# Supplementary material for: Diurnal and seasonal molecular rhythms in human neocortex and their relation to Alzheimer's disease
Source: Nat Commun. 2017 Apr 3;8:14931. doi: 10.1038/ncomms14931 (PMC5382268; doi:10.1038/ncomms14931)
Supplement: Supplementary Data 1 — Parameters of model fit seasonal and diurnal cosine curves for 18,709 GENCODE v14 genes. Mean level and amplitudes expressed in units of log2(FPKM). Acrophases in units of radians. [file ncomms14931-s2.xls]

## Sheet: Supplementary_Data_01.csv
gene.id	gene	mean	diurnal.amplitude	diurnal.acrophase	diurnal.F	diurnal.p	seasonal.amplitude	seasonal.acrophase	seasonal.F	seasonal.p
ENSG00000167578.11	RAB4B	58.7638	1.28748	3.04771	3.48854	0.0312693	0.568943	2.79672	3.48854	0.0312693
ENSG00000078237.4	C12orf5	2.80468	0.0467908	1.04219	0.428922	0.651443	0.085728	-1.20551	0.428922	0.651443
ENSG00000060642.6	PIGV	3.68758	0.081779	-0.250639	2.12764	0.120164	0.136542	-0.266277	2.12764	0.120164
ENSG00000172137.14	CALB2	11.6859	0.0507188	0.487506	0.0104504	0.989604	0.236763	-0.890054	0.0104504	0.989604
ENSG00000240423.1	LINC00636	0.123519	0.00790044	0.333779	1.10097	0.33333	0.0111349	0.660015	1.10097	0.33333
ENSG00000167700.3	MFSD3	16.4314	0.226379	2.59744	0.73445	0.480271	0.138222	1.40046	0.73445	0.480271
ENSG00000182141.4	ZNF708	3.21513	0.0217367	-2.91695	0.397228	0.672386	0.0280604	-1.09435	0.397228	0.672386
ENSG00000185105.4	MYADML2	2.51295	0.0800321	2.64418	0.75073	0.472538	0.111522	2.17476	0.75073	0.472538
ENSG00000179262.4	RAD23A	64.9689	1.22543	3.06078	4.44728	0.0121636	0.721466	2.80631	4.44728	0.0121636
ENSG00000127507.11	EMR2	0.442083	0.00745063	2.4802	0.0842228	0.919239	0.0224864	-1.56951	0.0842228	0.919239
ENSG00000078668.8	VDAC3	76.3406	1.22277	1.9682	1.05867	0.347671	0.76712	0.223261	1.05867	0.347671
ENSG00000095587.7	TLL2	0.555502	0.0104016	0.684028	0.482751	0.617363	0.0176005	-1.23541	0.482751	0.617363
ENSG00000182648.7	AC073871.2	1.20961	0.0740294	-1.78902	0.662116	0.516197	0.0651083	-0.780388	0.662116	0.516197
ENSG00000101199.8	ARFGAP1	44.7316	0.399773	-2.89101	0.78233	0.457882	0.504346	2.40578	0.78233	0.457882
ENSG00000198963.5	RORB	3.08706	0.0602633	-0.787894	0.82671	0.438066	0.0712864	-1.33998	0.82671	0.438066
ENSG00000264198.1	RP11-94L15.2	0.366154	0.0199121	-2.76354	2.74803	0.0649937	0.00695474	1.51691	2.74803	0.0649937
ENSG00000064601.11	CTSA	73.8212	1.06202	-1.97321	1.19115	0.304708	1.01345	1.14887	1.19115	0.304708
ENSG00000185947.9	ZNF267	1.43818	0.0371052	0.797907	1.73145	0.178057	0.0199035	-2.21338	1.73145	0.178057
ENSG00000008517.12	IL32	10.2766	0.818145	-0.688774	0.763427	0.466593	0.842075	-0.164328	0.763427	0.466593
ENSG00000088179.4	PTPN4	3.27099	0.0380966	-0.922923	0.529762	0.589065	0.0412696	-0.301654	0.529762	0.589065
ENSG00000196167.5	C11orf92	0.798346	0.0265449	-0.222984	0.528259	0.58995	0.0296646	-2.72098	0.528259	0.58995
ENSG00000254092.1	RP11-369E15.3	1.82577	0.0662294	-2.09422	0.423075	0.655257	0.0835474	2.77437	0.423075	0.655257
ENSG00000161558.5	TMEM143	3.8831	0.108953	3.12886	2.32691	0.0986224	0.108731	2.39714	2.32691	0.0986224
ENSG00000250571.2	GLI4	22.0719	0.693269	-2.42262	2.22298	0.109324	0.887801	2.31791	2.22298	0.109324
ENSG00000219747.1	RP1-292B18.1	0.427079	0.0376318	0.85272	1.24648	0.288382	0.0197503	-2.13285	1.24648	0.288382
ENSG00000179833.3	SERTAD2	1.72238	0.0306342	1.65229	0.758191	0.469035	0.0613257	-2.51563	0.758191	0.469035
ENSG00000165312.5	OTUD1	3.19239	0.0690361	0.32852	1.35866	0.257925	0.0301202	-0.488788	1.35866	0.257925
ENSG00000159618.11	GPR114	0.0995526	0.000472865	2.38591	0.00322291	0.996782	0.00597364	-1.80549	0.00322291	0.996782
ENSG00000158966.9	CACHD1	3.9099	0.0948649	-0.713714	0.698955	0.497576	0.130052	-1.31643	0.698955	0.497576
ENSG00000171551.7	ECEL1	0.307519	0.0641157	-2.48676	1.21712	0.296932	0.0338207	-0.679099	1.21712	0.296932
ENSG00000187522.8	HSPA14	6.02251	0.0932174	1.19241	1.26483	0.283162	0.128749	-2.47411	1.26483	0.283162
ENSG00000259659.1	RP11-151N17.1	0.669194	0.04657	-1.77373	0.610718	0.543354	0.0460375	2.298	0.610718	0.543354
ENSG00000174442.7	ZWILCH	1.19358	0.0319218	2.21723	0.908001	0.403974	0.0311756	-2.36751	0.908001	0.403974
ENSG00000120662.10	MTRF1	2.96025	0.0189305	2.69485	0.181961	0.833687	0.0608067	0.758266	0.181961	0.833687
ENSG00000022567.5	SLC45A4	7.28673	0.061973	-3.08356	0.149229	0.861409	0.222333	0.15118	0.149229	0.861409
ENSG00000125744.7	RTN2	34.3773	0.967519	-2.76334	2.72129	0.0667359	0.879116	0.765162	2.72129	0.0667359
ENSG00000236104.2	ZBTB22	8.17398	0.131012	0.620991	1.45465	0.23444	0.140562	-0.197122	1.45465	0.23444
ENSG00000225630.1	MTND2P28	876.846	98.109	-0.706905	1.04873	0.351129	83.4744	-2.69217	1.04873	0.351129
ENSG00000231880.1	AC104942.1	0.329011	0.0213129	2.70725	1.0743	0.342301	0.0173863	0.249549	1.0743	0.342301
ENSG00000013392.5	RWDD2A	5.56121	0.156185	1.64948	2.11659	0.121488	0.0529343	0.299896	2.11659	0.121488
ENSG00000226688.1	RP11-429G19.2	1.40795	0.04992	-0.249973	2.35181	0.0962185	0.0498712	-2.49255	2.35181	0.0962185
ENSG00000184178.11	SCFD2	2.77836	0.0544765	1.09658	0.844676	0.430291	0.0317639	-1.54079	0.844676	0.430291
ENSG00000069399.8	BCL3	5.77576	0.368698	-2.05652	2.44215	0.0879802	0.278187	0.213537	2.44215	0.0879802
ENSG00000164182.6	NDUFAF2	29.7394	0.318849	2.61602	0.809301	0.445734	0.491794	0.87098	0.809301	0.445734
ENSG00000258498.1	DIO3OS	5.66703	0.189305	-1.48514	0.724698	0.484964	0.351512	-2.38485	0.724698	0.484964
ENSG00000173566.9	NUDT18	4.1762	0.0818766	1.49308	0.389645	0.677497	0.126031	-2.8089	0.389645	0.677497
ENSG00000137642.7	SORL1	19.1399	0.338726	-0.973655	1.6301	0.196919	0.137492	-1.80488	1.6301	0.196919
ENSG00000153015.10	CWC27	17.3149	0.0963819	-1.52566	0.22879	0.795576	0.353272	1.08918	0.22879	0.795576
ENSG00000036448.5	MYOM2	16.5684	0.505172	2.91351	1.49413	0.225415	0.417709	-2.40098	1.49413	0.225415
ENSG00000256885.1	AP001877.1	0.333425	0.0238909	2.26127	0.734411	0.48029	0.0333948	0.0655466	0.734411	0.48029
ENSG00000185269.7	NOTUM	0.555038	0.0116632	-2.51626	0.11697	0.889636	0.0370605	1.3973	0.11697	0.889636
ENSG00000164114.14	MAP9	39.8807	1.13263	-2.2033	1.79726	0.166791	1.10987	1.75763	1.79726	0.166791
ENSG00000179632.5	MAF1	46.56	0.601926	-2.09188	0.956083	0.385077	1.16341	0.816043	0.956083	0.385077
ENSG00000114861.14	FOXP1	13.5946	0.435684	-1.47995	1.6468	0.193678	0.639006	2.073	1.6468	0.193678
ENSG00000152942.14	RAD17	4.44986	0.0797645	1.28775	1.79574	0.167042	0.030173	1.41358	1.79574	0.167042
ENSG00000162290.11	DCP1A	7.02937	0.191032	-2.31827	1.71203	0.181524	0.218695	1.3341	1.71203	0.181524
ENSG00000100968.9	NFATC4	21.8961	0.480408	-2.13088	0.967271	0.380809	0.555446	1.90651	0.967271	0.380809
ENSG00000085721.8	RRN3	6.72577	0.124957	0.620627	3.17105	0.04278	0.0541242	-0.281183	3.17105	0.04278
ENSG00000073711.6	PPP2R3A	1.38703	0.0124054	-0.731881	0.317668	0.727987	0.0201972	0.0140369	0.317668	0.727987
ENSG00000136169.11	SETDB2	1.62705	0.0165273	2.50088	0.639236	0.528114	0.020462	-2.61642	0.639236	0.528114
ENSG00000121644.14	DESI2	2.34478	0.0070802	2.19943	0.0671922	0.935024	0.0155496	-1.21939	0.0671922	0.935024
ENSG00000138495.2	COX17	44.8265	0.877295	2.4467	2.07937	0.126057	1.13162	0.685165	2.07937	0.126057
ENSG00000111863.7	ADTRP	0.904105	0.0161194	-1.20504	0.0742158	0.928481	0.0703877	-2.97084	0.0742158	0.928481
ENSG00000219395.2	RP11-351K16.4	0.20018	0.0163099	0.255265	1.92871	0.146384	0.00828056	-1.99957	1.92871	0.146384
ENSG00000103037.7	SETD6	8.22039	0.0697076	0.440501	0.70401	0.495073	0.138505	2.97149	0.70401	0.495073
ENSG00000127564.12	PKMYT1	1.99521	0.0263773	-2.77953	0.244272	0.783365	0.0801737	-2.28298	0.244272	0.783365
ENSG00000123444.9	KBTBD4	5.92227	0.129437	1.21648	2.23491	0.108038	0.0719784	-1.44168	2.23491	0.108038
ENSG00000235023.1	AP001626.2	0.0704981	0.00350555	-1.54584	1.101	0.33332	0.00850575	-2.20432	1.101	0.33332
ENSG00000176973.7	FAM89B	48.9199	1.08812	-2.75009	2.58218	0.0765876	0.783169	1.56333	2.58218	0.0765876
ENSG00000196381.5	ZNF781	1.86018	0.0259015	1.90492	0.181628	0.833965	0.0459987	-2.85801	0.181628	0.833965
ENSG00000112511.13	PHF1	58.9562	1.14545	-2.76234	1.91395	0.148545	1.94501	1.67985	1.91395	0.148545
ENSG00000111669.9	TPI1	339.706	5.01688	1.46233	0.679113	0.50752	4.89481	-1.67172	0.679113	0.50752
ENSG00000159915.8	ZNF233	1.3205	0.0339197	2.3388	0.937483	0.39228	0.0140915	1.78017	0.937483	0.39228
ENSG00000178297.8	TMPRSS9	0.0764662	0.00419535	-2.73742	0.269537	0.763841	0.00965934	-1.68497	0.269537	0.763841
ENSG00000143248.7	RGS5	23.1267	2.28752	0.214688	5.19321	0.0058487	1.74084	-2.36388	5.19321	0.0058487
ENSG00000144504.11	ANKMY1	2.87019	0.0350342	-1.68422	0.289697	0.748612	0.0877487	-2.85557	0.289697	0.748612
ENSG00000164116.12	GUCY1A3	2.13464	0.0844225	0.116132	1.82409	0.162406	0.0640623	-0.150453	1.82409	0.162406
ENSG00000138669.5	PRKG2	0.389543	0.0233143	0.790151	1.5317	0.217151	0.0251199	-1.67951	1.5317	0.217151
ENSG00000142507.5	PSMB6	75.7445	1.67883	2.11232	4.26636	0.014532	0.98454	0.147039	4.26636	0.014532
ENSG00000174013.7	FBXO45	4.89206	0.0584246	1.11693	0.627393	0.53439	0.0454381	-2.47053	0.627393	0.53439
ENSG00000170419.6	VSTM2A	13.3296	0.561297	0.769173	1.22263	0.295307	0.577212	-0.661397	1.22263	0.295307
ENSG00000106069.14	CHN2	8.12914	0.394589	3.01974	4.06023	0.0178001	0.452775	1.01109	4.06023	0.0178001
ENSG00000176928.4	GCNT4	0.396992	0.0369528	0.566958	1.78866	0.168221	0.0446756	-2.083	1.78866	0.168221
ENSG00000241728.1	AP001062.8	1.29427	0.159336	-2.47565	2.6549	0.071268	0.0618095	1.0559	2.6549	0.071268
ENSG00000101158.7	TH1L	27.6369	0.672965	-2.49966	6.29729	0.00198622	0.482301	1.29108	6.29729	0.00198622
ENSG00000141255.7	SPATA22	0.205641	0.00809896	2.93034	0.201492	0.817574	0.00444664	0.729869	0.201492	0.817574
ENSG00000150773.6	PIH1D2	0.693853	0.041257	1.65463	1.21851	0.296522	0.0655665	-1.33361	1.21851	0.296522
ENSG00000143033.12	MTF2	7.90948	0.251935	-1.05025	1.66266	0.19065	0.406012	2.8354	1.66266	0.19065
ENSG00000033030.9	ZCCHC8	7.03423	0.179031	-2.9702	2.58678	0.0762398	0.130606	0.360357	2.58678	0.0762398
ENSG00000083857.9	FAT1	8.51054	0.0834317	-1.82581	0.0977315	0.906909	0.255554	-0.450705	0.0977315	0.906909
ENSG00000161896.6	IP6K3	1.09409	0.0612434	2.9115	1.36241	0.256965	0.106765	0.515871	1.36241	0.256965
ENSG00000267083.1	AC079005.2	0.656607	0.0325327	-1.79963	1.67907	0.187568	0.0460521	3.0705	1.67907	0.187568
ENSG00000239415.1	AP001469.9	0.203398	0.0113971	-1.40431	3.30899	0.0373318	0.00512843	1.79691	3.30899	0.0373318
ENSG00000260729.1	RP11-106M3.2	1.0668	0.0410656	0.129052	1.83297	0.16098	0.0221723	-0.754096	1.83297	0.16098
ENSG00000258517.1	RP6-91H8.1	0.340028	0.0054415	0.399263	0.0865853	0.917071	0.0294379	0.959652	0.0865853	0.917071
ENSG00000166986.8	MARS	64.7136	0.857179	-2.61867	1.10565	0.331779	1.68045	1.35315	1.10565	0.331779
ENSG00000203818.5	HIST2H3PS2	0.367789	0.0369317	0.559882	2.37983	0.0935837	0.0184287	-1.89069	2.37983	0.0935837
ENSG00000205362.6	MT1A	10.1061	1.40096	-1.20401	1.66876	0.189499	0.848696	-1.05982	1.66876	0.189499
ENSG00000150316.7	CWC15	19.9622	0.285531	2.01935	2.40317	0.091444	0.158282	1.07884	2.40317	0.091444
ENSG00000168404.8	MLKL	2.47935	0.142487	-1.92562	0.881313	0.414862	0.248645	0.403606	0.881313	0.414862
ENSG00000160229.6	ZNF66P	0.357637	0.00719021	-2.27449	0.231146	0.793706	0.0053335	-1.28927	0.231146	0.793706
ENSG00000111641.6	NOP2	13.5287	0.279032	-2.4944	1.74761	0.175221	0.45098	1.24114	1.74761	0.175221
ENSG00000203780.6	FANK1	2.25944	0.00740667	-0.162927	0.0192316	0.980953	0.0939169	1.98483	0.0192316	0.980953
ENSG00000266677.1	RP11-258F1.1	0.520207	0.0162262	2.19138	0.0683888	0.933906	0.130861	-2.70312	0.0683888	0.933906
ENSG00000127329.10	PTPRB	2.88524	0.209227	0.509494	3.69505	0.0255073	0.195033	-1.82594	3.69505	0.0255073
ENSG00000144199.6	FAHD2B	33.8816	0.374216	1.32854	0.442708	0.642539	0.84966	-3.05917	0.442708	0.642539
ENSG00000143183.11	TMCO1	18.7174	0.749888	-2.66e-05	5.78131	0.00328837	0.375121	-0.909974	5.78131	0.00328837
ENSG00000108774.10	RAB5C	50.5553	1.56609	0.209854	3.59687	0.0281001	1.70094	-1.46529	3.59687	0.0281001
ENSG00000235944.3	ZNF815P	6.22126	0.179228	2.6663	1.65695	0.191735	0.218302	2.51159	1.65695	0.191735
ENSG00000166126.6	AMN	0.206626	0.013843	-3.08937	1.7178	0.180487	0.00527519	2.24219	1.7178	0.180487
ENSG00000198231.7	DDX42	33.0038	0.579477	1.64563	2.38943	0.0926974	0.438356	-2.98275	2.38943	0.0926974
ENSG00000117139.11	KDM5B	4.54155	0.0599807	1.48103	0.794763	0.452242	0.0490907	-0.846747	0.794763	0.452242
ENSG00000205220.7	PSMB10	58.7941	0.628484	2.90208	0.630037	0.532982	0.346985	1.54005	0.630037	0.532982
ENSG00000001460.13	STPG1	7.05006	0.0691968	2.53063	0.397752	0.672035	0.0456845	1.56085	0.397752	0.672035
ENSG00000131759.13	RARA	7.38842	0.214661	3.09895	2.1577	0.116634	0.137655	-2.50047	2.1577	0.116634
ENSG00000117360.8	PRPF3	21.3291	0.0867675	2.64486	0.0976246	0.907006	0.141116	1.52237	0.0976246	0.907006
ENSG00000107625.7	DDX50	7.18939	0.139197	0.986606	3.67221	0.0260882	0.0963237	-2.28634	3.67221	0.0260882
ENSG00000080031.5	PTPRH	0.531276	0.0399055	2.60121	2.95935	0.0527354	0.0116862	1.03756	2.95935	0.0527354
ENSG00000260456.1	C16orf95	2.82593	0.0443541	-1.90744	0.528335	0.589905	0.0417135	1.72222	0.528335	0.589905
ENSG00000250420.3	AACSP1	0.0922782	0.002405	-1.07554	0.181218	0.834306	0.00636412	-2.9135	0.181218	0.834306
ENSG00000106125.14	FAM188B	1.97709	0.0256381	2.50818	0.486004	0.615361	0.0141411	1.30705	0.486004	0.615361
ENSG00000227097.4	RP11-742N3.1	489.405	20.2785	0.758392	0.487753	0.614288	50.7798	2.20939	0.487753	0.614288
ENSG00000076984.12	MAP2K7	22.6519	0.515911	-2.11816	1.52971	0.217582	0.526349	2.1076	1.52971	0.217582
ENSG00000218018.2	RP4-800J21.3	0.0945865	0.00747101	-1.5059	1.43807	0.238336	0.00607336	2.65981	1.43807	0.238336
ENSG00000130589.11	RP4-697K14.7	1.59221	0.069499	-0.859051	0.665123	0.514652	0.0466638	-0.316151	0.665123	0.514652
ENSG00000105053.5	VRK3	6.43203	0.186752	0.383592	3.44299	0.0327068	0.182194	-1.14937	3.44299	0.0327068
ENSG00000121542.7	SEC22A	1.67917	0.0546614	0.620952	3.63201	0.0271431	0.0216593	-1.92895	3.63201	0.0271431
ENSG00000125843.6	AP5S1	6.48222	0.0581741	-0.674543	0.35135	0.703906	0.0755214	-2.61977	0.35135	0.703906
ENSG00000233508.1	RP1-269M15.3	1.36023	0.0554913	0.158154	0.433035	0.648773	0.0396788	-1.73729	0.433035	0.648773
ENSG00000117394.13	SLC2A1	44.2585	2.97205	0.403672	2.41472	0.0904038	2.8935	-1.5316	2.41472	0.0904038
ENSG00000173436.9	MINOS1	80.8983	0.601145	1.57325	0.34694	0.707013	1.05651	-0.953686	0.34694	0.707013
ENSG00000261654.1	RP11-96K19.4	0.097062	0.00248492	-2.86694	0.588238	0.555677	0.00201249	-1.76359	0.588238	0.555677
ENSG00000151422.8	FER	1.85293	0.0741956	-1.39171	4.58041	0.0106718	0.0262665	2.31253	4.58041	0.0106718
ENSG00000108270.6	AATF	17.15	0.305191	-2.34421	1.38957	0.250115	0.204273	1.23376	1.38957	0.250115
ENSG00000251615.1	RP11-774O3.3	2.54372	0.0481164	0.931305	1.00611	0.366356	0.058482	-1.97721	1.00611	0.366356
ENSG00000154258.12	ABCA9	1.70047	0.0191862	-0.29171	0.40086	0.669953	0.03694	-2.00496	0.40086	0.669953
ENSG00000169255.9	B3GALNT1	6.39918	0.224445	0.641332	2.92771	0.0544107	0.130776	-2.0554	2.92771	0.0544107
ENSG00000234769.4	WASH4P	20.9767	0.62692	2.61308	2.87897	0.0570974	0.772027	1.21341	2.87897	0.0570974
ENSG00000158882.8	TOMM40L	10.8866	0.107901	1.62058	0.449685	0.638079	0.114843	-0.683101	0.449685	0.638079
ENSG00000261399.1	LA16c-329F2.1	4.68993	0.342091	0.22393	2.3151	0.0997836	0.172743	-0.835959	2.3151	0.0997836
ENSG00000206344.5	HCG27	1.77105	0.091164	-2.96522	3.0847	0.04659	0.0327566	2.42871	3.0847	0.04659
ENSG00000237424.1	FOXD2-AS1	0.215906	0.00703537	-0.0734127	0.282482	0.754027	0.00190086	-0.445662	0.282482	0.754027
ENSG00000177519.3	RPRM	6.97837	0.284302	-2.81861	1.42038	0.242566	0.382578	0.777497	1.42038	0.242566
ENSG00000105048.11	TNNT1	27.1114	1.26092	-0.133694	1.97187	0.140247	0.913507	-0.395658	1.97187	0.140247
ENSG00000238276.1	RP11-245J24.1	3.4141	0.0799368	1.14887	0.155543	0.85599	0.131005	0.300645	0.155543	0.85599
ENSG00000178075.14	GRAMD1C	5.23151	0.0695058	-0.135123	0.150187	0.860585	0.234	-0.0250631	0.150187	0.860585
ENSG00000197421.5	GGT3P	0.452368	0.00621973	1.16012	0.0320916	0.96842	0.0301281	-1.21052	0.0320916	0.96842
ENSG00000152049.4	KCNE4	2.32204	0.0583151	0.126853	0.0919129	0.9122	0.152602	0.403335	0.0919129	0.9122
ENSG00000196227.6	FAM217B	13.5393	0.123925	-1.39255	0.453169	0.635864	0.162349	1.70064	0.453169	0.635864
ENSG00000072694.14	FCGR2B	0.161521	0.0259861	0.30696	0.79088	0.453996	0.0373378	1.00203	0.79088	0.453996
ENSG00000248449.1	PCDHGB8P	0.0885226	0.0117886	-1.3868	3.88007	0.0212558	0.00441826	-0.611598	3.88007	0.0212558
ENSG00000175309.10	AGXT2L2	14.6107	0.16822	-1.49368	0.432111	0.649373	0.218767	-2.22531	0.432111	0.649373
ENSG00000188186.6	C7orf59	153.01	0.440554	2.52456	0.116697	0.889878	1.82203	1.38745	0.116697	0.889878
ENSG00000181649.5	PHLDA2	3.44101	0.150156	2.79733	1.09091	0.336686	0.102616	1.69982	1.09091	0.336686
ENSG00000112305.10	SMAP1	16.5705	0.0826605	0.152511	0.112812	0.89334	0.147675	2.70756	0.112812	0.89334
ENSG00000223922.1	ASS1P2	0.960508	0.0272717	-2.54427	1.02859	0.358244	0.0119944	2.43831	1.02859	0.358244
ENSG00000062582.9	MRPS24	65.737	1.04306	1.61999	2.18015	0.114067	1.47375	0.541906	2.18015	0.114067
ENSG00000110395.3	CBL	1.58561	0.0562111	0.368283	1.87696	0.1541	0.0831928	-1.16181	1.87696	0.1541
ENSG00000173838.7	2017-03-10	0.723011	0.034127	2.32664	0.882445	0.414395	0.0571704	2.2047	0.882445	0.414395
ENSG00000260799.1	RP11-90M11.1	0.147508	0.00243195	2.40915	0.0972481	0.907347	0.00393336	1.41142	0.0972481	0.907347
ENSG00000231770.1	TMEM44-AS1	1.41889	0.0776579	-0.991491	2.14002	0.118697	0.0256901	-1.30611	2.14002	0.118697
ENSG00000227560.1	RP11-139K1.2	0.890483	0.0603325	-1.97531	1.05529	0.348842	0.0596772	2.49924	1.05529	0.348842
ENSG00000223953.3	C1QTNF5	9.13087	0.27049	-1.52444	1.27523	0.280247	0.442817	1.4671	1.27523	0.280247
ENSG00000139988.5	RDH12	0.806639	0.0388184	2.75821	1.94342	0.144262	0.0175331	1.44566	1.94342	0.144262
ENSG00000214719.5	LRRC37BP1	5.23969	0.0125032	1.9293	0.0406624	0.960156	0.0697323	3.04455	0.0406624	0.960156
ENSG00000104998.2	IL27RA	1.87543	0.0492755	1.94011	1.32274	0.267308	0.0402798	-0.870279	1.32274	0.267308
ENSG00000082068.4	WDR70	12.1719	0.582732	-2.68335	4.93793	0.00751258	0.37473	2.55144	4.93793	0.00751258
ENSG00000141433.8	ADCYAP1	3.7441	0.12204	1.24324	0.41887	0.658014	0.367166	-2.76444	0.41887	0.658014
ENSG00000160410.9	SHKBP1	5.32064	0.0956109	-2.77145	0.768188	0.464384	0.0747886	0.894648	0.768188	0.464384
ENSG00000154016.9	GRAP	1.68612	0.0174622	-2.95618	0.0996515	0.90517	0.0358336	3.08709	0.0996515	0.90517
ENSG00000241231.1	RP11-275H4.1	1.04441	0.069167	0.58929	0.719959	0.487261	0.0922022	-0.89539	0.719959	0.487261
ENSG00000121068.9	TBX2	3.48047	0.166565	0.170748	1.79401	0.167329	0.123857	-2.73234	1.79401	0.167329
ENSG00000044524.6	EPHA3	0.507235	0.0245089	0.161597	1.90245	0.15025	0.0268131	-1.34319	1.90245	0.15025
ENSG00000189295.8	ANKRD62P1-PARP4P3	0.431124	0.0436144	-0.840637	2.17336	0.114837	0.00953613	-0.367147	2.17336	0.114837
ENSG00000261798.1	RP1-118J21.25	0.133408	0.00566821	-1.50063	0.374164	0.688051	0.00262132	-2.01935	0.374164	0.688051
ENSG00000114062.12	UBE3A	17.3084	0.138127	1.32994	0.955474	0.38531	0.137812	-2.82774	0.955474	0.38531
ENSG00000119772.12	DNMT3A	3.99857	0.0278211	0.282692	0.230322	0.79436	0.145444	-2.59614	0.230322	0.79436
ENSG00000223561.2	AC003090.1	0.251103	0.00815365	1.60198	0.335065	0.715448	0.0136111	-0.652436	0.335065	0.715448
ENSG00000136643.7	RPS6KC1	5.39946	0.131717	1.30642	3.62098	0.02744	0.0606898	-1.49416	3.62098	0.02744
ENSG00000225485.3	ARHGAP23	24.0916	0.209998	-0.588808	0.2426	0.784675	0.303984	-1.75766	0.2426	0.784675
ENSG00000138735.11	PDE5A	0.56513	0.0363376	0.482211	2.34593	0.0967804	0.0224555	-1.54232	2.34593	0.0967804
ENSG00000133195.7	SLC39A11	6.37113	0.236433	2.95525	1.76546	0.172142	0.474743	0.624117	1.76546	0.172142
ENSG00000166896.3	XRCC6BP1	2.55511	0.043271	2.63916	0.528203	0.589983	0.097826	0.329119	0.528203	0.589983
ENSG00000167676.3	PLIN4	3.32265	0.114565	-1.70944	0.716452	0.488968	0.0644723	2.23894	0.716452	0.488968
ENSG00000228696.4	ARL17B	4.59757	0.153538	-2.28679	0.870821	0.419223	0.119923	2.6782	0.870821	0.419223
ENSG00000245750.3	RP11-279F6.1	0.99703	0.0325761	2.69431	0.604602	0.546679	0.0789895	2.42626	0.604602	0.546679
ENSG00000140511.7	HAPLN3	1.81289	0.0429259	-0.840212	0.222168	0.800857	0.0633808	0.679446	0.222168	0.800857
ENSG00000135547.4	HEY2	2.56664	0.0484734	-0.565203	0.488691	0.613713	0.00590706	0.322717	0.488691	0.613713
ENSG00000048162.15	NOP16	7.50655	0.172138	2.20074	1.62533	0.197854	0.0672172	0.375607	1.62533	0.197854
ENSG00000064102.10	ASUN	4.76951	0.0832418	-2.7474	1.23615	0.291362	0.036157	0.431422	1.23615	0.291362
ENSG00000115685.10	PPP1R7	57.0124	0.996863	1.97648	2.32403	0.0989041	0.204784	-1.17109	2.32403	0.0989041
ENSG00000071189.16	SNX13	2.95839	0.133109	0.121101	4.87607	0.00798271	0.174448	-1.48104	4.87607	0.00798271
ENSG00000255248.2	RP11-166D19.1	30.3018	0.588267	-2.86175	2.21084	0.110648	0.542597	1.82215	2.21084	0.110648
ENSG00000130649.5	CYP2E1	4.64024	0.0604469	1.40888	0.180156	0.835193	0.210084	2.41703	0.180156	0.835193
ENSG00000100029.12	PES1	22.2296	0.331933	2.57903	1.96589	0.141081	0.257323	2.80656	1.96589	0.141081
ENSG00000259248.1	RP11-265M18.2	0.600135	0.00927246	-1.27868	0.128373	0.879553	0.0114757	-0.599712	0.128373	0.879553
ENSG00000119471.10	HSDL2	10.1985	0.305459	-0.1876	1.19957	0.302164	0.436975	-1.99061	1.19957	0.302164
ENSG00000132300.14	PTCD3	13.402	0.249496	-0.494462	2.66605	0.0704855	0.288349	-1.9046	2.66605	0.0704855
ENSG00000213777.4	CTD-2224J9.8	0.22644	0.0192134	1.27045	1.76291	0.172578	0.0110025	-2.72671	1.76291	0.172578
ENSG00000100197.16	CYP2D6	1.9073	0.0983836	-2.62314	1.26691	0.282578	0.0959988	2.52594	1.26691	0.282578
ENSG00000119574.7	ZBTB45	10.9286	0.174376	-2.79221	1.43598	0.238832	0.0246691	-0.640862	1.43598	0.238832
ENSG00000198780.7	FAM169A	5.36517	0.0874695	0.878912	0.848927	0.428472	0.131614	-1.19088	0.848927	0.428472
ENSG00000186453.8	FAM228A	1.39777	0.0151417	-0.215756	0.132855	0.875622	0.0598996	1.75747	0.132855	0.875622
ENSG00000255458.1	RP11-539G18.2	1.19122	0.0646524	-0.24438	3.42975	0.033137	0.0525198	-2.00723	3.42975	0.033137
ENSG00000138375.8	SMARCAL1	4.32201	0.0317157	3.0233	0.418965	0.657951	0.0484313	-2.94899	0.418965	0.657951
ENSG00000267080.1	CTB-175E5.4	0.616934	0.0494634	0.351881	1.04377	0.35287	0.0406422	-2.22474	1.04377	0.35287
ENSG00000197444.5	OGDHL	30.6477	0.236152	2.98043	0.268383	0.764721	0.174943	2.77062	0.268383	0.764721
ENSG00000254081.1	CTD-3025N20.2	0.580688	0.0126517	-1.15398	0.207382	0.812777	0.0304633	-2.19994	0.207382	0.812777
ENSG00000158483.11	FAM86C1	1.09665	0.0150455	1.10236	0.338505	0.712994	0.00397976	-1.38908	0.338505	0.712994
ENSG00000168811.2	IL12A	0.58425	0.00877089	1.14586	0.110672	0.895254	0.0401028	-1.16983	0.110672	0.895254
ENSG00000105374.4	NKG7	0.687269	0.0669554	-1.1158	1.16786	0.311855	0.038779	-2.37615	1.16786	0.311855
ENSG00000159445.8	THEM4	8.52151	0.109244	-2.55663	1.31773	0.268643	0.11368	0.678394	1.31773	0.268643
ENSG00000218227.3	RP11-889L3.1	12.0382	0.656103	-1.44758	1.92929	0.1463	0.404135	2.68461	1.92929	0.1463
ENSG00000066697.10	MSANTD3	6.17005	0.170047	2.01542	2.33193	0.0981328	0.0453321	-2.14145	2.33193	0.0981328
ENSG00000083444.11	PLOD1	18.3303	0.738972	-0.419194	2.27475	0.103855	0.785254	0.0459017	2.27475	0.103855
ENSG00000246526.2	RP11-539L10.2	0.286043	0.0294677	-1.76699	2.4923	0.0837167	0.0172248	2.29665	2.4923	0.0837167
ENSG00000168918.9	INPP5D	6.55732	0.0119309	-2.60947	0.00236374	0.997639	0.0873401	-2.49267	0.00236374	0.997639
ENSG00000115137.7	DNAJC27	3.0773	0.0355159	2.45467	0.610398	0.543527	0.0616373	-2.34985	0.610398	0.543527
ENSG00000178878.7	APOLD1	13.1342	0.742648	-0.141331	1.17655	0.309169	0.110754	-0.230112	1.17655	0.309169
ENSG00000069493.9	CLEC2D	1.0594	0.0186455	-0.257492	0.272861	0.761308	0.0263728	0.773426	0.272861	0.761308
ENSG00000239911.1	PRKAG2-AS1	14.3496	0.258223	2.61753	0.748892	0.473404	0.40245	2.50603	0.748892	0.473404
ENSG00000260329.1	RP11-412D9.4	0.834741	0.00470908	0.190885	0.0667999	0.93539	0.004996	0.596754	0.0667999	0.93539
ENSG00000142552.2	RCN3	4.97649	0.052642	-3.04915	0.250033	0.778869	0.143774	1.80871	0.250033	0.778869
ENSG00000198046.7	ZNF667	6.57466	0.0478064	-1.46846	0.306251	0.736336	0.199943	2.72386	0.306251	0.736336
ENSG00000142867.7	BCL10	1.87831	0.00736554	0.37443	0.0799796	0.923147	0.00746757	0.219438	0.0799796	0.923147
ENSG00000149925.12	ALDOA	1201.47	30.9871	1.41739	1.29718	0.274193	11.2288	2.14398	1.29718	0.274193
ENSG00000171174.9	RBKS	1.74994	0.045636	1.21107	0.516678	0.596808	0.0314913	-2.80578	0.516678	0.596808
ENSG00000144959.5	NCEH1	8.1626	0.170803	1.22503	0.646827	0.52413	0.171278	-0.228127	0.646827	0.52413
ENSG00000054983.12	GALC	6.36273	0.170429	0.0508534	2.52494	0.081054	0.10283	-1.18462	2.52494	0.081054
ENSG00000249614.1	RP11-703G6.1	85.7935	4.804	-1.25095	1.9181	0.147934	3.85852	2.45475	1.9181	0.147934
ENSG00000112200.11	ZNF451	8.32422	0.189604	-3.03861	2.43392	0.0887005	0.0371338	2.06312	2.43392	0.0887005
ENSG00000262619.1	LINC00621	0.404759	0.02991	0.763291	2.26866	0.104484	0.0117418	-2.82528	2.26866	0.104484
ENSG00000235471.1	AL033532.1	2.13476	0.0577318	3.06625	2.45755	0.086648	0.00454349	2.02134	2.45755	0.086648
ENSG00000101236.11	RNF24	8.34202	0.260929	-2.73633	2.32667	0.0986459	0.286959	1.74491	2.32667	0.0986459
ENSG00000179111.4	HES7	1.38383	0.0416403	3.06505	0.53678	0.584955	0.0894452	1.95509	0.53678	0.584955
ENSG00000113360.12	DROSHA	24.1615	0.209765	-2.56134	0.358417	0.698956	0.618196	1.74599	0.358417	0.698956
ENSG00000153066.8	TXNDC11	11.766	0.0670551	2.70435	0.297652	0.742687	0.224356	1.83535	0.297652	0.742687
ENSG00000105699.9	LSR	4.71402	0.148104	0.43076	0.805405	0.447469	0.177858	-2.27636	0.805405	0.447469
ENSG00000170325.10	PRDM10	1.07739	0.0169032	1.70055	0.593204	0.552931	0.0188676	-0.692535	0.593204	0.552931
ENSG00000165716.5	FAM69B	22.3153	0.507626	3.06577	2.26864	0.104486	0.312833	1.67823	2.26864	0.104486
ENSG00000267714.1	CTD-2540B15.6	1.09666	0.0390167	-1.64028	0.862277	0.422808	0.0519135	1.24183	0.862277	0.422808
ENSG00000240742.1	RP11-465L10.7	20.9735	0.565614	-2.65647	0.996477	0.369888	1.25536	1.57333	0.996477	0.369888
ENSG00000156467.5	UQCRB	239.356	1.55006	0.46419	0.565833	0.56824	2.59084	-0.471282	0.565833	0.56824
ENSG00000110048.7	OSBP	5.94426	0.131439	0.615519	2.64258	0.0721428	0.153861	-1.77291	2.64258	0.0721428
ENSG00000224870.3	RP4-758J18.2	10.4724	0.233945	1.59563	1.63529	0.195907	0.261188	-2.83049	1.63529	0.195907
ENSG00000204308.6	RNF5	35.2345	0.272612	2.41667	0.884824	0.413413	0.448103	-0.51407	0.884824	0.413413
ENSG00000204054.5	RP11-492E3.1	11.6299	0.591356	-1.95542	8.67997	0.0001961	0.066424	2.08805	8.67997	0.0001961
ENSG00000226232.3	RP11-419C5.2	1.6189	0.0744132	-1.33071	0.564008	0.569275	0.136954	2.43419	0.564008	0.569275
ENSG00000260121.1	RP5-1142A6.9	0.239361	0.0123768	-1.89289	1.16052	0.314142	0.00725001	2.15134	1.16052	0.314142
ENSG00000257605.1	RP11-680A11.5	0.881457	0.0147661	2.2833	1.26007	0.284507	0.00735728	1.10025	1.26007	0.284507
ENSG00000183570.10	PCBP3	7.66099	0.107343	-2.36873	0.471392	0.624402	0.206053	1.59969	0.471392	0.624402
ENSG00000154447.10	SH3RF1	3.33385	0.0649705	0.224036	1.11689	0.328088	0.0985961	-1.82257	1.11689	0.328088
ENSG00000260942.1	RP11-27M15.1	1.16982	0.0300993	-2.92348	1.47602	0.229511	0.0382582	2.17853	1.47602	0.229511
ENSG00000139572.3	GPR84	0.511303	0.0340515	2.48071	0.133835	0.874765	0.0378155	0.938994	0.133835	0.874765
ENSG00000149927.13	DOC2A	52.6494	0.628655	3.07515	0.417691	0.658789	1.9116	2.68381	0.417691	0.658789
ENSG00000133027.12	PEMT	18.7649	0.381699	-1.84736	1.09694	0.33467	0.2729	-1.93987	1.09694	0.33467
ENSG00000052795.8	FNIP2	6.09127	0.0222148	-2.66816	0.0640682	0.937948	0.0594035	1.21657	0.0640682	0.937948
ENSG00000111785.14	RIC8B	4.49708	0.0107099	2.00243	0.0464887	0.954579	0.0403489	0.778527	0.0464887	0.954579
ENSG00000113441.11	LNPEP	3.04514	0.0642182	-0.36023	2.1606	0.1163	0.127147	-1.57422	2.1606	0.1163
ENSG00000090266.7	NDUFB2	186.891	4.21032	0.953979	2.31911	0.099387	4.06337	-0.423811	2.31911	0.099387
ENSG00000182934.6	SRPR	18.0854	0.242798	1.52272	0.913424	0.401797	0.297105	-2.19517	0.913424	0.401797
ENSG00000203356.2	RP11-296A18.3	0.189365	0.000956764	-0.514616	0.0452329	0.955779	0.00559207	2.55877	0.0452329	0.955779
ENSG00000082515.12	MRPL22	14.2546	0.507685	2.73041	7.38936	0.000685525	0.403986	1.03038	7.38936	0.000685525
ENSG00000153208.12	MERTK	6.35369	0.163774	0.617447	0.395405	0.673612	0.237893	-0.436978	0.395405	0.673612
ENSG00000263809.1	RP11-849F2.7	0.206688	0.0127478	0.116423	1.08501	0.33867	0.0251204	-1.06116	1.08501	0.33867
ENSG00000161395.8	PGAP3	11.8877	0.0943179	-0.627807	0.187789	0.828847	0.42292	3.05985	0.187789	0.828847
ENSG00000158711.9	ELK4	1.64208	0.0323481	0.383008	1.41486	0.243903	0.0501564	-1.49689	1.41486	0.243903
ENSG00000119906.6	FAM178A	4.20653	0.0867534	0.0158016	2.16752	0.115505	0.0608822	-1.59259	2.16752	0.115505
ENSG00000132846.5	ZBED3	2.19723	0.0506561	-2.26046	1.65837	0.191464	0.0347057	3.03487	1.65837	0.191464
ENSG00000135905.13	DOCK10	7.67795	0.207275	0.504132	1.0138	0.363562	0.0615726	-0.971375	1.0138	0.363562
ENSG00000255423.1	EBLN2	1.2985	0.0948372	-2.67056	3.26229	0.0390936	0.0628873	2.57244	3.26229	0.0390936
ENSG00000117682.11	DHDDS	10.9556	0.136993	-2.32053	0.640334	0.527536	0.377947	-2.55633	0.640334	0.527536
ENSG00000196652.7	ZKSCAN5	3.34776	0.01499	2.4628	0.278057	0.757368	0.0744811	0.771192	0.278057	0.757368
ENSG00000161381.9	PLXDC1	9.42872	0.466816	-0.0125731	4.40826	0.0126393	0.270503	-2.27556	4.40826	0.0126393
ENSG00000174197.12	MGA	2.21521	0.0681864	-1.0989	2.70424	0.0678713	0.0158637	2.04732	2.70424	0.0678713
ENSG00000100626.11	GALNTL1	19.7338	0.335326	-2.6959	0.774777	0.461343	0.271888	0.891417	0.774777	0.461343
ENSG00000117036.7	ETV3	2.27703	0.0496518	1.27031	0.739853	0.47769	0.160004	-2.35387	0.739853	0.47769
ENSG00000175643.7	RMI2	1.53749	0.041922	0.405813	0.305719	0.736727	0.0683926	-0.328995	0.305719	0.736727
ENSG00000066777.3	ARFGEF1	5.7141	0.136028	0.860164	2.47987	0.0847537	0.0856107	-0.809166	2.47987	0.0847537
ENSG00000120029.8	C10orf76	8.93204	0.100784	-3.11404	1.44365	0.237019	0.0749162	2.32313	1.44365	0.237019
ENSG00000251429.1	RP11-597D13.7	3.03294	0.0570874	2.91436	0.160763	0.851536	0.115446	-0.226495	0.160763	0.851536
ENSG00000263531.1	RP13-753N3.1	0.955374	0.0586507	-2.35081	2.51592	0.0817815	0.0314827	2.5525	2.51592	0.0817815
ENSG00000184979.9	USP18	1.75111	0.0473873	0.115561	0.546641	0.579227	0.0812632	1.0491	0.546641	0.579227
ENSG00000164404.4	GDF9	0.469712	0.00813023	2.12701	0.313446	0.731063	0.00901247	0.18396	0.313446	0.731063
ENSG00000111684.6	LPCAT3	6.56154	0.17197	-2.43185	2.52723	0.0808703	0.186284	3.08754	2.52723	0.0808703
ENSG00000187800.9	PEAR1	1.85516	0.104745	0.659371	2.10854	0.122462	0.0627871	-1.77616	2.10854	0.122462
ENSG00000171243.7	SOSTDC1	2.19848	0.0620995	1.35648	0.444451	0.641422	0.0267782	-2.84913	0.444451	0.641422
ENSG00000267041.1	ZNF850	0.205083	0.00363425	0.192297	0.613698	0.541741	0.00242022	-2.58522	0.613698	0.541741
ENSG00000177764.6	ZCCHC3	2.61788	0.0637467	0.108472	0.892763	0.410156	0.0254031	-0.0691619	0.892763	0.410156
ENSG00000231234.1	SKP1P1	0.447081	0.0396133	-1.41068	1.95967	0.141954	0.0206005	1.55021	1.95967	0.141954
ENSG00000135698.5	MPHOSPH6	15.6317	0.49115	-1.32929	3.06023	0.0477305	0.343229	0.73472	3.06023	0.0477305
ENSG00000187486.5	KCNJ11	9.06466	0.210035	2.72421	1.67369	0.188572	0.158981	0.868282	1.67369	0.188572
ENSG00000171621.9	SPSB1	3.31138	0.131517	2.98121	2.30307	0.10098	0.0658104	1.91405	2.30307	0.10098
ENSG00000100122.5	CRYBB1	0.863835	0.0143592	2.1133	0.156029	0.855574	0.0295586	2.05873	0.156029	0.855574
ENSG00000214176.5	PLEKHM1P	3.51425	0.046056	-1.33612	0.658125	0.518257	0.132683	-2.7522	0.658125	0.518257
ENSG00000165966.10	PDZRN4	1.86392	0.0244816	-2.09799	0.254803	0.775167	0.0568648	1.76277	0.254803	0.775167
ENSG00000056972.14	TRAF3IP2	9.17461	0.366872	-1.66492	1.27609	0.280006	0.154755	-1.68089	1.27609	0.280006
ENSG00000142875.14	PRKACB	42.0433	1.25104	0.674682	2.057	0.128886	0.846188	-1.4064	2.057	0.128886
ENSG00000173473.6	SMARCC1	6.64897	0.121441	-0.748267	0.447852	0.639248	0.226907	-2.26233	0.447852	0.639248
ENSG00000257509.1	RP11-762I7.4	1.4844	0.0468857	-3.03015	0.820536	0.44077	0.0617648	2.37133	0.820536	0.44077
ENSG00000168172.3	HOOK3	7.43671	0.253428	-1.14879	3.53734	0.0297996	0.303296	-2.88238	3.53734	0.0297996
ENSG00000173914.5	RBM4B	13.1918	0.123617	-0.6946	0.373412	0.688568	0.530184	0.192619	0.373412	0.688568
ENSG00000232352.1	U73167.7	1.6399	0.155146	0.424215	1.20247	0.301293	0.0966264	-2.01232	1.20247	0.301293
ENSG00000135070.9	ISCA1	21.8966	0.530493	0.911443	2.33127	0.0981966	0.423761	-1.37584	2.33127	0.0981966
ENSG00000215915.5	ATAD3C	2.45808	0.0721805	-1.57235	0.534947	0.586025	0.144563	0.925728	0.534947	0.586025
ENSG00000117450.9	PRDX1	217.508	2.02566	-0.363827	0.497873	0.608114	6.40825	0.20051	0.497873	0.608114
ENSG00000234409.3	AC006547.14	0.28994	0.0263999	-2.80788	2.31391	0.0999008	0.0120334	-1.93656	2.31391	0.0999008
ENSG00000235999.1	RP11-403I13.8	2.9817	0.0869112	-2.2116	1.58949	0.205028	0.0139625	-2.77576	1.58949	0.205028
ENSG00000235875.1	ARHGEF7-AS2	0.638331	0.0115679	3.0409	0.0877207	0.91603	0.0246814	-0.422598	0.0877207	0.91603
ENSG00000184014.3	DENND5A	28.5151	0.540241	0.820766	1.017	0.362404	0.536376	-1.50975	1.017	0.362404
ENSG00000113732.4	ATP6V0E1	37.925	0.473806	0.191962	0.256444	0.773897	0.694009	-0.275107	0.256444	0.773897
ENSG00000168748.9	CA7	7.29296	0.227511	-2.16227	1.17169	0.310668	0.223246	1.8473	1.17169	0.310668
ENSG00000138152.7	BTBD16	0.464026	0.0126108	1.37038	0.130657	0.877548	0.0321193	-2.8924	0.130657	0.877548
ENSG00000109265.8	KIAA1211	1.57041	0.0576388	-0.483667	2.67466	0.0698877	0.0556918	-1.92878	2.67466	0.0698877
ENSG00000134697.7	GNL2	17.1653	0.458061	-3.00234	1.74108	0.176361	0.444385	2.24685	1.74108	0.176361
ENSG00000006114.11	SYNRG	6.03035	0.0140693	-2.43448	0.121945	0.885223	0.0205877	1.09652	0.121945	0.885223
ENSG00000102921.3	N4BP1	5.15677	0.0546157	2.93902	1.25666	0.285474	0.0794135	1.87177	1.25666	0.285474
ENSG00000109458.4	GAB1	4.7814	0.18256	-0.422408	1.98083	0.139005	0.166203	-0.496814	1.98083	0.139005
ENSG00000152409.8	JMY	3.45878	0.0141735	0.0601298	0.174105	0.840258	0.0356237	1.67787	0.174105	0.840258
ENSG00000110442.7	COMMD9	18.1058	0.4701	3.05931	2.37168	0.0943426	0.455298	1.70038	2.37168	0.0943426
ENSG00000092929.7	UNC13D	3.26493	0.117151	-0.288039	1.11617	0.328323	0.060304	-1.60506	1.11617	0.328323
ENSG00000167178.11	ISLR2	6.36275	0.30944	3.09494	2.93575	0.0539801	0.199895	1.24256	2.93575	0.0539801
ENSG00000092054.12	MYH7	1.00924	0.0221239	2.24307	0.351092	0.704088	0.0504964	0.295736	0.351092	0.704088
ENSG00000085465.11	OVGP1	4.11421	0.140237	2.61903	1.79337	0.167437	0.206533	2.78617	1.79337	0.167437
ENSG00000170921.10	TANC2	7.13915	0.0402978	2.14116	0.157444	0.854366	0.036356	-3.02241	0.157444	0.854366
ENSG00000151632.11	AKR1C2	3.36811	0.256028	2.87405	2.25106	0.106323	0.279284	0.296147	2.25106	0.106323
ENSG00000107742.7	SPOCK2	88.6052	1.82248	0.492338	2.62218	0.0736139	1.867	-1.61927	2.62218	0.0736139
ENSG00000180089.4	TMEM86B	9.96714	0.152107	-1.62751	0.538299	0.584068	0.446365	2.69077	0.538299	0.584068
ENSG00000078295.11	ADCY2	26.7718	1.03657	-0.134831	1.85436	0.157597	0.896624	-0.856616	1.85436	0.157597
ENSG00000135912.6	TTLL4	7.25929	0.306889	-0.308341	2.98555	0.051387	0.107778	-1.6895	2.98555	0.051387
ENSG00000258647.1	RP11-304N14.2	0.98522	0.0440371	-1.93304	0.34453	0.708716	0.223097	0.589857	0.34453	0.708716
ENSG00000179837.6	RBM15B	5.39317	0.0322595	0.736629	0.460589	0.631171	0.0366892	-0.312679	0.460589	0.631171
ENSG00000154678.12	PDE1C	5.15844	0.135347	1.25303	0.902487	0.4062	0.0703016	-0.209451	0.902487	0.4062
ENSG00000177889.5	UBE2N	22.1248	0.202776	2.29311	0.490101	0.61285	0.0856763	3.00936	0.490101	0.61285
ENSG00000222011.4	FAM185A	2.62704	0.0261553	2.1678	0.850481	0.427808	0.0240158	3.00589	0.850481	0.427808
ENSG00000244128.1	RP11-85M11.2	0.32957	0.00861322	0.278293	0.224114	0.799302	0.0111598	-0.0982771	0.224114	0.799302
ENSG00000256073.1	C21orf119	5.78882	0.0990787	3.12679	0.914266	0.40146	0.0893403	0.701121	0.914266	0.40146
ENSG00000165029.11	ABCA1	1.00316	0.0404099	-0.614818	1.14234	0.319877	0.0575907	-1.36581	1.14234	0.319877
ENSG00000257246.1	RP11-416A17.6	1.52068	0.0971343	-1.83567	2.51819	0.0815978	0.0674172	-2.84676	2.51819	0.0815978
ENSG00000239523.1	MYLK-AS1	1.23634	0.0655303	2.83543	2.8042	0.0614802	0.0471013	1.36419	2.8042	0.0614802
ENSG00000238142.1	RP11-108M9.4	6.6759	0.266929	-0.816619	1.0084	0.36552	0.214283	0.0332755	1.0084	0.36552
ENSG00000009844.10	VTA1	6.38136	0.127908	0.683016	1.25655	0.285505	0.132331	-0.987635	1.25655	0.285505
ENSG00000125746.10	EML2	46.9003	0.867006	2.80154	3.20143	0.0415155	0.64338	1.03106	3.20143	0.0415155
ENSG00000121766.10	ZCCHC17	44.5813	0.530579	-0.658202	0.894461	0.409462	1.6363	2.86798	0.894461	0.409462
ENSG00000131368.3	MRPS25	25.734	0.25141	2.73465	0.898716	0.407729	0.488831	-2.96998	0.898716	0.407729
ENSG00000005421.4	PON1	0.278327	0.00904116	-1.31106	0.223979	0.79941	0.0169267	-2.69893	0.223979	0.79941
ENSG00000081853.13	PCDHGA2	2.98391	0.0934347	-2.17904	0.454776	0.634845	0.0829233	2.78167	0.454776	0.634845
ENSG00000204899.5	MZT1	7.55741	0.0747606	1.17087	0.365277	0.694184	0.0356165	0.378545	0.365277	0.694184
ENSG00000104804.3	TULP2	0.402966	0.0313375	-0.651667	0.94644	0.388794	0.0325781	0.479411	0.94644	0.388794
ENSG00000145824.8	CXCL14	57.29	0.957074	-2.82177	0.317048	0.728438	1.11372	-1.26273	0.317048	0.728438
ENSG00000095794.14	CREM	17.2311	0.289755	1.14374	0.589843	0.554789	0.127501	-2.43926	0.589843	0.554789
ENSG00000184271.11	POU6F1	13.9128	0.128596	1.76604	0.722528	0.486015	0.047942	0.363076	0.722528	0.486015
ENSG00000181938.9	GINS3	0.828194	0.0226634	1.48794	0.960124	0.383529	0.00491021	1.08291	0.960124	0.383529
ENSG00000157214.8	STEAP2	12.699	0.355074	-2.70042	1.65006	0.193053	0.383673	1.21624	1.65006	0.193053
ENSG00000173546.7	CSPG4	4.26316	0.20583	-0.0438348	2.342	0.0971585	0.19318	-1.98693	2.342	0.0971585
ENSG00000106268.11	NUDT1	8.74388	0.236797	1.68001	1.79279	0.167532	0.169894	-0.936264	1.79279	0.167532
ENSG00000176383.8	B3GNT4	3.73661	0.0697564	-2.68739	0.443165	0.642246	0.121859	2.67907	0.443165	0.642246
ENSG00000105618.9	PRPF31	25.4541	0.107393	-2.80055	0.233832	0.791579	0.330692	1.89584	0.233832	0.791579
ENSG00000256576.1	RP13-977J11.2	1.17636	0.0726977	2.88447	3.83079	0.0223132	0.0394921	2.23091	3.83079	0.0223132
ENSG00000049883.9	PTCD2	2.02416	0.0891529	1.08945	2.90843	0.0554579	0.0673639	-1.0753	2.90843	0.0554579
ENSG00000196557.6	CACNA1H	3.63221	0.128981	3.08272	1.8293	0.161568	0.0563565	1.80118	1.8293	0.161568
ENSG00000087253.7	LPCAT2	1.07199	0.03243	0.720427	0.632118	0.531877	0.0180976	-1.71726	0.632118	0.531877
ENSG00000224838.2	AC109486.1	8.135	0.189218	-2.27908	1.25185	0.286843	0.0375439	-0.618177	1.25185	0.286843
ENSG00000090382.2	LYZ	0.843472	0.31992	1.41696	1.07907	0.34068	0.317724	-0.582182	1.07907	0.34068
ENSG00000169740.8	ZNF32	25.3054	0.381567	-2.93787	1.59975	0.20295	0.651945	0.766366	1.59975	0.20295
ENSG00000196547.9	MAN2A2	26.3799	0.19525	-0.383602	0.213352	0.807943	0.261061	-0.793287	0.213352	0.807943
ENSG00000103043.10	VAC14	20.9186	0.434202	-2.34324	1.44347	0.23706	0.211842	2.34304	1.44347	0.23706
ENSG00000134444.9	KIAA1468	4.19011	0.120891	0.121215	3.03317	0.0490243	0.0756603	-1.27276	3.03317	0.0490243
ENSG00000105186.8	ANKRD27	6.09922	0.0823066	1.98539	1.12988	0.323871	0.0605423	1.13009	1.12988	0.323871
ENSG00000143319.11	ISG20L2	6.8335	0.0585152	0.583467	0.599358	0.549546	0.192795	3.00019	0.599358	0.549546
ENSG00000166140.12	ZFYVE19	15.2263	0.328073	3.0649	3.80415	0.0229067	0.352691	0.755926	3.80415	0.0229067
ENSG00000155629.9	PIK3AP1	0.531515	0.0357195	0.742844	0.812806	0.44418	0.00203162	-1.29661	0.812806	0.44418
ENSG00000240809.1	RP11-550F7.1	0.134242	0.00441605	2.98864	0.356681	0.700169	0.00833366	2.57903	0.356681	0.700169
ENSG00000178127.8	NDUFV2	85.0505	2.34838	2.54	5.35845	0.00497437	1.19687	0.622659	5.35845	0.00497437
ENSG00000165730.10	STOX1	10.5517	0.22252	-0.482374	0.578384	0.561168	0.384391	-0.391146	0.578384	0.561168
ENSG00000196648.6	RP11-152F13.5	3.2808	0.175749	-1.41284	2.56845	0.0776356	0.102554	2.91016	2.56845	0.0776356
ENSG00000114529.8	C3orf52	0.149853	0.00695123	-1.29544	0.519742	0.594985	0.00148377	-0.772385	0.519742	0.594985
ENSG00000186017.10	ZNF566	4.74241	0.0545097	2.95188	1.14788	0.318118	0.0744621	2.25752	1.14788	0.318118
ENSG00000223379.1	RP11-374M1.4	1.64361	0.166288	-2.60223	3.64544	0.026786	0.102123	1.92653	3.64544	0.026786
ENSG00000137500.5	CCDC90B	10.6637	0.221732	0.871647	2.26779	0.104574	0.219152	-0.873778	2.26779	0.104574
ENSG00000159082.12	SYNJ1	13.4386	0.323537	1.01084	0.667278	0.513547	0.380808	-1.56254	0.667278	0.513547
ENSG00000182263.8	FIGN	1.33762	0.0237825	-0.490711	1.23588	0.291441	0.0495784	-0.197844	1.23588	0.291441
ENSG00000166619.7	BLCAP	74.8073	0.82653	2.1622	1.14614	0.318671	0.540606	2.56689	1.14614	0.318671
ENSG00000267430.1	RP11-635N19.2	0.343468	0.0140379	-1.21822	0.468567	0.626165	0.01399	-2.0005	0.468567	0.626165
ENSG00000159202.12	UBE2Z	17.1024	0.201489	0.334488	0.659547	0.517522	0.150049	-0.487428	0.659547	0.517522
ENSG00000136861.12	CDK5RAP2	12.5392	0.122857	-0.612842	0.239853	0.786832	0.0892221	-3.13015	0.239853	0.786832
ENSG00000254629.1	RP11-160H12.3	0.358256	0.0124235	-0.779419	0.535489	0.585708	0.0228972	1.07924	0.535489	0.585708
ENSG00000257501.2	RP11-1016B18.1	0.161164	0.0109972	0.795206	0.335032	0.715471	0.0139264	-2.24134	0.335032	0.715471
ENSG00000215190.4	GUSBP4	3.67197	0.124608	2.30978	1.06078	0.346942	0.193566	2.39618	1.06078	0.346942
ENSG00000261824.2	LINC00662	11.9553	0.431633	-1.99138	2.26038	0.105344	0.326098	2.18083	2.26038	0.105344
ENSG00000003147.13	ICA1	18.1025	0.187496	1.60505	0.117724	0.888965	1.06595	-3.00279	0.117724	0.888965
ENSG00000198585.7	NUDT16	15.2373	0.261665	0.257878	1.18614	0.306229	0.51569	-2.47839	1.18614	0.306229
ENSG00000021762.15	OSBPL5	8.44343	0.0744893	-2.36564	0.299552	0.741279	0.160256	2.40179	0.299552	0.741279
ENSG00000077147.10	TM9SF3	11.4672	0.236784	0.268373	3.30737	0.0373917	0.264292	-1.48693	3.30737	0.0373917
ENSG00000233718.1	MYCNOS	0.515957	0.0304926	-0.0390975	0.46583	0.627878	0.0574107	1.44765	0.46583	0.627878
ENSG00000156076.5	WIF1	12.2573	1.00118	-0.131499	2.22161	0.109473	0.615867	-1.84421	2.22161	0.109473
ENSG00000248714.2	RP11-1079K10.3	1.11429	0.112405	2.53397	2.29255	0.102039	0.0910095	-0.72826	2.29255	0.102039
ENSG00000160867.10	FGFR4	1.0175	0.0410004	-1.40484	1.01231	0.364099	0.0716238	0.529397	1.01231	0.364099
ENSG00000164619.4	BMPER	1.87471	0.0260425	1.83973	0.161766	0.850683	0.0425446	-2.04513	0.161766	0.850683
ENSG00000124006.8	OBSL1	55.0727	0.319838	-1.68067	0.207707	0.812513	0.355306	1.42297	0.207707	0.812513
ENSG00000262514.1	RP11-96D1.9	0.452461	0.0174601	2.887	0.741375	0.476966	0.00454871	2.69769	0.741375	0.476966
ENSG00000121060.10	TRIM25	3.69389	0.0696536	-0.62599	0.925466	0.397005	0.112225	-0.733612	0.925466	0.397005
ENSG00000254676.1	RP11-727A23.4	0.478575	0.0203782	-1.67046	1.45446	0.234485	0.0108311	1.78745	1.45446	0.234485
ENSG00000235280.1	MCF2L-AS1	1.12676	0.0222488	-0.0647108	0.153377	0.857845	0.0504119	-0.445464	0.153377	0.857845
ENSG00000132953.12	XPO4	1.30596	0.0483354	0.177906	4.69021	0.00958065	0.0478577	-1.4165	4.69021	0.00958065
ENSG00000115392.7	FANCL	9.61785	0.114027	1.46112	0.682921	0.505596	0.160619	0.786745	0.682921	0.505596
ENSG00000173598.9	NUDT4	26.7758	0.058744	-2.85054	0.0201199	0.980082	0.20505	0.31646	0.0201199	0.980082
ENSG00000112697.11	TMEM30A	33.4479	0.459198	0.75479	1.30969	0.2708	0.138937	-1.21267	1.30969	0.2708
ENSG00000134463.10	ECHDC3	0.733047	0.0662717	0.305495	2.87149	0.0575214	0.051613	-2.36432	2.87149	0.0575214
ENSG00000138658.11	C4orf21	1.36961	0.0158544	-2.02644	0.140137	0.869272	0.0738655	2.98741	0.140137	0.869272
ENSG00000204764.7	RANBP17	0.736115	0.0207668	2.49878	0.691747	0.501165	0.0330628	-2.99092	0.691747	0.501165
ENSG00000116663.6	FBXO6	5.77787	0.0634166	-1.51397	0.560294	0.571389	0.086818	0.662215	0.560294	0.571389
ENSG00000146216.6	TTBK1	11.717	0.212522	-2.60463	1.68816	0.18588	0.0165986	2.59417	1.68816	0.18588
ENSG00000214435.3	AS3MT	4.56772	0.0704598	-3.0597	0.925303	0.397069	0.0516437	-2.32702	0.925303	0.397069
ENSG00000235920.1	AC073109.2	0.270154	0.0208764	-2.09141	0.770887	0.463136	0.0223122	2.9362	0.770887	0.463136
ENSG00000124074.6	C16orf48	9.43799	0.13825	-2.37877	0.845561	0.429911	0.207952	2.39827	0.845561	0.429911
ENSG00000152256.8	PDK1	1.53676	0.0384704	3.00793	0.730142	0.482339	0.104498	-2.90193	0.730142	0.482339
ENSG00000169992.5	NLGN2	32.4695	0.203761	-1.33635	0.347792	0.706411	0.511673	-2.51743	0.347792	0.706411
ENSG00000242600.2	MBL1P	1.12061	0.0211001	-1.86209	0.123817	0.883568	0.0133605	1.70419	0.123817	0.883568
ENSG00000255090.1	RP11-820L6.1	0.543851	0.0898968	0.277979	4.71791	0.00932356	0.0230468	-2.52694	4.71791	0.00932356
ENSG00000113163.9	COL4A3BP	7.87741	0.102784	0.737775	0.867102	0.42078	0.0980009	-0.838144	0.867102	0.42078
ENSG00000105705.9	SUGP1	30.7484	0.412583	-2.81756	1.2437	0.28918	0.702275	2.33526	1.2437	0.28918
ENSG00000182405.4	PGBD4	0.449823	0.0192633	0.0834586	0.806426	0.447014	0.0340105	-0.909749	0.806426	0.447014
ENSG00000179774.7	ATOH7	1.23542	0.0353415	2.88796	0.345417	0.708089	0.0600755	2.00738	0.345417	0.708089
ENSG00000196247.7	ZNF107	0.54616	0.0254853	0.408913	3.27723	0.0385212	0.0224582	-0.0771236	3.27723	0.0385212
ENSG00000077327.9	SPAG6	0.497902	0.0119339	-1.79358	0.227876	0.796303	0.0213233	-1.54851	0.227876	0.796303
ENSG00000186951.12	PPARA	3.33603	0.0861955	-0.189147	0.972336	0.378892	0.0624358	-0.862465	0.972336	0.378892
ENSG00000204947.4	ZNF425	2.13919	0.054565	1.60212	2.24225	0.107255	0.039682	-1.69606	2.24225	0.107255
ENSG00000125409.8	TEKT3	0.834553	0.0381468	-1.81696	0.900813	0.406878	0.029491	1.98155	0.900813	0.406878
ENSG00000257877.1	RP3-462E2.3	0.658205	0.0144491	0.76625	0.128645	0.879314	0.013073	-0.842714	0.128645	0.879314
ENSG00000121335.10	PRB2	1.32104	0.122178	-1.63413	4.49047	0.011658	0.0857731	0.483114	4.49047	0.011658
ENSG00000203880.6	PCMTD2	12.5064	0.193691	0.296419	1.35741	0.258246	0.0967251	-0.667735	1.35741	0.258246
ENSG00000156521.9	TYSND1	3.53833	0.0366898	1.56556	0.573817	0.563731	0.053051	2.99051	0.573817	0.563731
ENSG00000261496.1	RP13-514E23.1	15.616	0.17634	2.64063	0.309177	0.734187	0.192593	-2.73147	0.309177	0.734187
ENSG00000243660.3	ZNF487P	4.28614	0.0117328	2.27359	0.0475348	0.953581	0.0983008	1.96175	0.0475348	0.953581
ENSG00000229728.1	RP11-314N13.3	0.366212	0.0262992	-1.47901	1.15012	0.317412	0.0143944	-2.96544	1.15012	0.317412
ENSG00000179097.4	HTR1F	0.475192	0.0234523	-1.32661	1.47614	0.229483	0.0257201	1.85352	1.47614	0.229483
ENSG00000157500.5	APPL1	7.08375	0.0274458	-1.63003	0.319067	0.726971	0.0257668	-2.39323	0.319067	0.726971
ENSG00000261658.1	RP11-102F4.3	0.181711	0.00580213	2.3985	0.989604	0.37243	0.00304882	2.91007	0.989604	0.37243
ENSG00000186517.9	ARHGAP30	1.09152	0.0242267	-0.81846	0.164232	0.84859	0.0306444	-1.66602	0.164232	0.84859
ENSG00000151461.14	UPF2	29.9531	1.00142	-1.70644	0.871659	0.418873	1.27123	2.18329	0.871659	0.418873
ENSG00000128915.7	NARG2	3.64361	0.0277775	-0.351333	0.213433	0.807878	0.0389193	-0.779398	0.213433	0.807878
ENSG00000124107.5	SLPI	1.43109	0.775141	1.16096	0.731302	0.481781	1.01424	2.12988	0.731302	0.481781
ENSG00000250461.1	RP11-631M6.2	19.2479	1.16398	-1.06515	1.209	0.299341	1.59703	2.80508	1.209	0.299341
ENSG00000136250.7	AOAH	0.740573	0.0252016	0.911728	0.302052	0.73943	0.0402185	1.47868	0.302052	0.73943
ENSG00000169914.5	OTUD3	3.66903	0.0651539	1.91473	0.627436	0.534367	0.040906	-2.38645	0.627436	0.534367
ENSG00000100453.8	GZMB	0.306712	0.0147688	-1.0419	0.221954	0.801029	0.01644	2.24091	0.221954	0.801029
ENSG00000145087.8	STXBP5L	3.71717	0.050253	1.24667	0.22633	0.797534	0.0864082	-2.45268	0.22633	0.797534
ENSG00000142856.12	ITGB3BP	6.00446	0.0463342	-1.87971	0.102538	0.902563	0.10044	1.80127	0.102538	0.902563
ENSG00000198113.2	TOR4A	0.828096	0.0299383	0.0913178	0.8727	0.418439	0.0368124	-1.40983	0.8727	0.418439
ENSG00000147571.3	CRH	2.05975	0.118127	1.70488	0.358563	0.698854	0.371235	-2.77908	0.358563	0.698854
ENSG00000161594.6	KLHL10	0.131579	0.00399214	1.16811	0.286574	0.750951	0.00445555	2.09807	0.286574	0.750951
ENSG00000267370.1	CTD-2623N2.3	1.10284	0.0656353	1.61416	3.4512	0.0324428	0.0902712	1.12795	3.4512	0.0324428
ENSG00000244462.3	RBM12	2.99287	0.124934	0.254651	3.87411	0.0213808	0.159843	-1.79477	3.87411	0.0213808
ENSG00000150593.11	PDCD4	12.7436	0.303396	1.30369	3.09992	0.0458944	0.117323	-2.77718	3.09992	0.0458944
ENSG00000159479.12	MED8	12.5879	0.11192	0.617587	0.640033	0.527694	0.166309	-1.67481	0.640033	0.527694
ENSG00000184898.6	RBM43	0.891945	0.0352512	0.268053	3.49274	0.0311399	0.036194	-1.82049	3.49274	0.0311399
ENSG00000164258.7	NDUFS4	35.7422	1.03667	1.13954	2.21475	0.11022	0.500253	-1.07849	2.21475	0.11022
ENSG00000100271.11	TTLL1	7.29323	0.162401	0.938309	2.52437	0.0810997	0.0748707	-2.33185	2.52437	0.0810997
ENSG00000161996.13	WDR90	9.45281	0.271257	-2.86937	2.88379	0.0568261	0.286587	2.00455	2.88379	0.0568261
ENSG00000144460.10	NYAP2	0.374703	0.0101127	-0.658594	0.9573	0.38461	0.0104335	-2.18507	0.9573	0.38461
ENSG00000150991.9	UBC	660.432	7.2422	1.99421	0.400649	0.670094	3.40456	1.81309	0.400649	0.670094
ENSG00000178971.9	CTC1	6.9127	0.172405	1.10684	2.05819	0.128733	0.141146	2.51514	2.05819	0.128733
ENSG00000175984.9	DENND2C	0.398782	0.00951474	1.01687	1.89521	0.151333	0.0110043	-3.02166	1.89521	0.151333
ENSG00000064932.11	SBNO2	5.89145	0.1937	-1.84594	0.813668	0.443798	0.121896	-0.0409209	0.813668	0.443798
ENSG00000184414.2	RP11-44M6.3	1.10634	0.0328255	-0.846104	0.176085	0.838597	0.0775927	1.50165	0.176085	0.838597
ENSG00000249115.3	HAUS5	5.65023	0.14517	-2.14179	1.6366	0.195651	0.0992387	1.13653	1.6366	0.195651
ENSG00000170903.6	MSANTD4	7.79509	0.178867	0.373258	1.59549	0.203811	0.157769	-1.41008	1.59549	0.203811
ENSG00000166068.8	SPRED1	6.53986	0.0528163	-0.221609	0.195896	0.822159	0.107489	-1.925	0.195896	0.822159
ENSG00000178150.3	ZNF114	0.429479	0.0254208	-0.556244	2.44931	0.0873588	0.0108769	-2.11771	2.44931	0.0873588
ENSG00000136367.10	ZFHX2	3.30048	0.115473	-1.98165	2.40772	0.0910326	0.0779383	1.05961	2.40772	0.0910326
ENSG00000233452.1	STXBP5-AS1	2.85616	0.0525062	1.11519	0.460372	0.631308	0.0782296	-2.90956	0.460372	0.631308
ENSG00000162601.5	MYSM1	3.09873	0.0542129	-0.0282542	0.916788	0.400452	0.0735826	-1.7045	0.916788	0.400452
ENSG00000122033.9	MTIF3	34.4412	0.226306	-2.696	0.420795	0.656751	0.657179	1.51998	0.420795	0.656751
ENSG00000232386.3	RP11-66B24.2	0.816789	0.0371512	-1.20174	2.19447	0.112459	0.0452435	1.9437	2.19447	0.112459
ENSG00000267751.1	AC009005.2	0.501904	0.0145908	-0.752248	0.201789	0.817332	0.0115152	-1.50031	0.201789	0.817332
ENSG00000153976.2	HS3ST3A1	0.282387	0.0343242	-0.536653	2.19667	0.112214	0.0291424	2.60854	2.19667	0.112214
ENSG00000226840.1	PAICSP3	0.187387	0.0260283	-3.06158	3.98565	0.0191563	0.0146216	-2.67811	3.98565	0.0191563
ENSG00000085377.9	PREP	8.8637	0.200033	1.91772	1.02934	0.357975	0.242143	-1.8008	1.02934	0.357975
ENSG00000145416.9	2017-03-01	2.58988	0.102991	0.00856191	3.84904	0.0219156	0.059495	-1.65443	3.84904	0.0219156
ENSG00000087495.12	PHACTR3	41.9096	0.49742	0.304718	0.574589	0.563297	0.960292	-1.12427	0.574589	0.563297
ENSG00000055070.12	SZRD1	17.8065	0.23353	-0.459378	0.417367	0.659002	0.218563	-1.64221	0.417367	0.659002
ENSG00000169246.11	NPIPL3	100.992	1.58189	-1.98487	0.458984	0.632184	3.56197	-3.08017	0.458984	0.632184
ENSG00000136111.8	TBC1D4	3.49045	0.15776	0.537457	4.58178	0.0106575	0.111059	-1.3509	4.58178	0.0106575
ENSG00000144136.6	SLC20A1	14.8154	0.302773	0.685566	1.87535	0.154347	0.563676	-2.79397	1.87535	0.154347
ENSG00000267206.1	LCN6	0.891013	0.0680199	0.850969	0.639004	0.528236	0.0148498	1.06386	0.639004	0.528236
ENSG00000160111.6	CPAMD8	0.337372	0.00877032	-2.84878	0.330318	0.718847	0.00550275	1.98609	0.330318	0.718847
ENSG00000242349.1	NPPA-AS1	1.08958	0.0627312	2.19195	1.39753	0.248142	0.0718456	1.55979	1.39753	0.248142
ENSG00000127947.10	PTPN12	11.226	0.273218	-0.309839	2.07474	0.126638	0.195384	-0.900263	2.07474	0.126638
ENSG00000128573.17	FOXP2	1.27638	0.0148337	-0.608909	0.149801	0.860917	0.0382304	2.19823	0.149801	0.860917
ENSG00000006831.9	ADIPOR2	20.3344	0.341805	0.444088	0.383744	0.6815	0.496551	-0.314879	0.383744	0.6815
ENSG00000106615.5	RHEB	50.4972	1.07313	0.881126	1.70546	0.182712	1.4089	-1.86068	1.70546	0.182712
ENSG00000070193.4	FGF10	0.124124	0.0110067	-0.712977	1.86093	0.156572	0.0100145	-0.0513531	1.86093	0.156572
ENSG00000120658.8	ENOX1	3.81616	0.0634852	0.701939	0.897337	0.40829	0.0735885	0.339101	0.897337	0.40829
ENSG00000100302.6	RASD2	18.1426	0.142265	1.86144	0.135167	0.873601	0.15445	2.08579	0.135167	0.873601
ENSG00000117242.7	PINK1-AS	0.56116	0.0168	-0.320667	1.76743	0.171806	0.0153285	-1.98373	1.76743	0.171806
ENSG00000167371.12	PRRT2	73.0388	0.422112	0.994307	0.114563	0.891778	1.38951	2.65622	0.114563	0.891778
ENSG00000171467.10	ZNF318	2.56899	0.026503	0.511111	0.549928	0.57733	0.0108302	-0.628413	0.549928	0.57733
ENSG00000162972.6	C2orf47	4.17462	0.124746	0.841361	2.01484	0.134392	0.0807478	-0.615964	2.01484	0.134392
ENSG00000227252.1	AC105760.2	0.151934	0.0051961	0.336578	0.34291	0.709864	0.0164285	-2.02782	0.34291	0.709864
ENSG00000160949.12	TONSL	1.64033	0.0163406	2.34378	0.273753	0.76063	0.0267591	-0.268723	0.273753	0.76063
ENSG00000179195.10	ZNF664	21.7997	0.414784	0.503929	0.801429	0.449246	0.712514	-1.34354	0.801429	0.449246
ENSG00000230615.1	RP5-1198O20.4	0.111865	0.0084713	-0.5996	0.897964	0.408035	0.0115842	-2.35287	0.897964	0.408035
ENSG00000110324.5	IL10RA	1.29132	0.105108	0.820917	1.4768	0.229333	0.0423787	-1.98838	1.4768	0.229333
ENSG00000184206.7	RP11-671M22.1	2.92775	0.135279	-1.53674	1.95135	0.143132	0.11744	-2.88149	1.95135	0.143132
ENSG00000161912.12	ADCY10P1	0.688246	0.00715073	-0.709983	0.0985386	0.906178	0.017055	0.135732	0.0985386	0.906178
ENSG00000075131.5	TIPIN	3.33382	0.065579	2.97188	0.964809	0.381744	0.0421258	-0.524011	0.964809	0.381744
ENSG00000260987.1	RP11-423G4.7	3.79915	0.138043	1.68988	1.09394	0.335672	0.159586	2.76822	1.09394	0.335672
ENSG00000246363.2	RP11-13A1.1	0.443748	0.0275358	1.5578	0.894916	0.409276	0.0375588	-2.95922	0.894916	0.409276
ENSG00000260023.1	RP11-49C24.1	8.59014	0.265484	-2.42732	1.3731	0.254246	0.526609	1.98513	1.3731	0.254246
ENSG00000100804.14	PSMB5	57.3497	0.371778	1.67611	0.313453	0.731058	0.672399	-0.185374	0.313453	0.731058
ENSG00000225439.2	BOLA3-AS1	3.74487	0.121803	1.15471	1.68101	0.187205	0.132344	0.639665	1.68101	0.187205
ENSG00000134250.12	NOTCH2	4.89596	0.186452	-0.32825	0.961741	0.382912	0.17401	-0.434715	0.961741	0.382912
ENSG00000004700.11	RECQL	2.39467	0.0689479	0.79446	1.90307	0.150157	0.0974974	-1.36261	1.90307	0.150157
ENSG00000246465.1	RP11-57A19.2	0.116177	0.00584766	1.62173	0.671289	0.511496	0.00251389	1.33054	0.671289	0.511496
ENSG00000137726.11	FXYD6	167.758	3.66169	2.02446	0.896556	0.408608	2.88209	2.59167	0.896556	0.408608
ENSG00000163291.10	PAQR3	4.88426	0.0634747	-0.140341	0.461958	0.630309	0.167479	-1.19232	0.461958	0.630309
ENSG00000025770.13	NCAPH2	26.7557	0.428897	-2.34893	1.86334	0.156199	0.556275	1.93055	1.86334	0.156199
ENSG00000254701.2	RP11-1415C14.4	4.51248	0.102756	-1.04092	0.31115	0.732742	0.141449	1.39567	0.31115	0.732742
ENSG00000034053.10	APBA2	47.4429	0.670547	1.92284	0.835236	0.434359	0.330881	-1.89358	0.835236	0.434359
ENSG00000163297.12	ANTXR2	0.926829	0.0387474	-0.217408	2.04713	0.130154	0.0361493	-0.671066	2.04713	0.130154
ENSG00000198833.6	UBE2J1	5.87412	0.0949961	1.6736	2.03638	0.131549	0.0957394	-1.00635	2.03638	0.131549
ENSG00000089356.11	FXYD3	3.06119	0.119251	-1.2322	0.458305	0.632612	0.128732	-0.505972	0.458305	0.632612
ENSG00000102452.11	NALCN	5.14975	0.0925251	0.450601	1.32354	0.267096	0.0995013	-2.06928	1.32354	0.267096
ENSG00000260992.1	RP11-122A8.4	1.64938	0.0725711	2.47752	0.850881	0.427638	0.209952	-3.07221	0.850881	0.427638
ENSG00000183578.5	TNFAIP8L3	3.30817	0.00991819	1.12426	0.0142825	0.985819	0.0685109	2.74363	0.0142825	0.985819
ENSG00000167807.10	FDX1L	2.62139	0.0609406	-2.0727	1.01473	0.363222	0.0710044	1.26516	1.01473	0.363222
ENSG00000265222.1	RP11-466A19.8	0.262389	0.0255566	-1.61988	2.2584	0.105552	0.0111167	-3.07816	2.2584	0.105552
ENSG00000116299.11	KIAA1324	6.50786	0.0539812	2.87165	0.241807	0.785297	0.145843	2.88996	0.241807	0.785297
ENSG00000139890.5	REM2	0.896932	0.0517514	1.82032	1.79868	0.166556	0.072819	-2.98229	1.79868	0.166556
ENSG00000132429.5	POPDC3	5.3939	0.161332	2.48308	1.00216	0.3678	0.0446269	-2.26495	1.00216	0.3678
ENSG00000184709.7	LRRC26	0.603786	0.0620377	-1.01586	1.4704	0.230797	0.0975303	2.38934	1.4704	0.230797
ENSG00000162129.7	CLPB	6.15505	0.0547443	-0.403395	0.180001	0.835322	0.295058	-0.505005	0.180001	0.835322
ENSG00000177169.3	ULK1	23.1915	0.0730121	2.06242	0.0448475	0.956147	0.164201	1.07665	0.0448475	0.956147
ENSG00000261195.1	CTD-2380F24.1	4.54431	0.245448	-2.94419	0.805443	0.447452	0.526861	0.984875	0.805443	0.447452
ENSG00000141577.8	AZI1	8.63949	0.166335	-2.80096	1.087	0.337999	0.225138	2.47637	1.087	0.337999
ENSG00000185630.12	PBX1	10.7294	0.225991	-0.271128	3.18099	0.0423622	0.130668	-1.83462	3.18099	0.0423622
ENSG00000224892.1	RPS4XP16	0.469836	0.0832666	-0.948299	4.84692	0.00821442	0.0556166	0.0985987	4.84692	0.00821442
ENSG00000146221.8	TCTE1	0.664748	0.011264	1.90662	0.239956	0.78675	0.0255974	-2.80245	0.239956	0.78675
ENSG00000204304.5	PBX2	16.3195	0.0422273	-0.438547	0.06758	0.934661	0.0749737	0.221474	0.06758	0.934661
ENSG00000221916.2	C19orf73	3.22783	0.117457	2.74377	2.30565	0.100722	0.115057	1.52802	2.30565	0.100722
ENSG00000256229.2	ZNF486	0.397506	0.0349344	0.664128	3.18428	0.0422244	0.0366831	-0.78184	3.18428	0.0422244
ENSG00000155275.14	TRMT44	3.05229	0.0617922	-0.638072	0.947805	0.388266	0.125137	-2.7967	0.947805	0.388266
ENSG00000154556.13	SORBS2	13.2512	0.40836	-0.794325	3.15319	0.0435415	0.334398	2.74278	3.15319	0.0435415
ENSG00000154451.10	GBP5	0.103348	0.00567936	-0.453439	0.206599	0.813413	0.0210345	-0.567482	0.206599	0.813413
ENSG00000119522.11	DENND1A	12.0438	0.103872	-1.43074	0.765256	0.465743	0.116891	2.98496	0.765256	0.465743
ENSG00000083454.17	P2RX5	6.75477	0.00697711	-0.228994	0.00150665	0.998495	0.108802	1.94526	0.00150665	0.998495
ENSG00000169567.7	HINT1	140.165	3.26908	1.41989	1.92129	0.147466	1.24208	-1.03479	1.92129	0.147466
ENSG00000118849.5	RARRES1	0.396118	0.0100169	-0.107516	0.131776	0.876567	0.0275224	-1.38121	0.131776	0.876567
ENSG00000112619.6	PRPH2	0.96757	0.0282244	0.089432	0.300681	0.740444	0.0163013	-0.194132	0.300681	0.740444
ENSG00000241014.1	RP11-244H3.1	1.13897	0.0291137	1.90652	0.650258	0.522339	0.0412426	2.95047	0.650258	0.522339
ENSG00000243649.4	CFB	5.8051	0.325482	-1.47492	0.888805	0.411776	0.151086	-2.03752	0.888805	0.411776
ENSG00000243317.3	C7orf73	12.6619	0.123192	-0.894342	0.386801	0.679423	0.213304	-1.94476	0.386801	0.679423
ENSG00000246145.1	RP11-346I3.4	0.0493515	0.00568819	0.0435786	3.23162	0.0402955	0.00566285	-2.50523	3.23162	0.0402955
ENSG00000129596.4	CDO1	13.5541	0.177161	1.32621	0.848929	0.428471	0.33893	-0.838282	0.848929	0.428471
ENSG00000261326.1	RP5-1057J7.6	1.18476	0.0127241	-1.79775	0.372905	0.688917	0.0245097	1.32698	0.372905	0.688917
ENSG00000214216.6	IQCJ	0.717707	0.0766894	-1.43366	3.87809	0.0212973	0.0174274	-0.986726	3.87809	0.0212973
ENSG00000177054.9	ZDHHC13	3.22283	0.0898687	2.25743	4.15687	0.0161849	0.036563	2.13858	4.15687	0.0161849
ENSG00000253864.1	AC131025.8	0.272372	0.0158284	-0.14352	1.22417	0.294856	0.0230869	-2.58016	1.22417	0.294856
ENSG00000165475.9	CRYL1	34.701	0.773502	0.456891	0.883787	0.413841	0.412011	-1.46816	0.883787	0.413841
ENSG00000259417.2	RP11-2E17.1	2.26856	0.0886789	-0.501382	1.85196	0.157972	0.0873409	-2.11136	1.85196	0.157972
ENSG00000229877.1	PAICSP5	0.222739	0.00724826	-1.41101	0.200004	0.818791	0.00932507	2.23585	0.200004	0.818791
ENSG00000148200.11	NR6A1	0.616436	0.0126474	1.52263	1.26491	0.283141	0.0090457	-0.962503	1.26491	0.283141
ENSG00000196656.6	AC004057.1	464.138	7.623	1.39935	0.285623	0.751665	6.01799	-3.02992	0.285623	0.751665
ENSG00000157184.5	CPT2	2.96999	0.120998	0.066498	2.09591	0.124005	0.193001	-1.82423	2.09591	0.124005
ENSG00000095713.9	CRTAC1	12.3467	0.388152	1.84176	1.34129	0.26242	0.343572	0.920089	1.34129	0.26242
ENSG00000155252.12	PI4K2A	10.6771	0.211094	2.65811	2.44636	0.0876143	0.0489656	1.73142	2.44636	0.0876143
ENSG00000100802.10	C14orf93	2.2036	0.0135874	-2.91959	0.101248	0.903727	0.0544848	0.567321	0.101248	0.903727
ENSG00000197085.6	NPSR1-AS1	0.049265	0.00189158	-2.84523	0.247553	0.780801	0.004097	2.43248	0.247553	0.780801
ENSG00000198517.5	MAFK	21.1911	0.554423	2.75479	1.14909	0.317736	0.515734	2.78118	1.14909	0.317736
ENSG00000054523.12	KIF1B	34.2645	0.379399	-0.111166	0.657442	0.518609	0.85505	-1.16358	0.657442	0.518609
ENSG00000026297.11	RNASET2	33.4531	0.267635	1.40884	0.0541018	0.947341	0.501065	2.16901	0.0541018	0.947341
ENSG00000146360.7	GPR6	1.58064	0.105902	0.420733	1.9205	0.147581	0.16913	0.0858132	1.9205	0.147581
ENSG00000166546.8	BEAN1	2.31357	0.0343296	-2.93065	0.359572	0.69815	0.0423285	-0.171593	0.359572	0.69815
ENSG00000197980.6	RP11-6F2.7	0.118759	0.00642775	1.44314	0.717266	0.488572	0.00787359	-2.02048	0.717266	0.488572
ENSG00000165323.11	FAT3	2.87569	0.052985	0.153037	1.00386	0.367177	0.07588	-2.05837	1.00386	0.367177
ENSG00000138326.13	RPS24	651.522	5.35596	0.880318	0.533177	0.587062	3.80251	1.96782	0.533177	0.587062
ENSG00000006075.11	CCL3	0.780233	0.478101	0.118383	1.00396	0.367141	0.430745	2.65534	1.00396	0.367141
ENSG00000116688.10	MFN2	28.6384	0.560003	0.64374	2.66298	0.0707005	0.542205	-1.50363	2.66298	0.0707005
ENSG00000106633.11	GCK	3.96232	0.0567484	-1.99726	0.338127	0.713263	0.148713	1.80663	0.338127	0.713263
ENSG00000174482.5	LINGO2	1.5106	0.0337941	-1.50826	0.457068	0.633394	0.0884715	2.3843	0.457068	0.633394
ENSG00000204231.6	RXRB	23.6646	0.261346	1.06326	1.43323	0.239487	0.130781	-1.56456	1.43323	0.239487
ENSG00000163682.11	RPL9	240.101	14.5807	0.234309	0.74172	0.476802	17.9958	-1.93913	0.74172	0.476802
ENSG00000153233.8	PTPRR	3.1904	0.0222232	-0.456067	0.0567566	0.94483	0.0654252	2.09055	0.0567566	0.94483
ENSG00000011198.3	ABHD5	2.39037	0.0460193	-0.849627	0.596741	0.550983	0.0954359	-1.00409	0.596741	0.550983
ENSG00000075426.7	FOSL2	8.38215	0.226267	-1.01257	0.419385	0.657675	0.444982	-1.67294	0.419385	0.657675
ENSG00000111846.11	GCNT2	0.580761	0.0179263	0.377124	1.08622	0.338261	0.0147956	-1.59557	1.08622	0.338261
ENSG00000198948.6	MFAP3L	7.70689	0.201698	-1.09761	0.901421	0.406632	0.198098	-1.11696	0.901421	0.406632
ENSG00000136490.4	LIMD2	21.5567	0.225219	-1.24544	0.294334	0.745153	0.796594	2.83088	0.294334	0.745153
ENSG00000025423.7	HSD17B6	6.19707	0.304084	-0.19985	2.01361	0.134555	0.246809	0.0672033	2.01361	0.134555
ENSG00000256742.1	RP13-941N14.1	1.00629	0.0757924	1.79581	1.59508	0.203892	0.0414461	0.0891987	1.59508	0.203892
ENSG00000155366.11	RHOC	61.9046	1.61584	-0.943374	0.717191	0.488609	2.51537	-1.38363	0.717191	0.488609
ENSG00000013306.11	SLC25A39	47.7457	0.653232	-2.05444	1.10906	0.330654	0.964305	0.64748	1.10906	0.330654
ENSG00000094916.8	CBX5	13.9013	0.0578546	-2.79982	0.162327	0.850207	0.204183	-0.620977	0.162327	0.850207
ENSG00000064309.10	CDON	1.00783	0.0346792	3.02886	2.21101	0.110629	0.00279906	2.23504	2.21101	0.110629
ENSG00000164741.9	DLC1	6.21519	0.258784	-0.273977	3.02745	0.0493022	0.259857	-1.21397	3.02745	0.0493022
ENSG00000064489.15	MEF2BNB-MEF2B	0.901216	0.0144126	-1.78732	0.155963	0.855631	0.0645496	1.91762	0.155963	0.855631
ENSG00000135596.13	MICAL1	23.5739	0.0266154	-2.37629	0.00411651	0.995892	0.866586	2.44659	0.00411651	0.995892
ENSG00000172795.11	DCP2	3.60955	0.013905	-0.406188	0.0884439	0.915368	0.0361896	-1.57941	0.0884439	0.915368
ENSG00000096060.9	FKBP5	12.6399	0.36767	0.694659	0.537718	0.584407	0.588196	-0.937717	0.537718	0.584407
ENSG00000130656.4	HBZ	0.70522	0.0853995	-1.84106	3.13774	0.0442112	0.0663067	2.70543	3.13774	0.0442112
ENSG00000069345.7	DNAJA2	23.3934	0.491033	1.13421	1.3652	0.256253	0.591524	-1.32146	1.3652	0.256253
ENSG00000266385.1	RP11-227G15.8	1.28672	0.0808385	-1.53316	1.42789	0.240761	0.0219378	2.72157	1.42789	0.240761
ENSG00000010256.6	UQCRC1	102.091	2.47606	2.84523	4.12361	0.0167236	1.68868	1.99281	4.12361	0.0167236
ENSG00000138172.6	CALHM2	4.3528	0.100605	0.838037	1.21067	0.298843	0.0424159	1.97007	1.21067	0.298843
ENSG00000167770.7	OTUB1	86.4253	0.995009	2.72256	0.760711	0.467858	1.01287	2.74201	0.760711	0.467858
ENSG00000055332.11	EIF2AK2	6.09152	0.127337	-0.726041	2.80358	0.061518	0.144706	0.691194	2.80358	0.061518
ENSG00000173818.12	ENDOV	12.4617	0.139861	2.68639	0.748846	0.473426	0.256287	2.82055	0.748846	0.473426
ENSG00000103966.5	EHD4	1.97732	0.0479371	-0.777059	0.71404	0.490146	0.0569765	-1.14739	0.71404	0.490146
ENSG00000149262.11	INTS4	5.70604	0.0718916	-2.03974	1.05439	0.349155	0.0892211	1.47368	1.05439	0.349155
ENSG00000260920.1	RP1-228H13.5	1.80565	0.0562336	1.8453	1.88368	0.153076	0.0490046	2.96551	1.88368	0.153076
ENSG00000259881.1	RP11-830F9.5	0.215083	0.00805622	1.83139	0.47245	0.623743	0.0113673	1.94956	0.47245	0.623743
ENSG00000221923.3	ZNF880	3.97807	0.197564	-0.1868	3.65425	0.0265544	0.149112	-2.06197	3.65425	0.0265544
ENSG00000116717.7	GADD45A	17.9716	0.249131	-1.02421	0.0363401	0.964315	1.70831	-2.17249	0.0363401	0.964315
ENSG00000143409.11	FAM63A	8.64708	0.0817357	0.88132	0.107921	0.897719	0.335571	-0.36981	0.107921	0.897719
ENSG00000128335.9	APOL2	38.1785	0.349646	-2.3676	0.21001	0.810645	0.816912	0.18457	0.21001	0.810645
ENSG00000180776.11	ZDHHC20	2.16127	0.145825	0.406844	2.87559	0.0572887	0.162529	-1.01164	2.87559	0.0572887
ENSG00000242979.1	RPS15AP18	0.578316	0.032918	-1.09555	0.926485	0.396602	0.0371775	1.61365	0.926485	0.396602
ENSG00000046604.8	DSG2	0.043312	0.00303893	0.926162	1.49187	0.225922	0.00485991	-2.44103	1.49187	0.225922
ENSG00000182109.3	RP11-69E11.4	16.6313	0.332851	-1.30415	0.404352	0.667621	0.0859697	-2.85452	0.404352	0.667621
ENSG00000026036.16	RTEL1-TNFRSF6B	5.2864	0.199771	2.74705	2.75186	0.0647475	0.0942887	2.26444	2.75186	0.0647475
ENSG00000183682.7	BMP8A	0.594352	0.0415311	0.569597	2.49255	0.0836961	0.0194926	-1.26761	2.49255	0.0836961
ENSG00000103222.14	ABCC1	1.7892	0.0474758	2.34451	1.88327	0.153138	0.014506	-0.47401	1.88327	0.153138
ENSG00000066117.10	SMARCD1	11.0673	0.144341	-3.06394	2.1536	0.11711	0.128418	2.77377	2.1536	0.11711
ENSG00000115415.14	STAT1	8.45365	0.517819	0.327397	1.9358	0.145357	0.201603	0.0661828	1.9358	0.145357
ENSG00000137496.13	IL18BP	3.91848	0.227146	-0.708068	1.00162	0.367998	0.361205	-1.13227	1.00162	0.367998
ENSG00000119938.8	PPP1R3C	14.6368	1.03785	-1.0505	3.54193	0.0296648	0.487048	-2.53856	3.54193	0.0296648
ENSG00000089685.9	BIRC5	0.313021	0.00781449	-2.31188	0.687736	0.503174	0.00471925	-1.44022	0.687736	0.503174
ENSG00000076108.7	BAZ2A	14.6707	0.633858	-0.733448	2.33412	0.0979196	0.421551	-2.92886	2.33412	0.0979196
ENSG00000140044.8	JDP2	16.5867	0.473815	-0.982339	2.33182	0.0981438	0.734646	0.610955	2.33182	0.0981438
ENSG00000158545.11	ZC3H18	15.5139	0.199648	2.87028	1.76713	0.171857	0.250833	0.971817	1.76713	0.171857
ENSG00000171813.10	PWWP2B	8.89562	0.073819	-0.932682	0.288739	0.749329	0.0758454	2.03799	0.288739	0.749329
ENSG00000115138.6	POMC	1.53573	0.0889648	-1.63027	1.10827	0.330917	0.0446381	0.638136	1.10827	0.330917
ENSG00000143228.8	NUF2	0.326263	0.0101661	0.243339	0.426556	0.652984	0.0317981	-1.8212	0.426556	0.652984
ENSG00000258584.1	FAM181A-AS1	0.785214	0.040818	-0.686222	0.992478	0.371365	0.0219886	-0.905503	0.992478	0.371365
ENSG00000103197.12	TSC2	38.2881	0.312937	-2.33457	0.769246	0.463894	0.719554	2.28987	0.769246	0.463894
ENSG00000067365.10	METTL22	8.19657	0.0754625	1.11647	0.196769	0.821442	0.21852	2.68927	0.196769	0.821442
ENSG00000168874.8	ATOH8	8.73236	0.0573338	0.17874	0.0206769	0.979536	0.180019	0.272928	0.0206769	0.979536
ENSG00000141380.9	SS18	6.85199	0.19076	0.533305	1.34985	0.260194	0.344549	-1.44368	1.34985	0.260194
ENSG00000204390.8	HSPA1L	1.92822	0.027366	-0.828897	0.346104	0.707604	0.0931299	-0.00888415	0.346104	0.707604
ENSG00000166862.6	CACNG2	12.0661	0.355665	-2.2178	1.89076	0.152004	0.320429	1.66849	1.89076	0.152004
ENSG00000227394.1	AC007386.3	1.03518	0.132337	-2.01018	2.07306	0.126849	0.128146	2.69118	2.07306	0.126849
ENSG00000168970.15	JMJD7-PLA2G4B	10.479	0.205971	-2.32855	0.663728	0.515368	0.168627	0.208714	0.663728	0.515368
ENSG00000227304.3	RP11-791G16.2	2.18732	0.0654684	-2.46066	2.09345	0.124309	0.0848846	2.30251	2.09345	0.124309
ENSG00000112902.7	SEMA5A	1.40445	0.0725271	0.0283555	4.20084	0.0154996	0.0663165	-1.85613	4.20084	0.0154996
ENSG00000137868.14	STRA6	0.169267	0.0106641	2.19846	0.414843	0.660664	0.0184377	2.89905	0.414843	0.660664
ENSG00000074370.13	ATP2A3	0.916156	0.0107686	-0.0317728	0.0819558	0.921325	0.0266251	-2.32861	0.0819558	0.921325
ENSG00000153575.6	TUBGCP5	3.71418	0.0416394	1.70818	0.20871	0.811699	0.200519	-2.23361	0.20871	0.811699
ENSG00000112186.7	CAP2	26.0281	1.002	0.952583	1.49452	0.225327	0.946494	-2.22344	1.49452	0.225327
ENSG00000145194.13	ECE2	9.76413	0.0854259	0.201215	0.174637	0.839812	0.266724	-2.64549	0.174637	0.839812
ENSG00000135973.1	GPR45	0.271825	0.0217236	0.914754	1.24925	0.287587	0.0245674	-1.83021	1.24925	0.287587
ENSG00000136197.7	C7orf25	2.48017	0.126683	2.38771	1.57087	0.208858	0.115365	1.01386	1.57087	0.208858
ENSG00000196757.2	ZNF700	1.9978	0.0693996	0.648896	4.00451	0.0188038	0.0239272	-2.48121	4.00451	0.0188038
ENSG00000169744.8	LDB2	23.3002	0.292737	1.27493	0.29235	0.746631	0.172881	-1.27518	0.29235	0.746631
ENSG00000258783.1	RP11-355C3.2	0.337944	0.0160224	-2.71651	0.751063	0.472381	0.0250228	0.843392	0.751063	0.472381
ENSG00000090372.7	STRN4	25.0401	0.503144	-2.63352	3.35304	0.0357433	0.261311	2.80239	3.35304	0.0357433
ENSG00000229867.1	STEAP3-AS1	0.107417	0.00631053	0.0769612	1.46035	0.233114	0.00199262	-0.818152	1.46035	0.233114
ENSG00000086062.8	B4GALT1	1.77715	0.0524065	-0.374697	1.00482	0.366827	0.0616601	-1.94643	1.00482	0.366827
ENSG00000072201.9	LNX1	6.61042	0.209031	1.4815	1.44306	0.237156	0.0758548	-1.57016	1.44306	0.237156
ENSG00000140931.15	CMTM3	3.83073	0.0846192	-0.193448	0.338174	0.713229	0.136187	-2.46265	0.338174	0.713229
ENSG00000175538.6	KCNE3	0.647737	0.0697952	0.710055	6.39655	0.00180284	0.0365834	-1.05682	6.39655	0.00180284
ENSG00000257913.1	RP11-386G11.5	3.2773	0.0725478	2.4136	0.633401	0.531196	0.163562	0.945138	0.633401	0.531196
ENSG00000241684.1	ADAMTS9-AS2	0.938932	0.0364245	-1.73803	1.85032	0.15823	0.0355726	-1.51104	1.85032	0.15823
ENSG00000234072.1	AC074117.10	16.8024	0.805359	-2.18576	3.44849	0.0325298	0.541556	1.78227	3.44849	0.0325298
ENSG00000237807.3	RP11-400K9.4	0.105395	0.0313978	-0.17866	5.35519	0.00499026	0.0183541	-1.37233	5.35519	0.00499026
ENSG00000103226.13	NOMO3	50.6276	2.16827	2.48889	2.66917	0.0702683	2.17997	1.82028	2.66917	0.0702683
ENSG00000169564.5	PCBP1	84.7881	0.407198	0.719964	0.167224	0.846056	2.40908	0.108952	0.167224	0.846056
ENSG00000198683.2	AC012615.1	19.3797	0.667797	-2.33021	1.26757	0.282392	0.98771	2.19185	1.26757	0.282392
ENSG00000151882.7	CCL28	1.09304	0.0112242	0.892327	0.205966	0.813928	0.043374	2.57975	0.205966	0.813928
ENSG00000151812.9	SLC35F4	0.247115	0.0105659	2.21095	0.817222	0.442229	0.0109549	0.656807	0.817222	0.442229
ENSG00000251493.2	FOXD1	0.18466	0.0127029	-2.52503	0.546708	0.579188	0.0163713	-0.288108	0.546708	0.579188
ENSG00000131480.4	AOC2	1.00723	0.0540371	-2.71256	3.03196	0.0490829	0.0698792	0.70292	3.03196	0.0490829
ENSG00000109323.4	MANBA	2.68126	0.105509	0.631022	3.11103	0.0453936	0.114792	0.0550346	3.11103	0.0453936
ENSG00000235065.1	RPL24P2	0.901521	0.0623173	-2.26797	1.30085	0.273193	0.0134387	0.492987	1.30085	0.273193
ENSG00000108602.13	ALDH3A1	0.26716	0.0113292	0.620239	0.635116	0.530288	0.00999828	-0.963079	0.635116	0.530288
ENSG00000149575.5	SCN2B	25.6813	0.095862	0.337383	0.023457	0.976817	0.203091	-1.70232	0.023457	0.976817
ENSG00000129595.7	EPB41L4A	1.21001	0.0308168	-0.837686	0.98128	0.375531	0.0284648	-1.02261	0.98128	0.375531
ENSG00000213145.5	CRIP1	10.3235	0.606118	0.0178347	1.73426	0.177561	0.586911	-0.574661	1.73426	0.177561
ENSG00000258929.1	RP11-58E21.3	0.109254	0.0096288	-0.585834	1.36718	0.255748	0.0075988	0.921779	1.36718	0.255748
ENSG00000235453.3	TOPORS-AS1	9.87838	0.170764	0.489844	0.91256	0.402143	0.27286	-2.85362	0.91256	0.402143
ENSG00000132128.12	LRRC41	15.1455	0.0866276	0.015524	0.437747	0.645729	0.206214	-1.90853	0.437747	0.645729
ENSG00000205078.5	SYCE1L	1.6952	0.0701069	-2.593	0.95661	0.384875	0.0709258	2.78831	0.95661	0.384875
ENSG00000240137.1	RP11-103G8.2	1.14898	0.0493533	0.769314	1.26598	0.282838	0.00992139	0.0358297	1.26598	0.282838
ENSG00000196591.7	HDAC2	17.8351	0.308816	1.56586	3.6714	0.0261092	0.0701912	-0.499631	3.6714	0.0261092
ENSG00000259446.1	RP11-489D6.2	0.809417	0.0751524	-0.130205	1.62098	0.198711	0.0839512	-1.58488	1.62098	0.198711
ENSG00000186184.11	POLR1D	24.3202	0.294899	0.590823	1.33345	0.264476	0.396797	0.875172	1.33345	0.264476
ENSG00000132749.6	MTL5	0.3331	0.0082607	1.60297	0.300031	0.740924	0.0144084	2.40294	0.300031	0.740924
ENSG00000263126.1	CTC-479C5.10	1.7362	0.0821603	-2.29871	1.83849	0.160099	0.0897868	0.993196	1.83849	0.160099
ENSG00000128482.10	RNF112	18.5738	0.353992	1.91331	0.962187	0.382742	0.489965	3.0739	0.962187	0.382742
ENSG00000197226.8	TBC1D9B	44.304	0.339021	2.11106	0.597346	0.550651	0.219434	-1.04749	0.597346	0.550651
ENSG00000112624.7	KIAA0240	2.63835	0.0872599	0.497855	3.06556	0.0474795	0.0531417	-1.44673	3.06556	0.0474795
ENSG00000184384.8	MAML2	1.14719	0.0796583	-0.351761	2.89609	0.0561392	0.0552354	-0.268843	2.89609	0.0561392
ENSG00000008300.10	CELSR3	8.93281	0.287391	3.02252	2.86053	0.0581483	0.328114	1.06695	2.86053	0.0581483
ENSG00000214803.3	RP11-37N22.1	0.283126	0.0537272	1.30255	1.59313	0.204288	0.0486116	-2.3651	1.59313	0.204288
ENSG00000158246.7	FAM46B	0.356169	0.013937	0.227096	1.81978	0.163102	0.00759125	0.347939	1.81978	0.163102
ENSG00000074071.8	MRPS34	47.7623	0.393081	2.83619	0.564361	0.569075	1.08287	1.0338	0.564361	0.569075
ENSG00000180953.7	ST20	3.83887	0.0201707	2.88344	0.0591047	0.942614	0.0291117	1.5765	0.0591047	0.942614
ENSG00000253741.1	CTD-2292P10.4	0.757118	0.0100263	1.33455	0.148305	0.862205	0.0342891	-2.94861	0.148305	0.862205
ENSG00000250722.1	SEPP1	30.8687	1.15079	0.65402	0.742531	0.476417	2.17112	-0.28155	0.742531	0.476417
ENSG00000151572.12	ANO4	3.42929	0.0755818	1.93223	0.931573	0.394596	0.0499412	-0.985132	0.931573	0.394596
ENSG00000150787.3	PTS	18.057	0.412408	2.16038	2.48263	0.0845222	0.219582	-2.51682	2.48263	0.0845222
ENSG00000174669.7	SLC29A2	6.16665	0.284181	3.1228	7.84211	0.000441616	0.170981	1.48555	7.84211	0.000441616
ENSG00000033050.3	ABCF2	14.2014	0.023516	2.44313	0.0262045	0.974137	0.161293	-1.20955	0.0262045	0.974137
ENSG00000183780.8	SLC35F3	5.4365	0.165363	2.63354	1.78491	0.168849	0.118323	1.35826	1.78491	0.168849
ENSG00000135404.6	CD63	271.394	3.74324	-2.63979	0.832031	0.435749	4.57965	0.605312	0.832031	0.435749
ENSG00000197701.7	ZNF595	1.58795	0.017987	2.25494	0.119782	0.887139	0.0593916	-1.94032	0.119782	0.887139
ENSG00000128340.10	RAC2	1.31392	0.0381312	-0.35552	0.213764	0.807611	0.03107	-1.66704	0.213764	0.807611
ENSG00000151304.5	SRFBP1	1.17193	0.0281888	0.718835	2.53195	0.0804931	0.0265293	-1.95718	2.53195	0.0804931
ENSG00000118503.10	TNFAIP3	0.866196	0.135398	-0.332246	1.63896	0.195193	0.0243061	-0.696239	1.63896	0.195193
ENSG00000120053.9	GOT1	65.9308	2.1524	1.7573	1.35667	0.258436	0.741744	-1.62544	1.35667	0.258436
ENSG00000144821.5	MYH15	0.50493	0.0189647	-0.252346	1.81716	0.163527	0.0270409	-2.55934	1.81716	0.163527
ENSG00000121848.8	RNF115	8.75951	0.108458	-0.725461	1.85972	0.15676	0.079598	-2.91579	1.85972	0.15676
ENSG00000175352.6	NRIP3	9.5723	0.264828	2.99169	1.08659	0.338137	0.285535	-2.52258	1.08659	0.338137
ENSG00000165805.4	C12orf50	11.797	0.411804	-2.4058	4.43342	0.0123304	0.265699	2.34831	4.43342	0.0123304
ENSG00000144802.7	NFKBIZ	1.17934	0.0515685	-0.310401	1.27496	0.280322	0.0450488	-1.02525	1.27496	0.280322
ENSG00000198520.6	C1orf228	8.31074	0.141336	-2.30019	0.373586	0.688448	0.388326	1.9946	0.373586	0.688448
ENSG00000144711.9	IQSEC1	41.696	0.374326	1.06256	0.316912	0.728537	0.698222	-1.05479	0.316912	0.728537
ENSG00000117298.10	ECE1	16.3425	0.369123	-0.816512	1.24811	0.287912	0.224027	-0.544891	1.24811	0.287912
ENSG00000114279.8	FGF12	13.7923	0.192494	0.896845	0.360447	0.69754	0.274162	-2.31263	0.360447	0.69754
ENSG00000169189.12	NSMCE1	26.5201	0.330267	0.182454	0.801865	0.449051	0.447544	-1.93946	0.801865	0.449051
ENSG00000156970.8	BUB1B	0.171412	0.0366307	1.5349	6.36693	0.0018557	0.00728202	0.348905	6.36693	0.0018557
ENSG00000112033.9	PPARD	17.4879	0.26497	-2.21159	2.51568	0.0818008	0.109123	-2.26016	2.51568	0.0818008
ENSG00000246982.2	RP1-179N16.6	1.94904	0.204311	-1.87557	5.60946	0.00389042	0.033304	1.1584	5.60946	0.00389042
ENSG00000110107.4	PRPF19	70.3415	1.77917	2.735	2.44121	0.088062	1.24539	2.26702	2.44121	0.088062
ENSG00000175826.7	CTDNEP1	59.6015	0.701121	-2.81432	1.27281	0.280923	0.817496	0.693141	1.27281	0.280923
ENSG00000234709.1	UPF3AP3	2.16978	0.112205	-1.12754	1.19883	0.302388	0.0939271	2.67588	1.19883	0.302388
ENSG00000166199.8	ALKBH3	9.39928	0.125019	-2.68382	0.426438	0.653061	0.0254114	2.46587	0.426438	0.653061
ENSG00000156097.8	GPR61	2.3705	0.0185252	0.579771	0.0422048	0.958677	0.106713	-2.72481	0.0422048	0.958677
ENSG00000167377.12	ZNF23	5.2363	0.0443816	2.26948	0.36318	0.695639	0.0568879	2.80108	0.36318	0.695639
ENSG00000122335.8	SERAC1	2.64759	0.0419986	2.67812	0.505817	0.603312	0.0655047	-2.6723	0.505817	0.603312
ENSG00000165819.6	METTL3	12.8525	0.112666	1.03831	0.5598	0.57167	0.0458836	0.640305	0.5598	0.57167
ENSG00000186132.10	C2orf76	5.42357	0.0651666	0.87472	0.405334	0.666967	0.119106	-1.0582	0.405334	0.666967
ENSG00000120896.9	SORBS3	40.5553	0.82531	-0.910312	1.01666	0.362528	0.604034	-2.25792	1.01666	0.362528
ENSG00000161570.4	CCL5	2.73287	0.390866	-0.922417	3.82833	0.0223674	0.0756089	-1.75834	3.82833	0.0223674
ENSG00000143369.10	ECM1	8.92851	0.20123	2.53342	1.15292	0.316528	0.132846	1.46902	1.15292	0.316528
ENSG00000167553.10	TUBA1C	6.15007	0.100154	-1.5095	0.138963	0.870293	0.283373	-0.347464	0.138963	0.870293
ENSG00000136021.13	SCYL2	4.02211	0.0737273	0.561146	1.67909	0.187563	0.147933	-1.78282	1.67909	0.187563
ENSG00000124596.12	C6orf130	9.85811	0.196198	0.341561	2.18996	0.112962	0.136291	-0.96505	2.18996	0.112962
ENSG00000220256.3	AC093802.1	0.0485301	0.00372092	1.31376	1.38496	0.251264	0.000929845	2.21743	1.38496	0.251264
ENSG00000158122.7	AAED1	1.88827	0.0354398	2.8379	2.26761	0.104592	0.016318	-2.84913	2.26761	0.104592
ENSG00000112799.3	LY86	3.09261	0.15253	0.850183	0.405749	0.66669	0.0471143	-2.68584	0.405749	0.66669
ENSG00000117133.6	RPF1	10.6797	0.127761	1.73905	1.52471	0.218666	0.0276223	-0.582302	1.52471	0.218666
ENSG00000136152.10	COG3	3.75002	0.0416535	1.16798	0.474532	0.622448	0.0965503	-2.82664	0.474532	0.622448
ENSG00000259921.1	AC022819.3	0.0616466	0.00208432	0.0501061	0.405233	0.667034	0.00220167	-0.136668	0.405233	0.667034
ENSG00000187372.9	PCDHB13	0.555955	0.00832841	0.112467	0.418623	0.658176	0.0154528	-0.0402521	0.418623	0.658176
ENSG00000169682.13	SPNS1	19.5689	0.461045	-2.25848	1.48825	0.226736	0.521122	2.45672	1.48825	0.226736
ENSG00000108604.11	SMARCD2	11.5916	0.157534	-2.78909	0.615658	0.540682	0.198668	1.9719	0.615658	0.540682
ENSG00000180549.7	FUT7	0.221477	0.0282178	-1.30175	2.16864	0.115375	0.0340187	0.518405	2.16864	0.115375
ENSG00000169402.11	RSPH10B2	0.298761	0.00815936	-2.29308	0.74329	0.476056	0.0076223	0.373966	0.74329	0.476056
ENSG00000124785.4	NRN1	65.3303	2.1338	1.90347	1.224	0.294905	4.28147	-2.63084	1.224	0.294905
ENSG00000141469.11	SLC14A1	23.2113	1.28222	1.28311	0.567639	0.567216	1.28361	-1.18454	0.567639	0.567216
ENSG00000108187.9	PBLD	1.85092	0.0147847	-2.00773	0.0767603	0.926122	0.0285236	-2.15974	0.0767603	0.926122
ENSG00000186350.8	RXRA	19.5248	0.347123	-0.844115	0.637026	0.529279	0.396925	-0.630486	0.637026	0.529279
ENSG00000099953.5	MMP11	0.507363	0.0244804	2.46676	2.77799	0.0630954	0.024514	0.289137	2.77799	0.0630954
ENSG00000213225.6	AC018804.7	0.410056	0.0106491	1.40529	0.106008	0.899437	0.0327632	1.33596	0.106008	0.899437
ENSG00000166323.8	C11orf65	0.301876	0.0321117	1.40115	1.39124	0.249699	0.0282697	-2.56303	1.39124	0.249699
ENSG00000137841.7	PLCB2	8.46697	0.0525556	1.44351	0.0347764	0.965824	0.102374	2.79703	0.0347764	0.965824
ENSG00000163531.11	NFASC	29.7271	0.215922	-2.82824	0.333224	0.716764	0.195151	-1.3507	0.333224	0.716764
ENSG00000111783.8	RFX4	9.56116	0.358977	-1.12578	1.088	0.337662	0.466815	-0.37327	1.088	0.337662
ENSG00000163960.7	UBXN7	4.38882	0.0360667	-1.91547	0.516845	0.596708	0.0277938	1.47836	0.516845	0.596708
ENSG00000119777.14	TMEM214	17.4802	0.32867	-2.29802	4.72025	0.00930216	0.102802	2.24958	4.72025	0.00930216
ENSG00000245105.1	A2M-AS1	0.500301	0.0211106	0.0878399	1.59719	0.203465	0.0210534	0.0358071	1.59719	0.203465
ENSG00000228126.1	LINC00568	0.678746	0.0274645	-0.876697	0.464816	0.628514	0.071779	0.45884	0.464816	0.628514
ENSG00000235173.2	FAM203A	5.67335	0.126262	-1.5248	0.307186	0.735648	0.335942	2.46836	0.307186	0.735648
ENSG00000266680.1	RP5-1148A21.3	0.16044	0.00598142	1.33973	0.399327	0.670979	0.00440086	-2.72538	0.399327	0.670979
ENSG00000130714.11	POMT1	26.0284	0.486388	-2.9608	2.45539	0.0868341	0.509094	1.9366	2.45539	0.0868341
ENSG00000055813.4	CCDC85A	4.5025	0.0733163	1.22965	0.332642	0.717181	0.0437635	-2.34634	0.332642	0.717181
ENSG00000198909.3	MAP3K3	9.20134	0.0453903	-2.49967	0.179941	0.835372	0.146144	1.59236	0.179941	0.835372
ENSG00000081386.8	ZNF510	2.39026	0.0637685	1.07236	2.41111	0.0907279	0.0673197	-1.70363	2.41111	0.0907279
ENSG00000134901.7	KDELC1	0.592568	0.0305393	0.947775	2.71235	0.0673288	0.0255195	-0.670136	2.71235	0.0673288
ENSG00000153707.10	PTPRD	9.5644	0.115595	0.752901	0.417503	0.658912	0.25691	-1.10182	0.417503	0.658912
ENSG00000204842.8	ATXN2	25.8416	0.22206	-2.98593	1.17722	0.308962	0.202002	-2.86364	1.17722	0.308962
ENSG00000234997.1	AC016745.3	0.509981	0.0203949	1.76755	0.440633	0.643872	0.0613314	-1.08064	0.440633	0.643872
ENSG00000255121.2	RP11-110I1.12	0.605378	0.0103549	0.29804	0.426158	0.653243	0.00972071	-0.465523	0.426158	0.653243
ENSG00000069849.6	ATP1B3	50.7508	1.45855	2.95098	3.08385	0.0466293	1.44061	1.06951	3.08385	0.0466293
ENSG00000188343.8	FAM92A1	15.9018	0.387813	2.18503	2.42155	0.0897939	0.0761968	0.618709	2.42155	0.0897939
ENSG00000114978.12	MOB1A	3.02183	0.177546	0.358904	3.6596	0.0264146	0.174874	-0.925428	3.6596	0.0264146
ENSG00000173933.14	RBM4	18.9776	0.333965	-0.402443	0.731146	0.481856	0.670002	0.845807	0.731146	0.481856
ENSG00000141627.9	DYM	8.63397	0.136801	1.35282	1.31572	0.269182	0.111846	-0.526301	1.31572	0.269182
ENSG00000183354.7	KIAA2026	17.6591	0.276239	-2.35916	0.94305	0.39011	0.269951	1.69609	0.94305	0.39011
ENSG00000130749.4	ZC3H4	5.42463	0.0774371	-0.641988	1.75958	0.17315	0.0354722	-1.67707	1.75958	0.17315
ENSG00000236790.1	LINC00299	1.99191	0.0240374	-1.58551	0.11104	0.894925	0.136476	0.82414	0.11104	0.894925
ENSG00000110811.13	LEPREL2	12.7026	0.272225	-2.28981	1.12263	0.326217	0.482138	2.3392	1.12263	0.326217
ENSG00000196867.2	ZFP28	3.43861	0.0183409	1.37081	0.14317	0.866641	0.0630205	-2.76519	0.14317	0.866641
ENSG00000244687.6	UBE2V1	46.6534	0.586441	1.77742	1.04155	0.353648	0.920658	-2.1897	1.04155	0.353648
ENSG00000244671.2	Metazoa_SRP	1.27512	0.0656274	-1.68017	0.446734	0.639962	0.0472025	2.014	0.446734	0.639962
ENSG00000143384.8	MCL1	24.2149	0.760307	-0.337037	1.19067	0.304853	0.638253	-1.09127	1.19067	0.304853
ENSG00000224067.1	RP11-430K21.2	0.959011	0.0222586	-1.3817	0.0404301	0.960379	0.0163252	0.725616	0.0404301	0.960379
ENSG00000254184.2	TYW1B	1.13608	0.0473013	-0.907843	1.90308	0.150155	0.0339341	-1.74847	1.90308	0.150155
ENSG00000260816.1	RP11-319G9.3	0.582118	0.0302892	-2.83975	2.89387	0.0562623	0.0245369	1.50105	2.89387	0.0562623
ENSG00000185499.11	MUC1	3.79068	0.224009	-2.22559	1.59603	0.2037	0.167518	0.126948	1.59603	0.2037
ENSG00000100354.15	TNRC6B	8.16197	0.0928106	-1.15717	0.198263	0.820217	0.216536	2.69866	0.198263	0.820217
ENSG00000189120.3	SP6	0.0599699	0.00286935	2.39232	0.670668	0.511813	0.000647284	1.88634	0.670668	0.511813
ENSG00000111879.14	FAM184A	7.4404	0.112704	-2.65089	0.893971	0.409662	0.252434	2.20801	0.893971	0.409662
ENSG00000158623.10	COPG2	10.002	0.133118	1.36629	0.770362	0.463378	0.271982	-2.11823	0.770362	0.463378
ENSG00000171928.9	FAM18B1	5.17231	0.0723684	0.366365	0.850278	0.427895	0.10743	-0.981988	0.850278	0.427895
ENSG00000169871.8	TRIM56	4.57662	0.133865	-0.944726	1.17963	0.30822	0.105084	-1.30664	1.17963	0.30822
ENSG00000224287.1	MSL3P1	1.14494	0.0246912	1.23667	0.738373	0.478396	0.0424692	1.02049	0.738373	0.478396
ENSG00000169313.9	P2RY12	1.31425	0.111858	0.529318	1.12854	0.324304	0.0471982	-1.34344	1.12854	0.324304
ENSG00000165389.6	SPTSSA	6.66303	0.0980515	-2.89572	0.541268	0.58234	0.040156	-0.718317	0.541268	0.58234
ENSG00000134698.10	EIF2C4	3.55522	0.0579391	0.675408	1.55795	0.211558	0.0568805	-1.75195	1.55795	0.211558
ENSG00000232694.2	LYPD8	0.885295	0.0273573	0.614743	0.625205	0.535557	0.00991719	-0.573035	0.625205	0.535557
ENSG00000101265.10	RASSF2	14.7311	0.629241	0.0248583	2.11778	0.121345	0.644752	-1.93424	2.11778	0.121345
ENSG00000262951.1	RP11-670E13.2	2.24382	0.122528	-1.98655	1.53664	0.216088	0.131089	2.23873	1.53664	0.216088
ENSG00000166788.5	SAAL1	4.71519	0.0576808	-2.66014	0.462705	0.62984	0.0384152	1.83504	0.462705	0.62984
ENSG00000254842.2	RP11-890B15.2	0.0919079	0.00353029	1.25358	0.324138	0.723298	0.00870926	0.863127	0.324138	0.723298
ENSG00000235475.1	RP11-166O4.5	0.737199	0.034967	-2.99015	0.533916	0.586629	0.0454918	1.19055	0.533916	0.586629
ENSG00000167608.6	TMC4	1.06333	0.0442565	0.800318	1.05069	0.350443	0.0480044	-1.58474	1.05069	0.350443
ENSG00000230373.4	GOLGA6L5	7.38875	0.19973	-0.553191	0.86131	0.423216	0.410766	2.99182	0.86131	0.423216
ENSG00000224152.1	AC009506.1	1.62408	0.0143115	-0.950395	0.140834	0.868667	0.0242064	0.372243	0.140834	0.868667
ENSG00000187118.8	CMC1	9.57204	0.346678	1.15435	4.23935	0.0149233	0.253795	0.0157228	4.23935	0.0149233
ENSG00000266274.1	Metazoa_SRP	0.933758	0.0295598	0.787685	0.159611	0.852518	0.107306	-2.51826	0.159611	0.852518
ENSG00000224888.3	RP5-1142A6.2	0.512667	0.0181683	-2.70903	0.809179	0.445789	0.0356429	-2.11044	0.809179	0.445789
ENSG00000102878.10	HSF4	70.7372	1.68539	-2.04599	1.76113	0.172884	2.13288	1.76533	1.76113	0.172884
ENSG00000153048.6	CARHSP1	28.3553	0.540328	-1.08841	0.363837	0.695183	1.38908	-0.352486	0.363837	0.695183
ENSG00000163938.12	GNL3	14.7732	0.172241	2.59811	0.937004	0.392467	0.0378622	-2.58869	0.937004	0.392467
ENSG00000037897.12	METTL1	3.25949	0.0352999	-3.00643	0.163862	0.848903	0.0661283	-2.31982	0.163862	0.848903
ENSG00000211456.5	SACM1L	10.2665	0.150505	0.49044	1.23177	0.292634	0.211793	-0.749743	1.23177	0.292634
ENSG00000167434.5	CA4	12.9417	0.75095	0.256562	3.18346	0.0422587	0.515005	2.79093	3.18346	0.0422587
ENSG00000160216.13	AGPAT3	19.5369	0.375479	-0.0424585	2.43875	0.088277	0.563527	-1.59136	2.43875	0.088277
ENSG00000265242.1	RP11-649A18.7	1.94362	0.0457377	-2.64039	2.58715	0.0762115	0.0345932	3.11221	2.58715	0.0762115
ENSG00000211460.7	TSN	13.8795	0.372859	0.283878	7.08398	0.000922622	0.268242	-1.75441	7.08398	0.000922622
ENSG00000173950.11	XXYLT1	2.48158	0.0317205	-2.82661	0.710208	0.492023	0.0618866	-2.38141	0.710208	0.492023
ENSG00000224043.3	AC016725.4	0.696265	0.0213053	0.189514	0.698352	0.497875	0.04854	-1.91237	0.698352	0.497875
ENSG00000183148.4	ANKRD20A2	13.7931	0.702863	-0.845815	1.10225	0.332904	0.841419	2.42074	1.10225	0.332904
ENSG00000187446.7	CHP1	18.1928	0.34439	1.23898	1.28982	0.27621	0.393447	-1.89435	1.28982	0.27621
ENSG00000136104.11	RNASEH2B	6.95999	0.130398	2.40258	0.884831	0.413411	0.208698	2.46947	0.884831	0.413411
ENSG00000129911.4	KLF16	22.1068	0.331888	-2.18282	0.776802	0.460412	0.391583	2.83083	0.776802	0.460412
ENSG00000105204.8	DYRK1B	13.1979	0.138222	3.11625	0.313098	0.731317	0.403441	3.08421	0.313098	0.731317
ENSG00000128805.9	ARHGAP22	8.53695	0.180378	-2.81856	1.28513	0.2775	0.178728	1.80936	1.28513	0.2775
ENSG00000140391.10	TSPAN3	133.035	2.40374	0.426782	1.32794	0.265928	2.66755	-0.13051	1.32794	0.265928
ENSG00000091592.10	NLRP1	138.943	2.88123	1.23979	1.56386	0.210319	1.49927	2.70035	1.56386	0.210319
ENSG00000101544.4	ADNP2	2.2044	0.0636469	0.508314	3.28735	0.0381382	0.0500429	-1.65748	3.28735	0.0381382
ENSG00000106477.12	CEP41	3.37127	0.0487764	1.16051	0.56041	0.571323	0.0639485	-2.18657	0.56041	0.571323
ENSG00000261732.1	LA16c-431H6.6	0.122432	0.00768748	-1.24169	1.86903	0.155318	0.00249419	-2.50346	1.86903	0.155318
ENSG00000169905.7	TOR1AIP2	6.77717	0.03385	0.803822	0.581008	0.559701	0.0601624	-2.36965	0.581008	0.559701
ENSG00000182983.10	ZNF662	1.46782	0.0669413	-0.313155	3.03408	0.04898	0.0505216	3.1033	3.03408	0.04898
ENSG00000138617.10	PARP16	2.84633	0.0961552	-2.5835	5.4515	0.00454108	0.027449	2.3491	5.4515	0.00454108
ENSG00000136930.8	PSMB7	79.9618	1.25901	2.28203	1.51528	0.220724	0.296251	-2.18231	1.51528	0.220724
ENSG00000215187.5	FAM166B	0.514481	0.00184567	2.86443	0.00340185	0.996604	0.0259754	-0.119797	0.00340185	0.996604
ENSG00000256390.1	AC092143.1	1.53285	0.102087	-1.8736	0.648973	0.523009	0.252082	0.984384	0.648973	0.523009
ENSG00000157800.13	SLC37A3	6.67411	0.1143	2.06222	1.44167	0.237484	0.0915771	-3.10346	1.44167	0.237484
ENSG00000089163.4	SIRT4	2.0079	0.0297331	2.68737	0.341033	0.711196	0.114703	1.04983	0.341033	0.711196
ENSG00000205217.2	FAM106B	0.86687	0.0264849	1.05677	0.474125	0.622701	0.0417733	-0.5712	0.474125	0.622701
ENSG00000223804.1	BX284650.1	0.997867	0.0284871	-1.20908	0.52338	0.592829	0.00593957	1.66767	0.52338	0.592829
ENSG00000261716.1	RP11-196G18.22	1.05592	0.0469671	-1.17866	0.601199	0.548538	0.0814768	-0.152336	0.601199	0.548538
ENSG00000100104.7	SRRD	5.81077	0.0394779	0.188071	0.239762	0.786903	0.0628562	-0.59884	0.239762	0.786903
ENSG00000101367.8	MAPRE1	13.5913	0.263219	0.0317261	0.59598	0.551402	0.466762	-1.14139	0.59598	0.551402
ENSG00000155980.6	KIF5A	315.558	8.49066	-0.226375	0.852676	0.426874	17.6832	-0.863104	0.852676	0.426874
ENSG00000033011.7	ALG1	7.97565	0.172728	-2.94416	2.32818	0.0984986	0.113714	2.80305	2.32818	0.0984986
ENSG00000162733.11	DDR2	0.756412	0.0557942	-0.222079	2.02812	0.132633	0.0983713	-1.57391	2.02812	0.132633
ENSG00000033170.12	FUT8	14.9331	0.212983	-1.59755	0.421104	0.656548	0.123493	-0.927208	0.421104	0.656548
ENSG00000169884.9	WNT10B	10.5623	0.034048	0.201495	0.0208608	0.979356	0.375915	2.68238	0.0208608	0.979356
ENSG00000168734.9	PKIG	55.9901	0.28791	1.8527	0.24036	0.786433	0.429623	-1.00315	0.24036	0.786433
ENSG00000213904.2	AC011497.1	0.122335	0.00796318	2.67023	1.07675	0.341466	0.00779538	1.92073	1.07675	0.341466
ENSG00000131773.9	KHDRBS3	40.7725	0.164865	1.43366	0.0622699	0.939636	0.912527	0.903362	0.0622699	0.939636
ENSG00000231546.1	RPL3P5	0.127258	0.00894308	-0.327838	1.10859	0.330812	0.00439232	-1.79775	1.10859	0.330812
ENSG00000184752.8	NDUFA12	80.3502	1.88795	1.63569	2.64148	0.0722208	1.93656	0.110465	2.64148	0.0722208
ENSG00000151651.11	ADAM8	1.42195	0.0331768	-2.7372	0.863117	0.422454	0.0281405	0.0338861	0.863117	0.422454
ENSG00000103495.9	MAZ	100.04	2.60071	-2.6536	4.06019	0.0178008	1.6947	1.78458	4.06019	0.0178008
ENSG00000164061.4	BSN	11.2476	0.128212	0.929473	0.220091	0.802521	0.10583	-1.11051	0.220091	0.802521
ENSG00000205795.4	CYS1	3.04769	0.03129	-0.393345	0.204723	0.814939	0.0892293	-2.28253	0.204723	0.814939
ENSG00000162981.12	FAM84A	13.2913	0.335258	0.953415	1.06795	0.344473	0.193071	-1.88415	1.06795	0.344473
ENSG00000258938.1	RP11-317N8.5	0.829372	0.00325744	-1.62617	0.0525473	0.948815	0.00588393	2.86841	0.0525473	0.948815
ENSG00000223839.3	FAM95B1	6.54141	0.247937	-1.7562	1.88557	0.152789	0.180857	-0.0540024	1.88557	0.152789
ENSG00000254503.1	CTD-2521M24.4	0.199842	0.0114426	-2.71132	1.28072	0.278721	0.00781301	1.88794	1.28072	0.278721
ENSG00000198642.5	KLHL9	3.12516	0.14112	0.256536	5.60494	0.0039077	0.113893	-1.54058	5.60494	0.0039077
ENSG00000135373.8	EHF	0.108673	0.00628228	1.8547	0.663674	0.515396	0.00545184	-1.0534	0.663674	0.515396
ENSG00000164120.9	HPGD	0.249414	0.0400764	1.63939	3.31618	0.0370677	0.00526646	-2.86477	3.31618	0.0370677
ENSG00000122483.13	CCDC18	1.41872	0.0765967	-1.97362	2.09169	0.124526	0.107721	1.24058	2.09169	0.124526
ENSG00000137269.9	LRRC1	3.32556	0.0307702	2.552	0.118457	0.888314	0.11246	0.527875	0.118457	0.888314
ENSG00000088280.12	ASAP3	9.0375	0.22825	-1.49993	0.997608	0.369472	0.0872446	0.344426	0.997608	0.369472
ENSG00000162814.5	SPATA17	0.287158	0.0128314	1.10438	1.13802	0.321257	0.00408342	-2.65536	1.13802	0.321257
ENSG00000005483.14	MLL5	37.7175	0.323564	-1.59108	0.265766	0.766723	0.760481	2.23508	0.265766	0.766723
ENSG00000143515.12	ATP8B2	8.81218	0.135533	-2.80117	1.2504	0.287259	0.0755422	0.37005	1.2504	0.287259
ENSG00000197361.4	FBXL22	0.612902	0.0246916	0.804699	2.56188	0.0781426	0.025161	-1.96501	2.56188	0.0781426
ENSG00000135835.6	KIAA1614	4.00427	0.0824381	-1.37088	0.913414	0.401801	0.0903801	0.618098	0.913414	0.401801
ENSG00000141699.6	FAM134C	13.0571	0.0910367	1.96144	0.941849	0.390577	0.0313318	2.3696	0.941849	0.390577
ENSG00000122779.11	TRIM24	4.33043	0.0331012	-1.54031	0.25197	0.777364	0.108423	2.29979	0.25197	0.777364
ENSG00000130037.3	KCNA5	1.57887	0.0400232	1.40568	0.732814	0.481055	0.0711579	0.0380349	0.732814	0.481055
ENSG00000236029.3	AL953854.2	2.28445	0.0615841	-2.69686	0.455005	0.6347	0.0320886	-1.74226	0.455005	0.6347
ENSG00000230724.3	RP11-304M2.2	10.4059	0.550668	-2.70439	1.13914	0.3209	0.520465	0.281284	1.13914	0.3209
ENSG00000164118.8	CEP44	1.84568	0.0417082	0.183059	2.49822	0.0832271	0.0385511	-1.14288	2.49822	0.0832271
ENSG00000172346.9	CSDC2	10.7	0.306869	1.1556	0.828827	0.437143	0.173343	2.10931	0.828827	0.437143
ENSG00000075643.5	MOCOS	0.0895207	0.00560087	-0.300015	0.932139	0.394374	0.00569473	-0.965125	0.932139	0.394374
ENSG00000132669.8	RIN2	5.68541	0.192359	0.0161131	1.09683	0.334708	0.228719	-0.932793	1.09683	0.334708
ENSG00000169228.9	RAB24	49.1964	1.1099	2.63781	3.2892	0.0380686	1.27488	1.27295	3.2892	0.0380686
ENSG00000131165.10	CHMP1A	38.1046	0.659776	-2.97786	3.50457	0.0307788	0.19727	0.628037	3.50457	0.0307788
ENSG00000179546.3	HTR1D	0.312002	0.015815	0.482217	0.992516	0.371351	0.00836189	2.23857	0.992516	0.371351
ENSG00000104131.8	EIF3J	35.6975	0.716976	-1.55865	1.23238	0.292456	0.666537	2.80948	1.23238	0.292456
ENSG00000062524.11	LTK	1.76828	0.027202	1.85115	0.187426	0.829147	0.0525133	1.91789	0.187426	0.829147
ENSG00000251056.1	ANKRD20A17P	0.454821	0.0256198	-0.432051	0.230784	0.793993	0.0703056	1.89009	0.230784	0.793993
ENSG00000261136.1	RP11-37C7.3	0.261434	0.0156358	1.22784	2.50188	0.0829263	0.00921287	0.0462691	2.50188	0.0829263
ENSG00000089597.11	GANAB	27.4126	0.526758	0.467782	3.71411	0.0250325	0.50226	-1.27815	3.71411	0.0250325
ENSG00000058272.11	PPP1R12A	111.426	3.84665	-1.32734	1.56051	0.211021	4.57149	2.42219	1.56051	0.211021
ENSG00000134184.7	GSTM1	24.8591	2.6658	-0.506023	0.703815	0.49517	1.38422	1.21456	0.703815	0.49517
ENSG00000203306.3	AP001007.1	0.516848	0.016295	1.6771	0.342273	0.710315	0.0240448	1.30995	0.342273	0.710315
ENSG00000162670.7	FAM5C	4.49137	0.100514	0.0335317	1.13623	0.321829	0.165037	-0.300496	1.13623	0.321829
ENSG00000133794.13	ARNTL	11.3459	0.494385	-2.23586	7.44772	0.000647722	0.28058	0.585377	7.44772	0.000647722
ENSG00000167978.11	SRRM2	207.666	4.94005	-2.04754	1.43166	0.239861	5.73167	2.01814	1.43166	0.239861
ENSG00000153933.5	DGKE	4.14531	0.0876448	-2.80956	1.7933	0.167448	0.0591288	2.42855	1.7933	0.167448
ENSG00000070950.5	RAD18	0.616081	0.019573	0.67009	1.80964	0.164753	0.0189549	-2.96713	1.80964	0.164753
ENSG00000176171.7	BNIP3	37.9015	1.80606	0.149254	2.96558	0.0524115	2.0027	-1.54445	2.96558	0.0524115
ENSG00000116977.14	LGALS8	10.9134	0.17661	2.97297	1.53399	0.216658	0.0728918	3.08061	1.53399	0.216658
ENSG00000257279.1	RP11-231I16.1	0.165823	0.00465218	-2.47716	0.446055	0.640396	0.0045234	-2.34815	0.446055	0.640396
ENSG00000178997.7	EXD1	0.114306	0.00599486	-2.48762	0.492659	0.611287	0.00891698	0.894251	0.492659	0.611287
ENSG00000185885.11	IFITM1	62.9829	1.24304	-0.0548865	0.119203	0.887653	3.48436	-0.130135	0.119203	0.887653
ENSG00000119669.3	IRF2BPL	9.47505	0.182711	0.404405	1.07027	0.343679	0.13946	0.0602427	1.07027	0.343679
ENSG00000216809.1	RP11-57K17.1	0.0863045	0.00207243	-0.772917	0.188802	0.828007	0.00147255	0.0542449	0.188802	0.828007
ENSG00000170417.10	TMEM182	8.59986	0.388851	-2.396	4.47003	0.0118946	0.323153	2.03891	4.47003	0.0118946
ENSG00000131100.8	ATP6V1E1	148.702	3.46182	2.04099	1.93948	0.144827	1.2339	-3.08717	1.93948	0.144827
ENSG00000176165.7	FOXG1	22.9057	0.320024	1.58923	1.02221	0.360527	0.651899	0.0847034	1.02221	0.360527
ENSG00000178988.10	MRFAP1L1	47.8445	0.642762	1.16238	1.72358	0.179454	0.595284	-0.614692	1.72358	0.179454
ENSG00000174456.7	C12orf76	35.5789	0.401444	1.62871	0.991492	0.37173	0.241699	0.315102	0.991492	0.37173
ENSG00000077463.9	SIRT6	11.1623	0.344491	-2.27666	2.64752	0.0717903	0.17667	2.31504	2.64752	0.0717903
ENSG00000228451.3	SDAD1P1	0.765825	0.011491	-1.155	0.279209	0.756496	0.00664301	-1.93514	0.279209	0.756496
ENSG00000161958.5	FGF11	4.38347	0.240105	-1.42307	1.92794	0.146496	0.097774	-1.00811	1.92794	0.146496
ENSG00000163395.12	IGFN1	0.564476	0.0188801	-1.84784	0.265449	0.766966	0.0552361	2.72337	0.265449	0.766966
ENSG00000162365.7	CYP4A22	0.102709	0.00543603	2.78365	1.16211	0.313643	0.00667501	2.69615	1.16211	0.313643
ENSG00000141337.8	ARSG	1.55874	0.0538783	1.25603	1.38476	0.251314	0.078532	-2.73361	1.38476	0.251314
ENSG00000141756.13	FKBP10	12.4597	0.272974	-1.74675	0.52635	0.591075	0.311058	0.584391	0.52635	0.591075
ENSG00000166881.5	TMEM194A	1.1091	0.0341674	0.532637	2.68745	0.0690085	0.0225175	-0.321283	2.68745	0.0690085
ENSG00000004660.10	CAMKK1	36.6611	1.26424	1.52296	1.88231	0.153284	0.484564	-2.72957	1.88231	0.153284
ENSG00000178115.10	AC026150.9	0.403818	0.0243517	-0.921967	1.01249	0.364037	0.0216463	-1.32417	1.01249	0.364037
ENSG00000186298.7	PPP1CC	25.4962	0.0894855	-0.929255	0.0319575	0.96855	1.23044	-0.0412217	0.0319575	0.96855
ENSG00000172247.3	C1QTNF4	41.0292	0.692133	0.639862	0.444317	0.641508	0.28911	1.79813	0.444317	0.641508
ENSG00000188313.7	PLSCR1	6.22622	0.237608	-0.658648	0.426691	0.652896	0.336766	-0.946242	0.426691	0.652896
ENSG00000177694.10	NAALADL2	0.342043	0.00327563	-2.29151	0.0392482	0.961515	0.0181418	-1.38179	0.0392482	0.961515
ENSG00000248859.1	RP11-375B1.3	5.39692	0.0994731	2.38561	1.14701	0.318396	0.0609732	1.33412	1.14701	0.318396
ENSG00000115718.13	PROC	0.609701	0.0697166	2.98823	4.32739	0.0136854	0.0185893	-0.264032	4.32739	0.0136854
ENSG00000184611.7	KCNH7	0.195118	0.00380785	-2.00368	0.109555	0.896253	0.0204513	-0.21725	0.109555	0.896253
ENSG00000114767.6	RRP9	7.18214	0.142156	1.59367	2.37612	0.0939284	0.047959	-1.51528	2.37612	0.0939284
ENSG00000108468.10	CBX1	30.1644	0.510735	0.470102	2.20844	0.110911	0.594034	-1.41402	2.20844	0.110911
ENSG00000182885.12	GPR97	0.107987	0.0058999	1.33033	0.244203	0.783419	0.0124014	-1.57388	0.244203	0.783419
ENSG00000163935.8	SFMBT1	1.75929	0.0551012	0.456579	0.747594	0.474018	0.0720947	-2.0288	0.747594	0.474018
ENSG00000129351.13	ILF3	31.3394	0.245141	-0.0328282	1.01206	0.36419	0.339386	-2.50551	1.01206	0.36419
ENSG00000075035.5	WSCD2	5.86483	0.143354	1.38567	0.74652	0.474525	0.112782	0.847131	0.74652	0.474525
ENSG00000126003.6	PLAGL2	1.65249	0.042521	-0.942538	1.68315	0.186809	0.0227238	-2.12719	1.68315	0.186809
ENSG00000040933.10	INPP4A	9.70148	0.083964	2.13699	0.248585	0.779997	0.0583194	-1.79288	0.248585	0.779997
ENSG00000110931.13	CAMKK2	42.2479	0.851017	0.663783	0.689845	0.502117	0.869218	-2.2853	0.689845	0.502117
ENSG00000260549.1	MT1L	20.6013	1.12623	-2.46298	0.363152	0.695659	0.167285	1.25574	0.363152	0.695659
ENSG00000137834.10	SMAD6	4.15576	0.288884	0.74413	2.18032	0.114047	0.156074	-1.08569	2.18032	0.114047
ENSG00000198420.5	FAM115A	31.5916	0.439273	-2.83919	1.16906	0.311483	0.516185	1.72911	1.16906	0.311483
ENSG00000180329.9	CCDC43	7.08163	0.0551746	2.11042	0.538506	0.583948	0.0699438	-2.28313	0.538506	0.583948
ENSG00000257800.1	RP11-287D1.1	0.901374	0.0304106	0.96651	1.3707	0.254854	0.0212277	-1.26028	1.3707	0.254854
ENSG00000148343.14	FAM73B	18.4085	0.343134	-2.93919	3.98142	0.0192364	0.195976	1.21659	3.98142	0.0192364
ENSG00000154760.9	SLFN13	0.276667	0.0189753	1.1459	1.45825	0.233602	0.0198242	-1.19408	1.45825	0.233602
ENSG00000072803.13	FBXW11	16.0237	0.522505	0.0759226	3.10587	0.0456255	0.632555	-1.17725	3.10587	0.0456255
ENSG00000197956.4	S100A6	180.352	6.70563	2.70928	2.86586	0.0578424	9.38905	0.501265	2.86586	0.0578424
ENSG00000079435.4	LIPE	4.75968	0.091023	3.02373	0.592632	0.553247	0.0452066	0.444603	0.592632	0.553247
ENSG00000144648.9	CCBP2	0.610274	0.0145369	-2.3278	0.651549	0.521667	0.0186019	-1.56881	0.651549	0.521667
ENSG00000124688.9	MAD2L1BP	6.87746	0.213192	1.65036	2.29003	0.102293	0.0993961	-2.19518	2.29003	0.102293
ENSG00000180628.10	PCGF5	9.84064	0.0399487	-0.552307	0.0686874	0.933627	0.250237	-1.19465	0.0686874	0.933627
ENSG00000158006.8	PAFAH2	2.07436	0.0509151	-0.614074	2.20621	0.111156	0.0135387	-3.02121	2.20621	0.111156
ENSG00000227953.2	RP11-439E19.3	3.72741	0.0636424	-1.85507	0.221757	0.801186	0.0971875	1.4365	0.221757	0.801186
ENSG00000137033.7	IL33	2.78001	0.210877	-0.341457	2.92372	0.0546259	0.244008	-1.09849	2.92372	0.0546259
ENSG00000148057.11	IDNK	7.74602	0.313766	0.277724	3.30456	0.0374955	0.125902	-2.84846	3.30456	0.0374955
ENSG00000250148.1	KRT8P31	0.113825	0.00910025	2.9964	1.96945	0.140582	0.00593282	2.5171	1.96945	0.140582
ENSG00000197183.8	C20orf112	7.98324	0.0326255	-1.44046	0.0471463	0.953952	0.272053	0.234795	0.0471463	0.953952
ENSG00000183323.8	CCDC125	1.4582	0.00515471	-2.35485	0.120788	0.886247	0.0180432	-0.724022	0.120788	0.886247
ENSG00000242173.4	ARHGDIG	101.145	1.6742	3.02481	0.870757	0.41925	1.36673	1.83697	0.870757	0.41925
ENSG00000171812.6	COL8A2	0.271829	0.0197323	-0.408275	1.68881	0.185761	0.0170951	-0.465176	1.68881	0.185761
ENSG00000120645.7	IQSEC3	57.5925	1.54551	-2.24957	0.846911	0.429334	2.42753	2.98367	0.846911	0.429334
ENSG00000224818.1	RP11-134G8.8	2.36829	0.151648	3.03072	3.88177	0.0212202	0.108045	2.41478	3.88177	0.0212202
ENSG00000167880.3	EVPL	0.417912	0.0104413	1.01305	0.228682	0.795662	0.0175937	-2.87502	0.228682	0.795662
ENSG00000111181.8	SLC6A12	15.6529	0.357497	-2.02413	0.257411	0.77315	0.367059	1.54612	0.257411	0.77315
ENSG00000121897.9	LIAS	5.51575	0.0219554	2.29884	0.13425	0.874402	0.0808085	-2.78683	0.13425	0.874402
ENSG00000108797.7	CNTNAP1	29.7641	0.269935	1.37287	0.178299	0.836744	0.563037	-1.50238	0.178299	0.836744
ENSG00000262251.1	RP11-199F11.2	0.763823	0.019731	2.8816	0.903033	0.405979	0.0261073	-0.497816	0.903033	0.405979
ENSG00000158769.11	F11R	3.359	0.103691	-1.76129	0.710823	0.491721	0.124372	-2.56215	0.710823	0.491721
ENSG00000146966.8	DENND2A	9.34536	0.133952	-0.589901	0.424762	0.654154	0.240287	-2.01903	0.424762	0.654154
ENSG00000196774.3	ANKRD20A1	8.56421	0.568703	-1.17542	1.44149	0.237528	0.466614	2.78895	1.44149	0.237528
ENSG00000119139.11	TJP2	9.09047	0.314367	-0.264234	0.871214	0.419059	0.367607	-0.00681453	0.871214	0.419059
ENSG00000224822.1	THRB-IT1	0.944043	0.0832082	-2.13168	3.37232	0.0350693	0.0658322	1.98523	3.37232	0.0350693
ENSG00000162456.5	KNCN	0.531291	0.0332602	1.36496	1.37471	0.25384	0.00808836	-1.20703	1.37471	0.25384
ENSG00000172399.5	MYOZ2	0.165555	0.00853743	0.0842915	0.618539	0.539131	0.0191393	-1.55293	0.618539	0.539131
ENSG00000130731.11	C16orf13	124.62	1.6472	-3.02382	1.10579	0.331733	2.40159	1.36818	1.10579	0.331733
ENSG00000112319.13	EYA4	0.163816	0.00680754	1.62084	0.865105	0.421618	0.00865485	-2.5345	0.865105	0.421618
ENSG00000254938.1	RP11-688I9.4	0.668026	0.0402427	-1.54173	0.836058	0.434003	0.0572533	1.96764	0.836058	0.434003
ENSG00000011260.9	UTP18	8.43761	0.164113	0.0634801	1.3613	0.257249	0.11347	-1.36299	1.3613	0.257249
ENSG00000148335.8	NTMT1	15.5226	0.243535	1.80132	1.00979	0.365015	0.0787607	1.62286	1.00979	0.365015
ENSG00000078579.8	FGF20	0.218852	0.0214078	1.34368	1.29103	0.275877	0.0244543	2.55643	1.29103	0.275877
ENSG00000089280.14	FUS	151.265	1.33484	3.04238	0.5591	0.57207	2.8752	-2.91328	0.5591	0.57207
ENSG00000149571.6	KIRREL3	10.3116	0.0824608	2.62381	0.170989	0.842879	0.181777	-2.88006	0.170989	0.842879
ENSG00000117724.8	CENPF	0.300765	0.0242729	1.98912	1.61818	0.199266	0.00935848	2.73535	1.61818	0.199266
ENSG00000158008.5	EXTL1	14.6134	0.0816234	-0.990634	0.0585775	0.943111	0.255697	2.98414	0.0585775	0.943111
ENSG00000265100.1	RP11-147L13.2	0.164008	0.00683122	-2.46696	0.48213	0.617746	0.0086083	-1.15631	0.48213	0.617746
ENSG00000166927.7	MS4A7	1.8283	0.123728	1.23212	0.704408	0.494877	0.101176	1.52277	0.704408	0.494877
ENSG00000185201.11	IFITM2	108.092	4.40928	-1.43163	0.523412	0.59281	7.22278	-0.543185	0.523412	0.59281
ENSG00000089060.7	SLC24A6	8.3362	0.0957601	-2.51969	0.514072	0.598362	0.109001	2.81703	0.514072	0.598362
ENSG00000128310.2	GALR3	0.136814	0.00769635	2.8187	0.88358	0.413926	0.0168995	2.11003	0.88358	0.413926
ENSG00000213121.2	AL590867.1	21.1659	0.807662	-2.1798	3.8818	0.0212195	0.523188	2.19286	3.8818	0.0212195
ENSG00000121851.8	POLR3GL	19.706	0.185844	1.62076	0.468298	0.626333	0.131879	0.575049	0.468298	0.626333
ENSG00000158234.8	FAIM	6.59047	0.110029	-1.72981	0.753811	0.471088	0.25015	-1.39064	0.753811	0.471088
ENSG00000143753.8	DEGS1	15.4609	0.161281	2.13382	1.87114	0.154993	0.16999	-0.916263	1.87114	0.154993
ENSG00000181894.9	ZNF329	4.2367	0.0826749	1.55193	3.93906	0.0200558	0.0241006	-0.0375798	3.93906	0.0200558
ENSG00000204576.7	PRR3	9.04321	0.116175	-3.12964	0.832911	0.435367	0.13304	2.21255	0.832911	0.435367
ENSG00000113119.8	TMCO6	3.88032	0.0750717	0.363188	2.96316	0.0525368	0.0151108	-1.42894	2.96316	0.0525368
ENSG00000101695.4	RNF125	0.69509	0.0124904	1.86568	0.888018	0.412099	0.00826994	0.435208	0.888018	0.412099
ENSG00000105852.6	PON3	0.731957	0.0623021	0.130665	2.09087	0.124627	0.0181404	-0.288417	2.09087	0.124627
ENSG00000140326.8	CDAN1	5.69161	0.0534696	2.83071	0.631087	0.532424	0.0725473	2.50512	0.631087	0.532424
ENSG00000122417.10	ODF2L	10.0787	0.25791	-1.45403	2.40542	0.0912406	0.254077	3.08694	2.40542	0.0912406
ENSG00000236215.1	RP11-262H14.10	0.324062	0.0116052	-0.218652	0.367398	0.692715	0.0162839	-1.56654	0.367398	0.692715
ENSG00000172543.3	CTSW	0.175184	0.0183295	-1.01011	1.10483	0.332053	0.0163114	-2.54883	1.10483	0.332053
ENSG00000132434.5	LANCL2	9.84672	0.0960528	0.121921	0.527886	0.590169	0.133079	-1.94266	0.527886	0.590169
ENSG00000140264.14	SERF2	468.767	11.3861	-2.74165	3.43921	0.0328289	9.45712	0.89367	3.43921	0.0328289
ENSG00000116544.7	DLGAP3	23.8508	0.322961	-1.53756	0.414535	0.660868	0.523006	-2.47528	0.414535	0.660868
ENSG00000224712.5	RP11-719K4.1	4.94384	0.369844	-1.57508	0.580098	0.560209	0.0963268	-0.679426	0.580098	0.560209
ENSG00000214696.3	AC007347.1	29.9035	0.585434	3.12965	2.18243	0.113809	0.727139	1.96541	2.18243	0.113809
ENSG00000204427.7	ABHD16A	25.0538	0.100962	1.97137	0.169106	0.844466	0.6015	1.12628	0.169106	0.844466
ENSG00000168769.8	TET2	0.837814	0.0226197	0.189588	2.372	0.0943127	0.0344688	-1.68595	2.372	0.0943127
ENSG00000182500.7	ORAI1	2.30314	0.00375581	-1.13193	0.00267309	0.99733	0.0786847	0.112463	0.00267309	0.99733
ENSG00000172171.6	TEFM	2.85844	0.0583417	1.61777	1.50392	0.223232	0.0258278	-1.98116	1.50392	0.223232
ENSG00000254884.1	RP11-682B13.2	0.514773	0.0516927	-2.16858	2.4136	0.0905044	0.0357597	-0.232348	2.4136	0.0905044
ENSG00000169926.5	KLF13	23.8573	0.574539	-2.276	1.33858	0.263129	0.696262	1.94271	1.33858	0.263129
ENSG00000100628.7	ASB2	3.49424	0.116033	1.16207	0.69858	0.497761	0.109625	2.41739	0.69858	0.497761
ENSG00000117461.10	PIK3R3	6.68233	0.0142254	-0.307239	0.0122405	0.987834	0.116143	-0.715286	0.0122405	0.987834
ENSG00000171435.8	KSR2	2.73875	0.0266558	-2.78133	0.237908	0.788362	0.0679007	1.17984	0.237908	0.788362
ENSG00000214110.3	LDHAP4	0.341395	0.0371589	0.433146	3.48337	0.0314291	0.0227636	-2.60748	3.48337	0.0314291
ENSG00000152284.4	TCF7L1	2.50544	0.0519384	-1.72733	0.631806	0.532043	0.0724601	0.929846	0.631806	0.532043
ENSG00000261533.1	RP11-15N24.4	0.589592	0.00271108	-3.07782	0.0222664	0.977981	0.0297123	-2.67629	0.0222664	0.977981
ENSG00000079819.11	EPB41L2	29.6168	0.617851	0.12954	1.99387	0.137217	0.738196	-1.73141	1.99387	0.137217
ENSG00000189283.5	FHIT	5.40937	0.108966	2.54133	1.5466	0.213959	0.042671	-2.06316	1.5466	0.213959
ENSG00000261599.1	HERC2P8	2.47746	0.0643147	-2.37424	1.58346	0.206261	0.0829436	2.46023	1.58346	0.206261
ENSG00000162692.5	VCAM1	0.564	0.144108	-0.668723	1.41147	0.244726	0.0396538	2.23285	1.41147	0.244726
ENSG00000267452.1	RP11-1018N14.5	0.133338	0.0127705	2.00105	0.970013	0.379769	0.0113765	-1.25744	0.970013	0.379769
ENSG00000118873.10	RAB3GAP2	6.00971	0.0201983	2.62179	0.112135	0.893945	0.0541611	2.54516	0.112135	0.893945
ENSG00000162783.8	IER5	9.63239	0.336816	0.882542	1.15154	0.316962	0.059638	-1.04551	1.15154	0.316962
ENSG00000224597.3	RP11-534G20.3	7.55947	0.00876419	-2.41484	0.00615889	0.99386	0.124549	-1.84797	0.00615889	0.99386
ENSG00000104228.8	TRIM35	3.50398	0.0350059	0.331655	0.454604	0.634954	0.0766924	-2.08376	0.454604	0.634954
ENSG00000182578.9	CSF1R	7.66916	0.282186	0.753832	0.438072	0.645519	0.168697	-2.1681	0.438072	0.645519
ENSG00000087589.12	CASS4	0.351235	0.0179916	0.680203	1.34759	0.260781	0.0147681	-1.48871	1.34759	0.260781
ENSG00000254531.1	AP001816.1	14.8986	0.37594	2.37285	1.65982	0.191189	0.262878	2.51957	1.65982	0.191189
ENSG00000160408.9	ST6GALNAC6	112.358	4.00017	-1.52662	3.937	0.0200965	3.01573	2.51074	3.937	0.0200965
ENSG00000112592.7	TBP	4.66226	0.0634333	2.03095	0.814127	0.443595	0.0989578	-2.81781	0.814127	0.443595
ENSG00000072135.7	PTPN18	19.6595	0.429185	0.247001	2.50947	0.0823051	0.419241	-2.66277	2.50947	0.0823051
ENSG00000227518.1	MIR1302-11	0.200564	0.0122555	1.41542	1.54169	0.215006	0.00325053	-0.651657	1.54169	0.215006
ENSG00000167302.5	ENTHD2	9.62418	0.0900882	-2.99175	0.492541	0.611359	0.225644	1.09431	0.492541	0.611359
ENSG00000232504.3	AC105053.4	0.787098	0.0430734	0.171485	0.874846	0.417545	0.0692886	-2.65671	0.874846	0.417545
ENSG00000133619.13	KRBA1	6.98565	0.11908	3.11615	2.30037	0.101251	0.15243	2.85444	2.30037	0.101251
ENSG00000164050.8	PLXNB1	53.0629	1.1544	-1.87321	0.549255	0.577718	1.62457	0.844738	0.549255	0.577718
ENSG00000148481.8	FAM188A	9.29034	0.111192	2.0509	0.670404	0.511948	0.0565308	2.70541	0.670404	0.511948
ENSG00000196352.9	CD55	4.46716	0.152686	0.86887	1.33185	0.264895	0.207912	-0.0930855	1.33185	0.264895
ENSG00000198732.6	SMOC1	11.6672	0.350859	0.616931	0.56726	0.567431	0.447283	-1.96094	0.56726	0.567431
ENSG00000259343.1	RP11-761I4.3	0.394966	0.0307792	2.80364	1.9452	0.144008	0.00874653	-2.20342	1.9452	0.144008
ENSG00000072756.12	TRNT1	4.27692	0.106181	0.586046	2.41089	0.0907471	0.109688	-1.30761	2.41089	0.0907471
ENSG00000055130.10	CUL1	14.3644	0.227691	1.63532	1.61704	0.199492	0.161521	-0.94589	1.61704	0.199492
ENSG00000214290.3	C11orf93	3.38699	0.0404318	0.591035	0.146298	0.863936	0.0216149	2.72271	0.146298	0.863936
ENSG00000068903.15	SIRT2	73.1559	0.194777	-3.02691	0.0450561	0.955948	0.974415	-0.0391507	0.0450561	0.955948
ENSG00000188811.7	NHLRC3	6.19037	0.0528543	0.405406	0.337963	0.71338	0.100253	-2.82888	0.337963	0.71338
ENSG00000136827.10	TOR1A	9.09551	0.0868532	2.10517	0.414243	0.66106	0.229997	-1.94508	0.414243	0.66106
ENSG00000123243.10	ITIH5	6.63841	0.550217	0.125769	3.57572	0.0286926	0.430202	-2.0514	3.57572	0.0286926
ENSG00000120327.4	PCDHB14	3.28854	0.0638194	0.750235	1.96542	0.141147	0.0336081	-0.32197	1.96542	0.141147
ENSG00000168481.4	LGI3	50.1053	1.19051	2.80374	2.12466	0.12052	0.457462	0.907447	2.12466	0.12052
ENSG00000117114.14	LPHN2	7.44017	0.0162669	1.63697	0.0127916	0.98729	0.0767813	-0.277388	0.0127916	0.98729
ENSG00000161082.8	CELF5	36.2761	0.868294	-1.62958	1.18498	0.306585	1.23938	2.18169	1.18498	0.306585
ENSG00000134686.12	PHC2	31.9859	0.344394	-2.06184	0.660971	0.516787	0.627158	-2.61182	0.660971	0.516787
ENSG00000265945.1	Metazoa_SRP	3.17349	0.263648	-2.25141	0.613209	0.542005	0.516351	3.03047	0.613209	0.542005
ENSG00000117602.6	RCAN3	0.404009	0.0231943	0.186437	2.39596	0.0921	0.0294834	-1.95401	2.39596	0.0921
ENSG00000257851.1	RP11-199A1.1	0.205385	0.00437865	0.502266	0.113625	0.892615	0.00428717	-0.257723	0.113625	0.892615
ENSG00000090971.4	NAT14	66.2133	1.45375	-2.39101	1.56168	0.210775	1.41643	2.12645	1.56168	0.210775
ENSG00000103876.7	FAH	7.94442	0.106264	-1.58249	0.255476	0.774646	0.101454	-2.31579	0.255476	0.774646
ENSG00000250280.2	RP11-305O6.3	0.112895	0.00648643	-1.84377	1.43192	0.2398	0.00364902	-0.728097	1.43192	0.2398
ENSG00000197430.6	OPALIN	16.8525	1.24547	0.0131404	2.77444	0.0633171	1.22811	-1.97823	2.77444	0.0633171
ENSG00000103657.9	HERC1	12.6211	0.311223	0.910788	1.07114	0.343379	0.188897	-1.23191	1.07114	0.343379
ENSG00000213221.4	DNLZ	19.7532	0.210933	-2.65587	0.234115	0.791355	0.610376	2.46031	0.234115	0.791355
ENSG00000215790.2	SLC35E2	3.83559	0.0890052	-0.0127187	0.844385	0.430416	0.0876534	-0.760588	0.844385	0.430416
ENSG00000123612.10	ACVR1C	0.372848	0.0107646	-0.759621	0.331338	0.718115	0.0209021	-0.907077	0.331338	0.718115
ENSG00000179057.9	IGSF22	0.573039	0.0355476	2.89372	0.841849	0.431505	0.0503858	-2.77721	0.841849	0.431505
ENSG00000163964.9	PIGX	12.0977	0.180515	2.91203	2.78749	0.0625049	0.0836462	1.94276	2.78749	0.0625049
ENSG00000167755.8	KLK6	12.1124	0.345779	2.83531	0.570427	0.565641	0.486619	1.09088	0.570427	0.565641
ENSG00000263004.1	RP11-166P13.3	1.04312	0.106022	0.0478464	1.84605	0.158902	0.102785	-2.02255	1.84605	0.158902
ENSG00000181690.3	PLAG1	0.449485	0.0144645	0.398578	1.70345	0.183078	0.014544	-3.05903	1.70345	0.183078
ENSG00000006128.7	TAC1	6.29822	0.454536	1.79386	1.4023	0.246967	0.504939	-2.92851	1.4023	0.246967
ENSG00000175911.4	AC127496.1	1.10845	0.0171196	-1.93627	0.151732	0.859257	0.0540663	0.626306	0.151732	0.859257
ENSG00000164402.9	2017-09-08	86.5915	0.40394	2.54497	0.080272	0.922877	0.877406	-0.604881	0.080272	0.922877
ENSG00000260777.1	CTD-2008P7.1	0.110122	0.00865856	1.39668	0.767034	0.464918	0.0058595	-1.03522	0.767034	0.464918
ENSG00000103187.5	COTL1	41.6592	0.553947	1.81171	0.367222	0.692837	0.903687	-1.26213	0.367222	0.692837
ENSG00000139428.5	MMAB	15.2897	0.150777	-0.752419	0.42384	0.654756	0.0428728	-1.76323	0.42384	0.654756
ENSG00000165632.7	TAF3	8.71227	0.128509	-2.09627	0.423897	0.654719	0.291763	1.69867	0.423897	0.654719
ENSG00000169019.9	COMMD8	3.72537	0.0319998	0.019207	0.313383	0.731109	0.0305313	-0.602213	0.313383	0.731109
ENSG00000168032.4	ENTPD3	3.36534	0.138518	1.61378	1.44073	0.237708	0.0595269	-1.78881	1.44073	0.237708
ENSG00000125741.4	OPA3	4.01961	0.0423515	3.05303	1.04836	0.351258	0.0677984	2.79233	1.04836	0.351258
ENSG00000213846.3	AC098614.2	0.424068	0.0127726	-0.281032	0.403106	0.668452	0.0304882	-2.3834	0.403106	0.668452
ENSG00000137449.11	CPEB2	5.50818	0.0235128	-0.227347	0.101464	0.903531	0.0501216	-1.80183	0.101464	0.903531
ENSG00000157093.4	LYZL4	0.322402	0.0187073	3.10379	1.14931	0.317666	0.00830807	1.6876	1.14931	0.317666
ENSG00000113889.7	KNG1	0.266019	0.0120338	2.09913	0.301619	0.739751	0.0385005	0.0370728	0.301619	0.739751
ENSG00000229334.1	AC046143.3	0.29434	0.0160253	2.42481	0.963576	0.382213	0.00935066	2.34381	0.963576	0.382213
ENSG00000180257.8	ZNF816	0.95741	0.00505544	-0.262456	0.045328	0.955688	0.0386688	-0.631047	0.045328	0.955688
ENSG00000261556.3	RP11-296I10.6	6.90465	0.28515	-2.311	3.2433	0.0398337	0.28123	1.07528	3.2433	0.0398337
ENSG00000176108.5	CHMP6	9.53505	0.083421	0.623016	0.226185	0.79765	0.387915	-2.7146	0.226185	0.79765
ENSG00000198315.5	ZNF192	0.672359	0.0494391	-0.101885	3.13711	0.0442389	0.0764912	-1.58611	3.13711	0.0442389
ENSG00000005381.6	MPO	0.586011	0.0295533	0.951568	1.06945	0.343958	0.0378248	-2.2941	1.06945	0.343958
ENSG00000065802.7	ASB1	19.1505	0.266635	-2.82236	0.573684	0.563805	0.857784	1.60774	0.573684	0.563805
ENSG00000144120.8	TMEM177	4.1163	0.143167	1.60924	1.95471	0.142655	0.0581232	-1.62001	1.95471	0.142655
ENSG00000204611.1	ZNF616	0.800823	0.0288631	1.046	3.13493	0.0443343	0.0252885	-0.99076	3.13493	0.0443343
ENSG00000254370.1	RP11-181B11.1	1.27774	0.0712596	-1.22854	0.780993	0.458493	0.0540475	0.675497	0.780993	0.458493
ENSG00000260804.1	RP11-566E18.3	12.5982	0.188447	-2.41089	0.56368	0.569462	0.160363	2.7482	0.56368	0.569462
ENSG00000109956.8	B3GAT1	63.2421	2.19229	-0.0361493	5.69029	0.00359458	1.83012	-1.29809	5.69029	0.00359458
ENSG00000205047.3	AC010536.1	0.676912	0.0212489	-1.82808	1.38823	0.250449	0.0149607	-0.44719	1.38823	0.250449
ENSG00000070366.8	SMG6	16.8088	0.241468	-2.15499	0.883232	0.41407	0.24158	1.79147	0.883232	0.41407
ENSG00000225746.3	AL132709.5	22.5313	1.2108	-1.38863	2.97586	0.0518815	0.759583	-1.24005	2.97586	0.0518815
ENSG00000105173.9	CCNE1	2.35209	0.0771675	2.88281	2.66173	0.0707876	0.0524565	1.67121	2.66173	0.0707876
ENSG00000159189.7	C1QC	26.7773	1.15824	1.19783	0.258604	0.772229	0.481996	-2.53564	0.258604	0.772229
ENSG00000230992.2	FAM201B	0.490643	0.0228001	1.71255	1.6602	0.191116	0.0203532	-2.02309	1.6602	0.191116
ENSG00000186854.6	TRABD2A	3.44415	0.0425551	-2.64718	0.182141	0.833537	0.12059	2.5195	0.182141	0.833537
ENSG00000110881.6	ASIC1	12.7491	0.0616667	-3.06355	0.109146	0.89662	0.153811	1.58638	0.109146	0.89662
ENSG00000163661.3	PTX3	0.389729	0.0437617	2.37137	0.163767	0.848984	0.0593579	1.11572	0.163767	0.848984
ENSG00000091972.13	CD200	16.1601	0.576369	1.05315	1.50813	0.222299	0.201711	-2.20132	1.50813	0.222299
ENSG00000113312.5	TTC1	42.6101	0.789875	2.59147	4.29314	0.0141542	0.0752484	1.21897	4.29314	0.0141542
ENSG00000102996.4	MMP15	3.73129	0.0601874	-2.56691	0.954855	0.385548	0.11523	0.974508	0.954855	0.385548
ENSG00000249684.1	RP11-423H2.3	1.33147	0.0227844	1.15182	0.0871727	0.916532	0.110499	-2.84874	0.0871727	0.916532
ENSG00000196497.11	IPO4	2.5707	0.00520032	-1.44152	0.0078923	0.992139	0.0671922	-2.0754	0.0078923	0.992139
ENSG00000159648.7	TEPP	0.316038	0.00699086	1.69667	0.179068	0.836101	0.0132548	2.77159	0.179068	0.836101
ENSG00000112531.12	QKI	42.5417	1.94445	-0.226275	1.92713	0.146614	2.3828	-1.32978	1.92713	0.146614
ENSG00000259429.1	UBE2Q2P3	0.631594	0.0343696	-0.11947	0.805143	0.447586	0.00418341	-2.16148	0.805143	0.447586
ENSG00000114737.11	CISH	0.576461	0.00827147	-1.35193	0.0249456	0.975364	0.0278926	-1.44281	0.0249456	0.975364
ENSG00000240687.1	RP11-521D12.1	0.340389	0.0160829	-1.53924	0.320792	0.725719	0.0284662	0.5927	0.320792	0.725719
ENSG00000164611.8	PTTG1	5.19363	0.272787	2.36917	2.88245	0.0569011	0.24028	1.19196	2.88245	0.0569011
ENSG00000110344.5	UBE4A	7.59396	0.0746144	1.48998	0.971033	0.379384	0.126487	-0.952504	0.971033	0.379384
ENSG00000181610.8	MRPS23	18.1719	0.411312	1.34306	1.51859	0.22	0.337729	-1.96979	1.51859	0.22
ENSG00000127412.2	TRPV5	0.115278	0.00595971	1.16707	0.642677	0.526304	0.00106289	2.61749	0.642677	0.526304
ENSG00000256092.1	RP13-942N8.1	2.02876	0.087668	-0.657382	0.95428	0.385769	0.0476424	2.04238	0.95428	0.385769
ENSG00000253953.1	PCDHGB4	1.12676	0.160707	0.965759	3.61768	0.0275293	0.0471459	-1.79487	3.61768	0.0275293
ENSG00000185088.8	RPS27L	26.3837	0.396601	1.78528	0.44387	0.641794	0.355398	-0.0788073	0.44387	0.641794
ENSG00000184363.5	PKP3	0.776949	0.0123661	3.07582	0.155333	0.85617	0.0335295	-1.15522	0.155333	0.85617
ENSG00000144229.7	THSD7B	0.11009	0.00705004	0.141558	1.34416	0.261671	0.00818802	-1.66788	1.34416	0.261671
ENSG00000228252.3	COL6A4P2	0.905055	0.096545	-1.90723	2.9554	0.0529417	0.0894797	1.62797	2.9554	0.0529417
ENSG00000154721.9	JAM2	7.96587	0.208567	0.349186	1.12206	0.326404	0.369172	-0.566476	1.12206	0.326404
ENSG00000259472.1	RP13-996F3.3	0.854927	0.0524278	-1.25776	2.38558	0.0930519	0.00834263	2.34182	2.38558	0.0930519
ENSG00000251359.3	WWC2-AS2	0.0670583	0.00744285	-1.32296	3.63243	0.0271318	0.00296727	2.61725	3.63243	0.0271318
ENSG00000015568.7	RGPD5	5.36753	0.115561	-1.87465	0.590132	0.554629	0.144003	-2.48239	0.590132	0.554629
ENSG00000183971.5	NPW	0.584677	0.046618	2.4865	1.14492	0.319058	0.0497804	1.70138	1.14492	0.319058
ENSG00000110497.10	AMBRA1	6.681	0.0848745	1.35665	1.21523	0.297492	0.0484142	-2.34362	1.21523	0.297492
ENSG00000259523.1	RP11-680F8.3	0.139047	0.0101416	-0.941995	1.51073	0.221726	0.00549858	-1.36291	1.51073	0.221726
ENSG00000134262.8	AP4B1	9.47146	0.288178	0.0961343	4.22147	0.0151881	0.169345	2.98173	4.22147	0.0151881
ENSG00000163462.13	TRIM46	8.08956	0.181699	3.1264	1.38202	0.252	0.27542	2.65914	1.38202	0.252
ENSG00000143294.10	PRCC	26.141	0.486049	2.97922	3.23039	0.0403448	0.437836	1.098	3.23039	0.0403448
ENSG00000237522.1	NONOP2	1.53299	0.122266	-1.55416	2.75791	0.0643613	0.0671355	1.70339	2.75791	0.0643613
ENSG00000081803.11	CADPS2	14.4164	0.21444	2.22599	0.307954	0.735084	0.493727	-0.295685	0.307954	0.735084
ENSG00000177556.7	ATOX1	73.4206	0.918863	-0.37311	1.07509	0.342031	0.518	-2.6064	1.07509	0.342031
ENSG00000007080.5	CCDC124	96.7389	0.261024	-2.7866	0.111132	0.894842	0.810989	1.65292	0.111132	0.894842
ENSG00000152595.12	MEPE	2.58414	0.212469	1.8303	2.79565	0.0620023	0.0618917	-1.72905	2.79565	0.0620023
ENSG00000141030.8	COPS3	17.8284	0.385088	1.34813	1.8637	0.156143	0.264919	-1.90847	1.8637	0.156143
ENSG00000215447.3	BX322557.10	17.5655	0.612568	-0.666517	0.988385	0.372882	0.236932	-2.34069	0.988385	0.372882
ENSG00000259408.1	RP11-3D4.3	0.331786	0.0184916	-2.50795	0.494571	0.610122	0.0349986	0.413795	0.494571	0.610122
ENSG00000133246.6	PRAM1	2.12456	0.0385771	2.14584	0.202698	0.81659	0.0466636	0.434431	0.202698	0.81659
ENSG00000162695.6	SLC30A7	1.41148	0.0103541	1.54291	0.333975	0.716227	0.0161498	-2.50071	0.333975	0.716227
ENSG00000120539.9	MASTL	0.964829	0.036521	1.59043	2.34441	0.0969269	0.0429739	-2.63963	2.34441	0.0969269
ENSG00000171617.8	ENC1	72.738	2.60105	0.851014	1.16955	0.311331	3.20531	-1.97235	1.16955	0.311331
ENSG00000005469.7	CROT	3.1398	0.049744	1.137	0.993007	0.371169	0.0324537	-2.66481	0.993007	0.371169
ENSG00000197712.7	FAM114A1	2.45715	0.10522	-0.41267	2.53486	0.0802616	0.0214474	-0.823809	2.53486	0.0802616
ENSG00000156675.11	RAB11FIP1	1.0666	0.00520675	2.95006	0.0692985	0.933057	0.00691258	3.08467	0.0692985	0.933057
ENSG00000239697.6	TNFSF12	35.7366	0.133615	-2.23591	0.0658211	0.936306	0.0825397	2.02432	0.0658211	0.936306
ENSG00000225265.1	RP11-378J18.3	0.627981	0.0130591	0.432341	0.369976	0.690935	0.0385415	-1.92364	0.369976	0.690935
ENSG00000182257.5	C22orf26	0.175269	0.00999572	1.62817	1.22886	0.293482	0.0100803	-2.46168	1.22886	0.293482
ENSG00000144677.10	CTDSPL	11.7995	0.177124	-1.18243	0.519336	0.595227	0.154911	1.45677	0.519336	0.595227
ENSG00000176428.5	VPS37D	7.35457	0.155434	-2.75932	1.59238	0.204442	0.25906	1.22805	1.59238	0.204442
ENSG00000128739.16	SNRPN	74.2394	0.834571	1.32894	0.308617	0.734598	1.34134	-2.43251	0.308617	0.734598
ENSG00000163875.11	MEAF6	28.7317	0.489155	1.61784	1.40045	0.247422	0.325278	-2.21735	1.40045	0.247422
ENSG00000165449.7	SLC16A9	2.40864	0.0781922	-0.025373	0.471985	0.624033	0.132995	-0.117227	0.471985	0.624033
ENSG00000100100.8	PIK3IP1	13.8978	1.056	0.816517	3.68216	0.0258336	0.765872	-1.55447	3.68216	0.0258336
ENSG00000148840.6	PPRC1	5.71056	0.0795527	2.4993	0.856878	0.42509	0.0839074	-2.91838	0.856878	0.42509
ENSG00000158560.10	DYNC1I1	23.0177	0.432564	0.410569	0.398333	0.671645	0.482001	-1.90234	0.398333	0.671645
ENSG00000101000.3	PROCR	0.972021	0.0605407	0.842403	1.21863	0.296485	0.0684971	-1.71315	1.21863	0.296485
ENSG00000265692.1	RP13-516M14.4	0.0985094	0.00292986	-0.922087	0.26107	0.770329	0.0049222	-2.70085	0.26107	0.770329
ENSG00000241889.1	RP11-435F17.3	0.683686	0.0395097	0.777168	0.833427	0.435143	0.0186217	-0.0644129	0.833427	0.435143
ENSG00000185090.10	MANEAL	7.96408	0.173743	2.4656	1.61386	0.200122	0.0949187	2.96727	1.61386	0.200122
ENSG00000099849.10	RASSF7	7.61493	0.272167	-2.91539	2.98263	0.0515353	0.202107	2.61819	2.98263	0.0515353
ENSG00000237805.1	AC015849.2	0.492342	0.0406714	-2.13966	1.14724	0.318323	0.0505639	0.385574	1.14724	0.318323
ENSG00000165548.6	TMEM63C	7.92952	0.154756	-3.13969	0.924125	0.397536	0.0731944	-2.99466	0.924125	0.397536
ENSG00000147905.12	ZCCHC7	4.34808	0.109785	-1.76486	1.36119	0.257276	0.068092	1.61932	1.36119	0.257276
ENSG00000136732.10	GYPC	8.05594	0.27147	0.0942975	0.968425	0.380371	0.102361	-1.13901	0.968425	0.380371
ENSG00000133997.7	MED6	9.06223	0.0494405	2.43349	0.218462	0.803828	0.127726	2.99355	0.218462	0.803828
ENSG00000266962.1	RP11-400F19.6	6.51397	0.00617413	2.96992	0.00479308	0.995218	0.0922123	-3.12549	0.00479308	0.995218
ENSG00000260460.1	RP11-284F21.8	0.307496	0.0247711	0.715423	3.67088	0.0261226	0.0150206	2.1512	3.67088	0.0261226
ENSG00000198863.3	RUNDC1	11.3552	0.154463	2.88807	1.15468	0.315973	0.265015	3.03873	1.15468	0.315973
ENSG00000105085.5	MED26	2.44184	0.047544	2.64827	2.34252	0.0971078	0.00473495	1.56415	2.34252	0.0971078
ENSG00000090612.16	ZNF268	2.316	0.0670126	-0.173438	1.87338	0.154649	0.0954327	-2.95736	1.87338	0.154649
ENSG00000179242.10	CDH4	6.13918	0.125495	-1.21034	1.75596	0.173774	0.0159955	2.42251	1.75596	0.173774
ENSG00000215012.4	C22orf29	10.5464	0.294185	-2.66667	2.15068	0.117449	0.351821	2.90683	2.15068	0.117449
ENSG00000215837.6	SDHAP2	5.96595	0.083051	1.56203	0.122618	0.884627	0.287252	-1.37263	0.122618	0.884627
ENSG00000172007.5	RAB33B	1.33326	0.019552	1.89952	1.47727	0.229225	0.0264597	-2.29117	1.47727	0.229225
ENSG00000262903.1	RP11-235E17.6	0.876457	0.0087559	0.8461	0.174032	0.84032	0.0278663	1.18287	0.174032	0.84032
ENSG00000264364.1	RP11-159D12.9	1.80446	0.0157267	0.638656	0.0635028	0.938479	0.073253	-0.641812	0.0635028	0.938479
ENSG00000223473.1	GS1-124K5.3	0.328594	0.0179282	2.55585	0.98808	0.372995	0.0155728	-0.362619	0.98808	0.372995
ENSG00000214244.4	SETP21	0.39825	0.0294891	-1.89899	1.18261	0.307307	0.0226116	2.14601	1.18261	0.307307
ENSG00000183530.9	PRR14L	4.21554	0.0329422	-2.61399	0.578025	0.561369	0.0427187	0.869512	0.578025	0.561369
ENSG00000252757.1	7SK	2.85258	0.389165	-2.16344	2.82444	0.0602612	0.257981	1.89018	2.82444	0.0602612
ENSG00000154252.11	GAL3ST2	0.159987	0.0104552	2.45255	0.972207	0.37894	0.000603971	-1.46897	0.972207	0.37894
ENSG00000181908.4	AP003774.4	0.496874	0.0192473	3.04172	2.14676	0.117907	0.0268318	1.05959	2.14676	0.117907
ENSG00000173113.2	TRMT112	107.564	1.44589	3.07107	1.72997	0.178318	1.59223	0.988189	1.72997	0.178318
ENSG00000091732.11	ZC3HC1	5.16869	0.0439713	3.12492	0.62007	0.538308	0.0440246	2.04713	0.62007	0.538308
ENSG00000183283.9	DAZAP2	57.6344	2.13797	0.562778	3.41266	0.0337005	1.78921	-1.08292	3.41266	0.0337005
ENSG00000204356.6	RDBP	27.8338	0.173444	1.77376	0.398393	0.671605	0.0553823	-2.72284	0.398393	0.671605
ENSG00000118946.7	PCDH17	6.72854	0.227617	-2.96832	4.08803	0.0173196	0.184461	1.9803	4.08803	0.0173196
ENSG00000135298.8	BAI3	10.897	0.246554	1.16869	1.25731	0.28529	0.142293	-0.91557	1.25731	0.28529
ENSG00000164916.8	FOXK1	9.6405	0.0173991	-0.482563	0.0661854	0.935965	0.0700089	-1.63855	0.0661854	0.935965
ENSG00000162068.1	NTN3	0.130113	0.00551887	-0.574752	0.653801	0.520497	0.00660624	-1.36543	0.653801	0.520497
ENSG00000135899.11	SP110	5.49917	0.138222	-0.444429	0.46135	0.630692	0.0987135	0.777129	0.46135	0.630692
ENSG00000140365.11	COMMD4	36.0808	0.0803793	-2.46332	0.0170191	0.983125	0.511448	3.0279	0.0170191	0.983125
ENSG00000122756.10	CNTFR	44.9526	1.16353	-1.21508	0.674727	0.509745	0.924456	0.606759	0.674727	0.509745
ENSG00000261408.1	RP11-685I11.1	1.9182	0.0420619	1.64733	0.82901	0.437063	0.0158435	-0.716473	0.82901	0.437063
ENSG00000176407.12	KCMF1	11.2856	0.0983846	1.9746	0.46246	0.629994	0.184851	-0.677788	0.46246	0.629994
ENSG00000204257.9	HLA-DMA	8.22208	0.250327	1.10781	0.408328	0.664976	0.131776	0.287577	0.408328	0.664976
ENSG00000137473.13	TTC29	0.0863158	0.00498123	-1.41663	0.695273	0.499406	0.00527736	-2.78209	0.695273	0.499406
ENSG00000146083.7	RNF44	15.1961	0.22011	0.568774	1.01292	0.363879	0.223137	-1.54432	1.01292	0.363879
ENSG00000136271.6	DDX56	26.8516	0.978269	-2.68553	4.29999	0.0140591	0.728634	2.44513	4.29999	0.0140591
ENSG00000060762.14	MPC1	40.0726	0.525593	0.86521	0.753367	0.471297	0.987994	-0.909865	0.753367	0.471297
ENSG00000206341.6	HLA-H	0.879363	0.11994	-0.778316	3.10065	0.0458613	0.128759	-1.58607	3.10065	0.0458613
ENSG00000162236.7	STX5	16.3503	0.128357	-0.488279	0.909761	0.403267	0.0388397	2.9927	0.909761	0.403267
ENSG00000122958.9	VPS26A	11.7685	0.0806803	0.430316	0.372861	0.688947	0.191116	-1.27446	0.372861	0.688947
ENSG00000113552.11	GNPDA1	14.1365	0.139869	1.10326	0.766405	0.46521	0.2089	0.758183	0.766405	0.46521
ENSG00000259714.1	LINC00594	0.555814	0.0314084	-2.39122	0.805411	0.447466	0.0243308	0.629597	0.805411	0.447466
ENSG00000102984.10	ZNF821	13.0332	0.459038	2.87368	4.9081	0.00773567	0.276528	1.75025	4.9081	0.00773567
ENSG00000090534.13	THPO	2.1909	0.0853139	0.803832	1.27296	0.280881	0.151775	3.14109	1.27296	0.280881
ENSG00000173208.3	ABCD2	1.19611	0.0265582	0.408654	0.718523	0.48796	0.0539599	-1.46955	0.718523	0.48796
ENSG00000250933.1	GAPDHP66	1.14963	0.1081	-2.90001	5.11894	0.00629046	0.045433	2.58788	5.11894	0.00629046
ENSG00000173193.9	PARP14	2.34408	0.107183	-0.0714765	1.04038	0.354063	0.0853891	-0.433052	1.04038	0.354063
ENSG00000154102.5	C16orf74	2.11924	0.125099	-0.634436	2.90864	0.0554467	0.0441976	-2.08729	2.90864	0.0554467
ENSG00000155530.2	LRGUK	0.12228	0.0124691	2.08007	2.46774	0.0857784	0.00904513	0.268164	2.46774	0.0857784
ENSG00000231697.1	RP11-29B11.4	0.476173	0.0187617	-1.26471	0.243006	0.784357	0.0189662	-2.013	0.243006	0.784357
ENSG00000166377.15	ATP9B	31.6023	0.74893	-2.56982	2.76476	0.0639264	0.458388	3.03933	2.76476	0.0639264
ENSG00000079785.9	DDX1	29.5814	0.482821	1.76068	1.08072	0.34012	0.522769	-0.708143	1.08072	0.34012
ENSG00000164975.11	SNAPC3	8.23424	0.102286	0.615693	1.44716	0.236192	0.103912	-0.676353	1.44716	0.236192
ENSG00000145860.5	RNF145	22.3831	0.576601	-0.311808	2.21929	0.109724	0.572907	0.846694	2.21929	0.109724
ENSG00000075223.9	SEMA3C	1.11808	0.041515	1.33139	1.32764	0.266009	0.0104255	-1.80211	1.32764	0.266009
ENSG00000150995.13	ITPR1	14.1063	0.589658	0.358025	1.43737	0.238503	0.597339	-1.51031	1.43737	0.238503
ENSG00000005471.11	ABCB4	0.233508	0.0280059	-0.316479	3.9561	0.0197221	0.0177218	-2.37291	3.9561	0.0197221
ENSG00000140464.15	PML	10.5839	0.353061	-1.43181	1.14637	0.318597	0.236496	0.0814187	1.14637	0.318597
ENSG00000124588.14	NQO2	26.7178	0.616131	2.50539	1.83112	0.161276	0.501717	1.46825	1.83112	0.161276
ENSG00000254986.3	DPP3	5.59033	0.00515292	-0.35222	0.00254588	0.997457	0.261169	0.0679203	0.00254588	0.997457
ENSG00000126814.6	TRMT5	1.45084	0.0450286	0.970327	4.55907	0.0108979	0.0298882	-1.04322	4.55907	0.0108979
ENSG00000103021.5	CCDC113	3.036	0.0624938	0.533665	0.945727	0.38907	0.127705	-2.22112	0.945727	0.38907
ENSG00000111875.6	ASF1A	5.58414	0.0288701	1.28017	0.0944859	0.909856	0.0637703	0.150441	0.0944859	0.909856
ENSG00000184635.9	ZNF93	0.544855	0.011984	-1.26573	0.533629	0.586797	0.00975832	0.511335	0.533629	0.586797
ENSG00000261795.1	RP11-90P13.1	0.115848	0.00630884	-0.767203	0.468943	0.62593	0.012006	-1.34101	0.468943	0.62593
ENSG00000169439.6	SDC2	14.8773	0.514543	-0.36751	1.10352	0.332483	0.517173	-0.153016	1.10352	0.332483
ENSG00000174807.3	CD248	1.44533	0.0766555	-0.0673588	1.25649	0.285523	0.03342	-0.956069	1.25649	0.285523
ENSG00000001084.6	GCLC	6.67158	0.231816	0.620984	3.35321	0.0357372	0.182393	-1.20431	3.35321	0.0357372
ENSG00000204130.6	RUFY2	11.5994	0.125277	-0.73171	0.651879	0.521495	0.291333	-2.6522	0.651879	0.521495
ENSG00000168913.6	ENHO	209.706	8.83379	-0.812991	1.80957	0.164763	3.79363	3.07504	1.80957	0.164763
ENSG00000235387.1	RP11-327L3.1	1.32225	0.0935126	1.23231	1.87579	0.154279	0.0860131	-1.44857	1.87579	0.154279
ENSG00000164002.7	DEM1	1.7755	0.074423	1.37971	3.42091	0.0334273	0.0242296	0.724511	3.42091	0.0334273
ENSG00000092621.7	PHGDH	52.5813	1.92514	-0.597056	1.62563	0.197795	2.28406	0.210802	1.62563	0.197795
ENSG00000158815.6	FGF17	22.7756	0.848532	-2.40852	1.42369	0.24177	1.47216	1.21022	1.42369	0.24177
ENSG00000231064.1	RP11-263K19.4	16.9584	0.706709	-1.33307	1.83997	0.159865	0.434035	0.450642	1.83997	0.159865
ENSG00000152076.13	CCDC74B	4.58082	0.0766545	-2.41321	0.758075	0.46909	0.121826	0.878213	0.758075	0.46909
ENSG00000180921.6	FAM83H	1.92308	0.0454281	-0.157024	1.6255	0.197822	0.0577245	-2.32326	1.6255	0.197822
ENSG00000083312.11	TNPO1	5.04224	0.0788954	-0.585495	1.35471	0.258939	0.120928	-1.01445	1.35471	0.258939
ENSG00000213699.4	C2orf18	9.16236	0.0709617	-0.812115	1.0158	0.362837	0.0422863	-2.09021	1.0158	0.362837
ENSG00000244005.6	NFS1	22.0706	0.263111	1.61662	1.1362	0.321842	0.120486	0.530505	1.1362	0.321842
ENSG00000185158.8	LRRC37B	11.5263	0.271734	-2.61439	2.10215	0.123241	0.49552	0.66966	2.10215	0.123241
ENSG00000169372.7	CRADD	4.21225	0.0584385	2.22353	0.849757	0.428117	0.0685266	-0.392579	0.849757	0.428117
ENSG00000163293.7	NIPAL1	0.191602	0.029298	-1.36251	4.5035	0.0115096	0.015021	-2.71074	4.5035	0.0115096
ENSG00000231632.1	RP11-82L18.4	3.26275	0.32493	-0.150183	3.75734	0.0239883	0.445431	-1.72562	3.75734	0.0239883
ENSG00000224596.1	RP11-202P11.1	0.26407	0.00544377	-1.77796	0.0546781	0.946795	0.018109	0.105962	0.0546781	0.946795
ENSG00000076864.13	RAP1GAP	62.5926	1.43901	2.67892	1.80563	0.16541	1.6391	2.18857	1.80563	0.16541
ENSG00000232303.1	RP11-205M20.7	0.479274	0.0130378	-1.83576	0.299759	0.741126	0.0203091	-2.67942	0.299759	0.741126
ENSG00000154764.5	WNT7A	1.80956	0.0278379	-2.02973	0.207234	0.812898	0.0754639	0.687058	0.207234	0.812898
ENSG00000267091.1	CTD-2630F21.2	0.321237	0.0363135	-2.42954	1.99795	0.136663	0.0436914	-3.07658	1.99795	0.136663
ENSG00000181090.13	EHMT1	15.0899	0.295586	-3.04194	1.19851	0.302484	0.519257	0.822892	1.19851	0.302484
ENSG00000247556.2	OIP5-AS1	41.9508	0.525708	0.705671	1.43829	0.238285	0.261038	-1.69267	1.43829	0.238285
ENSG00000267266.1	AC004475.1	0.848096	0.0564092	-0.644305	2.34525	0.0968457	0.0445835	2.52915	2.34525	0.0968457
ENSG00000106012.12	IQCE	10.2965	0.169283	-1.19191	2.84222	0.0592112	0.0545021	2.67986	2.84222	0.0592112
ENSG00000197948.5	FCHSD1	4.49767	0.0378009	-2.97303	0.129645	0.878436	0.0585906	0.660613	0.129645	0.878436
ENSG00000165140.5	FBP1	0.522083	0.0186839	0.192057	0.459832	0.631649	0.0133128	-2.00254	0.459832	0.631649
ENSG00000227781.2	RP11-508M1.5	1.0436	0.0259244	-3.12878	0.11257	0.893557	0.111801	2.84054	0.11257	0.893557
ENSG00000175054.10	ATR	9.15804	0.425465	2.6525	7.38927	0.00068559	0.0905607	2.04614	7.38927	0.00068559
ENSG00000248677.1	CTD-2044J15.1	0.0764098	0.00566838	0.535437	1.41609	0.243604	0.00357131	-2.2395	1.41609	0.243604
ENSG00000239881.1	RPS27P25	0.543782	0.0240253	3.10148	0.465142	0.62831	0.0342977	2.52225	0.465142	0.62831
ENSG00000143443.9	C1orf56	1.42722	0.0302312	0.418585	0.785515	0.45643	0.0754549	0.497393	0.785515	0.45643
ENSG00000108825.12	AARSD1	19.048	0.310893	2.72314	0.564911	0.568762	0.51656	-2.87353	0.564911	0.568762
ENSG00000174004.5	LRRC33	0.887325	0.0384918	0.983955	1.96077	0.1418	0.010324	1.48223	1.96077	0.1418
ENSG00000160551.5	TAOK1	6.37983	0.0247261	-1.4303	0.172035	0.841998	0.117219	-2.10772	0.172035	0.841998
ENSG00000242229.1	RP11-379B18.2	0.421788	0.00822781	-0.440939	0.102551	0.90255	0.00784097	-2.81462	0.102551	0.90255
ENSG00000262086.1	RP11-510M2.10	0.174925	0.00459674	2.73079	0.730722	0.48206	0.00555194	-2.06642	0.730722	0.48206
ENSG00000058668.10	ATP2B4	23.2146	0.194532	2.99236	0.447969	0.639173	0.46328	-0.158722	0.447969	0.639173
ENSG00000111647.8	UHRF1BP1L	4.54651	0.0858748	1.23168	0.954186	0.385805	0.0835602	-1.93922	0.954186	0.385805
ENSG00000106819.7	ASPN	0.161241	0.0292893	-0.160678	5.14863	0.00610998	0.009686	0.255959	5.14863	0.00610998
ENSG00000065457.6	ADAT1	7.46011	0.0753993	-2.24662	0.329215	0.71964	0.119555	-2.40137	0.329215	0.71964
ENSG00000115839.12	RAB3GAP1	12.4951	0.263365	0.754989	1.78924	0.168123	0.196153	-1.19389	1.78924	0.168123
ENSG00000091436.12	AC013461.1	3.3021	0.0673475	0.170741	1.29347	0.275207	0.0479712	-2.59602	1.29347	0.275207
ENSG00000162069.10	CCDC64B	0.640252	0.0462427	2.72431	2.06696	0.127619	0.0301236	2.48448	2.06696	0.127619
ENSG00000100034.9	PPM1F	10.2744	0.0707953	-1.2496	0.414591	0.660831	0.0519407	-1.42146	0.414591	0.660831
ENSG00000253978.1	CTB-178M22.2	0.440932	0.026206	-1.96081	0.692984	0.500547	0.00900309	-2.2772	0.692984	0.500547
ENSG00000125841.7	NRSN2	77.6269	1.02382	-3.0551	0.796496	0.451461	2.43498	-3.03722	0.796496	0.451461
ENSG00000064201.10	TSPAN32	0.180714	0.0261297	2.73008	2.8855	0.0567297	0.0100289	-0.191321	2.8855	0.0567297
ENSG00000174403.11	C20orf166-AS1	1.28851	0.0338222	2.80577	0.424851	0.654096	0.0079144	0.179863	0.424851	0.654096
ENSG00000120697.4	ALG5	7.491	0.100708	2.28264	1.0076	0.365812	0.0335164	2.0307	1.0076	0.365812
ENSG00000169118.10	CSNK1G1	1.24172	0.0052628	2.27223	0.0844429	0.919037	0.0191804	-0.629948	0.0844429	0.919037
ENSG00000164172.14	MOCS2	33.1355	0.462956	1.73085	1.02725	0.358723	0.428522	-0.410181	1.02725	0.358723
ENSG00000173442.7	EHBP1L1	11.8643	0.0853336	-1.59787	0.285599	0.751683	0.0551352	-3.13532	0.285599	0.751683
ENSG00000127824.9	TUBA4A	103.728	4.13283	2.7211	2.51966	0.0814787	1.74664	2.3151	2.51966	0.0814787
ENSG00000235770.1	LINC00607	0.0972895	0.00497226	0.833487	0.372885	0.68893	0.0153508	-3.11638	0.372885	0.68893
ENSG00000123384.9	LRP1	43.1254	1.07988	-0.256189	2.59873	0.0753433	0.758541	-0.976436	2.59873	0.0753433
ENSG00000205837.3	LINC00487	0.157459	0.00613007	-1.84305	0.185012	0.831149	0.00961853	1.76261	0.185012	0.831149
ENSG00000198677.6	TTC37	10.811	0.251608	-0.486031	1.9453	0.143993	0.305453	-2.2883	1.9453	0.143993
ENSG00000203684.5	C1orf148	0.463761	0.0458185	-2.87371	2.80113	0.0616669	0.00959241	2.05668	2.80113	0.0616669
ENSG00000253831.1	ETV3L	0.107684	0.0056116	2.20567	0.371225	0.690073	0.0143558	-2.32018	0.371225	0.690073
ENSG00000090273.8	NUDC	100.617	0.323639	-2.3867	0.114413	0.891912	1.33734	0.214119	0.114413	0.891912
ENSG00000130244.8	FAM98C	29.7686	0.333399	2.80901	1.69985	0.183735	0.440551	2.92631	1.69985	0.183735
ENSG00000151694.8	ADAM17	4.59258	0.0430564	0.680368	0.580064	0.560228	0.0971822	-2.62375	0.580064	0.560228
ENSG00000136463.7	TACO1	11.5216	0.17497	1.24516	1.37	0.25503	0.183788	0.105738	1.37	0.25503
ENSG00000137218.6	FRS3	15.0178	0.197788	2.80801	0.672904	0.510673	0.143777	2.97493	0.672904	0.510673
ENSG00000105401.2	CDC37	154.894	2.27624	2.87832	3.02077	0.0496285	1.91356	2.64334	3.02077	0.0496285
ENSG00000183807.6	FAM162B	2.40251	0.0923067	0.651471	1.98051	0.139048	0.0634475	-1.56946	1.98051	0.139048
ENSG00000119227.3	PIGZ	8.78035	0.143956	1.63874	1.07394	0.342424	0.0805942	-2.41311	1.07394	0.342424
ENSG00000261652.2	RP11-178D12.1	1.88457	0.0584596	-2.28863	0.5315	0.588045	0.0610908	1.12363	0.5315	0.588045
ENSG00000226237.1	RP11-276H19.1	0.0607406	0.00112572	-0.050879	0.133693	0.874889	0.000756064	0.626761	0.133693	0.874889
ENSG00000198399.9	ITSN2	9.82473	0.161172	-0.736606	0.917423	0.400199	0.165276	2.56655	0.917423	0.400199
ENSG00000182329.6	AC079354.1	1.03463	0.0767139	-0.818262	4.54165	0.0110861	0.0640548	2.28044	4.54165	0.0110861
ENSG00000263394.1	RP11-160E2.19	0.507861	0.0428481	-1.7669	1.74565	0.175562	0.0507743	2.93447	1.74565	0.175562
ENSG00000138111.8	TMEM180	10.1186	0.308528	-2.87432	2.98543	0.0513928	0.300466	3.09914	2.98543	0.0513928
ENSG00000139597.11	N4BP2L1	20.4439	0.140594	-2.04193	0.437414	0.645944	0.127709	2.90339	0.437414	0.645944
ENSG00000125869.4	LAMP5	18.1511	0.725342	1.49908	1.33566	0.263895	0.156391	-2.84853	1.33566	0.263895
ENSG00000261675.1	RP5-1119A7.17	15.6039	0.41281	2.86336	1.6375	0.195477	0.218627	1.93511	1.6375	0.195477
ENSG00000182504.6	CEP97	2.80985	0.0263514	-3.11014	1.09357	0.335796	0.0275405	1.0309	1.09357	0.335796
ENSG00000129003.11	VPS13C	12.4316	0.166553	-1.94637	1.17793	0.308743	0.2901	1.23468	1.17793	0.308743
ENSG00000151006.7	PRSS53	3.61782	0.105415	-2.74485	2.49327	0.0836362	0.188708	1.99915	2.49327	0.0836362
ENSG00000128708.8	HAT1	6.34517	0.132541	0.423694	0.97305	0.378622	0.135108	-1.16182	0.97305	0.378622
ENSG00000164933.6	SLC25A32	4.37602	0.0462848	1.6621	0.697684	0.498207	0.0507116	-2.7588	0.697684	0.498207
ENSG00000230082.1	PRRT3-AS1	0.549085	0.0307927	-1.96858	0.762543	0.467004	0.0362713	-0.112813	0.762543	0.467004
ENSG00000151364.11	KCTD14	0.577	0.0340606	0.0305601	1.86653	0.155704	0.0440944	-0.00701704	1.86653	0.155704
ENSG00000174306.15	ZHX3	11.7873	0.202279	-1.43466	0.798662	0.450487	0.0948939	0.172454	0.798662	0.450487
ENSG00000058063.10	ATP11B	2.28661	0.0547748	1.07755	1.43545	0.238958	0.0591341	-1.49058	1.43545	0.238958
ENSG00000260331.1	RP11-111J6.2	0.869961	0.0379145	3.12516	0.540762	0.582635	0.0926843	-2.93623	0.540762	0.582635
ENSG00000163468.8	CCT3	90.2998	1.41231	-2.33076	0.952939	0.386285	2.92627	0.660858	0.952939	0.386285
ENSG00000177119.11	ANO6	2.11276	0.0333343	0.408653	0.220559	0.802146	0.106649	-0.782049	0.220559	0.802146
ENSG00000198546.9	ZNF511	13.6407	0.384875	-2.78152	3.70577	0.0252392	0.420488	1.37419	3.70577	0.0252392
ENSG00000143924.14	EML4	3.22726	0.0307908	-2.777	0.552149	0.576052	0.0413294	-2.66204	0.552149	0.576052
ENSG00000197062.6	RP5-874C20.3	6.23629	0.163484	0.156814	4.28423	0.0142787	0.0194195	-0.969376	4.28423	0.0142787
ENSG00000261663.1	RP11-304L19.11	0.884551	0.0696876	-1.9894	2.34654	0.0967224	0.0690818	1.21516	2.34654	0.0967224
ENSG00000133083.10	DCLK1	26.7027	0.561104	1.2065	0.341824	0.710634	1.08144	-2.16778	0.341824	0.710634
ENSG00000114331.8	ACAP2	4.4469	0.00832736	0.454436	0.0137617	0.986333	0.113618	-2.12975	0.0137617	0.986333
ENSG00000007384.10	RHBDF1	7.76038	0.143276	-1.53752	0.430037	0.650718	0.252711	2.95295	0.430037	0.650718
ENSG00000188869.8	TMC3	0.0476729	0.00259628	1.71061	0.836398	0.433856	0.00572888	-2.51557	0.836398	0.433856
ENSG00000179846.7	NKPD1	0.208417	0.00501688	1.74537	0.2912	0.747489	0.00523326	-1.52238	0.2912	0.747489
ENSG00000178038.12	ALS2CL	8.58413	0.280974	0.989663	1.80184	0.166034	0.236049	-2.36402	1.80184	0.166034
ENSG00000167900.7	TK1	1.10655	0.0424894	-1.68572	0.810261	0.445308	0.0691379	-0.745385	0.810261	0.445308
ENSG00000183340.5	JRKL	1.52256	0.0415071	0.0232725	2.68126	0.0694329	0.0255643	0.724421	2.68126	0.0694329
ENSG00000143314.8	MRPL24	40.9935	0.540841	3.10521	1.32871	0.265726	0.27826	-2.50858	1.32871	0.265726
ENSG00000133193.8	FAM104A	6.27332	0.0726723	1.77139	1.6797	0.187449	0.0392072	-2.89222	1.6797	0.187449
ENSG00000134046.7	MBD2	4.90829	0.0661004	1.16163	0.731214	0.481823	0.0951288	-1.4975	0.731214	0.481823
ENSG00000130706.8	ADRM1	49.7175	1.15194	2.79384	7.28518	0.00075861	0.331184	1.59952	7.28518	0.00075861
ENSG00000134030.9	CTIF	81.9527	5.61878	-2.35025	6.00372	0.00264576	2.59776	1.25463	6.00372	0.00264576
ENSG00000138379.3	MSTN	0.270566	0.0244725	-0.390418	2.68102	0.0694493	0.0306786	0.582352	2.68102	0.0694493
ENSG00000152778.7	IFIT5	3.66535	0.0472935	0.871427	0.728968	0.482904	0.0318008	-0.222052	0.728968	0.482904
ENSG00000070159.7	PTPN3	1.64915	0.0415375	1.07944	0.502234	0.605473	0.0538676	-2.68914	0.502234	0.605473
ENSG00000126214.15	KLC1	240.965	4.12139	1.89999	1.36273	0.256882	2.15857	-2.2387	1.36273	0.256882
ENSG00000081177.13	EXD2	7.45463	0.199184	0.296794	2.90778	0.0554936	0.224592	-0.501111	2.90778	0.0554936
ENSG00000129480.8	C14orf126	5.21491	0.110508	0.895919	1.55937	0.21126	0.139744	-1.63006	1.55937	0.21126
ENSG00000172817.3	CYP7B1	0.51087	0.0427456	-0.430897	2.27612	0.103714	0.048754	-1.41267	2.27612	0.103714
ENSG00000167674.9	CTB-50L17.10	43.5482	0.520066	-2.71864	1.09315	0.335936	0.778205	1.73516	1.09315	0.335936
ENSG00000197448.9	GSTK1	37.7866	0.176538	1.62027	0.190022	0.826999	0.228514	2.84872	0.190022	0.826999
ENSG00000206737.1	RNU1-5	5.03865	0.71533	-0.190073	1.94195	0.144473	0.71264	-1.55263	1.94195	0.144473
ENSG00000247033.1	RP11-252E2.1	0.19737	0.00371099	-2.60271	0.111109	0.894863	0.00411505	-0.94029	0.111109	0.894863
ENSG00000220305.1	RP1-56L9.3	0.536744	0.0312366	-2.08997	1.44202	0.237404	0.0245133	1.77979	1.44202	0.237404
ENSG00000136750.7	GAD2	6.74213	0.285899	2.01053	1.05966	0.347328	0.418377	-2.59435	1.05966	0.347328
ENSG00000162300.6	ZFPL1	24.6442	0.434197	2.7584	3.70622	0.025228	0.202625	1.67067	3.70622	0.025228
ENSG00000196990.4	FAM163B	17.7774	0.554838	1.34585	0.405763	0.666681	1.2863	-2.43295	0.405763	0.666681
ENSG00000224881.1	AC068279.3	0.612139	0.0183554	1.06667	0.298926	0.741743	0.0506918	-1.8987	0.298926	0.741743
ENSG00000185189.11	NRBP2	34.3713	0.492651	-0.0686995	0.574756	0.563203	0.639577	-2.73606	0.574756	0.563203
ENSG00000239219.1	RP11-379K17.4	0.0527951	0.00616902	0.178729	1.92012	0.147638	0.00271571	-1.16096	1.92012	0.147638
ENSG00000153147.5	SMARCA5	7.40841	0.179729	0.366793	4.13163	0.016592	0.191011	-1.4745	4.13163	0.016592
ENSG00000255537.1	AP000708.1	0.399521	0.00712881	-2.63199	0.590178	0.554603	0.00360714	-0.227661	0.590178	0.554603
ENSG00000196436.6	NPIPL2	4.16822	0.366069	-3.06582	1.051	0.350335	0.136105	-0.253063	1.051	0.350335
ENSG00000169599.8	NFU1	22.5877	0.489345	1.70931	1.71109	0.181695	0.111747	-1.2081	1.71109	0.181695
ENSG00000099866.9	MADCAM1	3.70061	0.11906	-2.83113	1.92244	0.147297	0.0687837	3.11129	1.92244	0.147297
ENSG00000165355.7	FBXO33	8.40056	0.129016	-2.97663	0.834688	0.434596	0.150138	1.97487	0.834688	0.434596
ENSG00000133422.7	MORC2	10.9794	0.349492	-2.51912	2.63302	0.0728282	0.241987	1.51218	2.63302	0.0728282
ENSG00000151151.5	IPMK	0.958947	0.0130764	1.16492	0.667762	0.513299	0.0101957	-1.27605	0.667762	0.513299
ENSG00000168246.5	UBTD2	2.92015	0.0452536	-2.693	0.842637	0.431167	0.0291977	0.318209	0.842637	0.431167
ENSG00000106692.8	FKTN	1.47445	0.0320054	-0.227308	2.20511	0.111278	0.0435893	-1.85671	2.20511	0.111278
ENSG00000029534.15	ANK1	9.11618	0.441017	2.8996	3.19392	0.0418246	0.126879	-2.27292	3.19392	0.0418246
ENSG00000117155.11	SSX2IP	9.29318	0.0838277	2.02816	0.322882	0.724206	0.0979228	-0.821657	0.322882	0.724206
ENSG00000109436.7	TBC1D9	5.59852	0.097705	1.09261	0.433804	0.648276	0.137919	-2.33929	0.433804	0.648276
ENSG00000152443.8	ZNF776	2.93996	0.0692614	1.22927	1.48824	0.22674	0.0327978	-1.65124	1.48824	0.22674
ENSG00000110429.9	FBXO3	11.6442	0.157033	1.20724	1.49289	0.225692	0.128798	-0.563358	1.49289	0.225692
ENSG00000131876.12	SNRPA1	17.5003	0.363958	2.61362	1.29697	0.274251	0.271142	2.76554	1.29697	0.274251
ENSG00000163882.5	POLR2H	29.113	0.470566	3.06162	1.9876	0.138073	0.484581	0.870944	1.9876	0.138073
ENSG00000105695.9	MAG	40.8754	0.121735	-0.222353	0.00543979	0.994575	0.700907	-2.1254	0.00543979	0.994575
ENSG00000204147.5	ASAH2B	1.53039	0.048804	2.30582	1.24199	0.289671	0.0480729	-2.39735	1.24199	0.289671
ENSG00000168785.3	TSPAN5	22.2742	0.149961	1.34266	0.185443	0.830792	0.269468	-0.234151	0.185443	0.830792
ENSG00000044574.7	HSPA5	34.9596	1.89796	-0.615951	1.68805	0.185901	1.59485	-0.581377	1.68805	0.185901
ENSG00000161055.3	SCGB3A1	0.743979	0.0314541	1.86504	0.323827	0.723523	0.052019	0.760721	0.323827	0.723523
ENSG00000244210.1	RP13-225O21.3	0.0529624	0.00406212	-1.22057	1.61895	0.199113	0.00190069	-1.17197	1.61895	0.199113
ENSG00000111144.5	LTA4H	11.8706	0.188655	1.46628	2.63745	0.0725098	0.105127	-0.34822	2.63745	0.0725098
ENSG00000129534.9	MIS18BP1	1.41301	0.0263878	0.182634	0.651592	0.521644	0.0689224	-2.12396	0.651592	0.521644
ENSG00000101224.13	CDC25B	17.1982	0.139349	-1.24842	0.550124	0.577217	0.143298	0.697062	0.550124	0.577217
ENSG00000168995.8	SIGLEC7	0.212242	0.0125566	-1.77864	0.42141	0.656347	0.0219423	-1.09008	0.42141	0.656347
ENSG00000128683.8	GAD1	15.9224	0.692002	1.3267	0.887202	0.412435	0.728414	-2.46583	0.887202	0.412435
ENSG00000006652.9	IFRD1	11.9052	0.0314519	3.12645	0.0132621	0.986826	0.220505	0.482276	0.0132621	0.986826
ENSG00000183748.4	MRC1L1	0.156408	0.0172747	-0.233998	1.4557	0.234196	0.00857668	-0.485006	1.4557	0.234196
ENSG00000166997.3	CNPY4	7.78648	0.0612231	1.86443	0.288792	0.749289	0.0821025	0.915486	0.288792	0.749289
ENSG00000242996.1	HCG17	0.692376	0.0305521	0.535626	0.62667	0.534775	0.0316665	-3.00595	0.62667	0.534775
ENSG00000163900.6	TMEM41A	6.48798	0.100203	-2.65059	1.68264	0.186903	0.0732729	2.55757	1.68264	0.186903
ENSG00000256116.1	RP11-783K16.14	0.360709	0.0133033	2.69264	0.125623	0.881974	0.0524857	1.81548	0.125623	0.881974
ENSG00000124491.10	F13A1	0.68215	0.0510679	0.123301	0.941046	0.39089	0.0292706	-1.16125	0.941046	0.39089
ENSG00000197162.8	ZNF785	9.98886	0.127045	-2.34811	1.64682	0.193675	0.059945	1.45309	1.64682	0.193675
ENSG00000265142.1	hsa-mir-133a-1	0.100622	0.00250974	-0.507754	0.0455525	0.955473	0.00121639	-0.108647	0.0455525	0.955473
ENSG00000198429.5	ZNF69	0.951041	0.0184053	2.02705	0.966955	0.380928	0.014561	-0.126933	0.966955	0.380928
ENSG00000213462.4	ERV3-1	3.40433	0.0543509	-1.01396	0.554571	0.574661	0.0450444	-3.04108	0.554571	0.574661
ENSG00000197905.4	TEAD4	2.47527	0.100088	-1.44523	0.558305	0.572524	0.106028	-0.534638	0.558305	0.572524
ENSG00000234688.1	RP1-293L6.1	1.02919	0.115648	3.03122	3.1404	0.0440954	0.0714234	-3.09236	3.1404	0.0440954
ENSG00000072071.12	LPHN1	26.2321	0.166944	-1.04547	0.228671	0.795671	0.117674	-1.56529	0.228671	0.795671
ENSG00000235217.5	TSPY26P	3.61531	0.0780708	0.214951	2.08412	0.125465	0.0707383	-0.0116749	2.08412	0.125465
ENSG00000153827.8	TRIP12	8.90317	0.273858	0.0851012	2.79039	0.0623259	0.401217	-1.3821	2.79039	0.0623259
ENSG00000224358.1	RP11-466F5.8	0.221609	0.00106508	-2.64758	0.0187763	0.9814	0.00828365	-1.50108	0.0187763	0.9814
ENSG00000109089.7	CDR2L	7.08993	0.182156	2.62899	2.10909	0.122396	0.139987	0.167147	2.10909	0.122396
ENSG00000100353.13	EIF3D	30.9165	0.295554	2.46682	1.0927	0.336087	0.232131	2.6002	1.0927	0.336087
ENSG00000133055.4	MYBPH	0.399769	0.0561628	-0.716911	0.186067	0.830273	0.144016	-1.35592	0.186067	0.830273
ENSG00000165714.6	LOH12CR1	3.31344	0.0525929	1.9028	0.54662	0.579239	0.0547686	-1.89018	0.54662	0.579239
ENSG00000117010.11	ZNF684	1.24347	0.0390813	1.45897	2.11965	0.12112	0.00730951	2.16617	2.11965	0.12112
ENSG00000115112.7	TFCP2L1	0.276665	0.0342272	0.885886	2.36787	0.094699	0.0114617	2.35582	2.36787	0.094699
ENSG00000114107.4	CEP70	7.22392	0.126902	-1.45299	1.62707	0.197513	0.0764833	1.27732	1.62707	0.197513
ENSG00000110074.6	FOXRED1	29.8367	0.315719	-2.28227	0.793667	0.452736	0.334454	3.01007	0.793667	0.452736
ENSG00000261788.1	RP11-480G7.1	0.656177	0.0508218	1.37709	0.97038	0.379631	0.0989884	2.45632	0.97038	0.379631
ENSG00000113558.12	SKP1	140.854	8.16507	0.331898	5.15061	0.00609812	6.63684	-1.65243	5.15061	0.00609812
ENSG00000256552.1	RP11-113C12.3	1.35614	0.0906636	2.07848	0.551274	0.576555	0.167858	2.53641	0.551274	0.576555
ENSG00000260214.1	GS1-465N13.1	0.953318	0.0352407	0.756232	1.5067	0.222616	0.0245111	-2.4689	1.5067	0.222616
ENSG00000111249.8	CUX2	5.97895	0.142104	0.552083	0.756379	0.469883	0.106137	-1.61493	0.756379	0.469883
ENSG00000152904.7	GGPS1	11.6184	0.129753	2.25767	1.27884	0.279242	0.149568	0.871836	1.27884	0.279242
ENSG00000168301.8	KCTD6	9.3304	0.0855588	2.0498	0.336716	0.714269	0.161293	-0.309904	0.336716	0.714269
ENSG00000161277.7	THAP8	4.32057	0.0790432	-2.23477	1.58351	0.206251	0.0749214	1.26198	1.58351	0.206251
ENSG00000225860.2	RP11-1018N14.2	0.135592	0.0117352	-2.12489	1.69416	0.184776	0.00911721	-0.557376	1.69416	0.184776
ENSG00000110619.12	CARS	18.7649	0.283176	3.01878	0.922313	0.398254	0.0609118	1.25312	0.922313	0.398254
ENSG00000128626.6	MRPS12	16.2094	0.277723	2.27016	1.64564	0.193903	0.108884	0.0530499	1.64564	0.193903
ENSG00000163848.14	ZNF148	4.60039	0.131549	-1.94352	1.22011	0.296051	0.206802	2.29106	1.22011	0.296051
ENSG00000146054.13	TRIM7	2.74628	0.0395568	1.35656	0.240269	0.786505	0.158684	2.31027	0.240269	0.786505
ENSG00000260800.1	RP11-294K24.4	26.0147	0.972074	-0.205757	1.28966	0.276251	0.677537	-2.88508	1.28966	0.276251
ENSG00000145632.10	PLK2	18.1966	0.562221	1.045	1.42417	0.241655	0.798079	-2.60448	1.42417	0.241655
ENSG00000237512.1	RP11-790G19.2	1.2337	0.0632875	2.39295	0.747887	0.473879	0.0505462	2.35428	0.747887	0.473879
ENSG00000159713.6	TPPP3	54.7037	1.87903	-0.418614	1.77854	0.16992	1.19706	-0.333654	1.77854	0.16992
ENSG00000116580.13	GON4L	11.6795	0.16693	-1.74137	1.08554	0.338491	0.388468	2.91484	1.08554	0.338491
ENSG00000132471.7	WBP2	224.601	2.14772	1.54354	0.825379	0.438648	2.93433	-1.62609	0.825379	0.438648
ENSG00000263874.1	LINC00672	7.28393	0.134439	1.75044	1.1788	0.308476	0.0802054	-2.78856	1.1788	0.308476
ENSG00000165115.9	KIF27	6.35205	0.283991	-1.43811	2.72087	0.0667637	0.241941	1.40745	2.72087	0.0667637
ENSG00000100294.7	MCAT	11.0491	0.165553	1.87861	0.646625	0.524236	0.159363	2.47833	0.646625	0.524236
ENSG00000149554.7	CHEK1	0.53712	0.0222937	1.49936	1.81033	0.16464	0.0157698	-0.694111	1.81033	0.16464
ENSG00000153956.11	CACNA2D1	5.74811	0.106896	0.52659	0.868806	0.420066	0.113737	-2.2177	0.868806	0.420066
ENSG00000225449.1	AC079776.7	1.17292	0.0405536	2.33233	0.862518	0.422707	0.0774576	-2.95032	0.862518	0.422707
ENSG00000240005.1	RP11-293A21.1	1.46247	0.159597	0.444339	1.9605	0.141837	0.161993	0.751109	1.9605	0.141837
ENSG00000256651.1	RP11-144O23.8	0.270492	0.0242883	-3.13063	0.892776	0.41015	0.0115123	1.23072	0.892776	0.41015
ENSG00000010282.10	HHATL	69.1416	2.71771	-1.4446	1.56762	0.209534	0.972832	2.18667	1.56762	0.209534
ENSG00000232838.2	PET117	6.7405	0.156544	1.90427	1.40632	0.245984	0.155153	1.67838	1.40632	0.245984
ENSG00000255367.1	RP13-726E6.2	0.24432	0.00458915	-1.83109	0.106871	0.898661	0.00799604	0.970887	0.106871	0.898661
ENSG00000012963.9	UBR7	8.17018	0.099796	1.83568	1.17532	0.309546	0.0523822	-0.823139	1.17532	0.309546
ENSG00000255408.2	PCDHA3	0.362376	0.00485351	-1.94517	0.0703615	0.932066	0.00942204	0.711121	0.0703615	0.932066
ENSG00000100418.7	DESI1	16.7122	0.0523162	-0.0348102	0.181742	0.83387	0.284495	-1.6035	0.181742	0.83387
ENSG00000231742.1	RP11-112L6.4	0.360519	0.0183107	2.4841	1.26022	0.284466	0.00785551	2.58233	1.26022	0.284466
ENSG00000107796.8	ACTA2	7.48655	0.420761	0.212315	0.908862	0.403628	0.281816	-1.3239	0.908862	0.403628
ENSG00000214776.5	RP11-726G1.1	0.0641992	0.00573248	0.640094	1.73568	0.17731	0.00365116	-2.72573	1.73568	0.17731
ENSG00000168329.9	CX3CR1	1.80139	0.084069	0.470211	0.542781	0.581462	0.0636825	-2.39226	0.542781	0.581462
ENSG00000261098.1	RP11-819C21.1	1.6221	0.0266711	-1.96003	0.892755	0.410159	0.0247335	1.77533	0.892755	0.410159
ENSG00000164406.7	LEAP2	1.12283	0.0601405	-2.86404	3.31693	0.0370402	0.0776812	0.906603	3.31693	0.0370402
ENSG00000130508.6	PXDN	2.1413	0.068746	-0.032186	2.11651	0.121498	0.15794	-2.97909	2.11651	0.121498
ENSG00000205929.5	C21orf62	0.374639	0.0379518	-2.8009	0.942016	0.390512	0.0456818	0.203938	0.942016	0.390512
ENSG00000253846.1	PCDHGA10	2.27089	0.0320024	2.72058	0.205354	0.814425	0.0556412	-0.636348	0.205354	0.814425
ENSG00000115233.7	PSMD14	19.5932	0.251907	1.71406	1.08724	0.337917	0.286146	-0.881699	1.08724	0.337917
ENSG00000164294.9	GPX8	0.102141	0.0199783	0.249857	6.80624	0.00120915	0.00874218	-2.09005	6.80624	0.00120915
ENSG00000112701.13	SENP6	11.5313	0.22913	-0.070153	1.78145	0.16943	0.135523	-2.03569	1.78145	0.16943
ENSG00000157470.7	FAM81A	12.2734	0.308476	1.6813	1.03286	0.356723	0.366659	-2.39953	1.03286	0.356723
ENSG00000266340.1	RP11-848P1.4	80.0395	3.08769	-1.91112	2.21694	0.10998	2.28196	1.84428	2.21694	0.10998
ENSG00000136819.9	C9orf78	40.1643	0.179483	-1.91842	0.245964	0.782043	0.127743	0.728367	0.245964	0.782043
ENSG00000133315.6	MACROD1	25.4932	0.816575	-2.49743	2.05267	0.12944	1.03979	1.2313	2.05267	0.12944
ENSG00000121022.9	COPS5	24.8657	0.454098	1.17495	1.74959	0.174877	0.435632	-0.879196	1.74959	0.174877
ENSG00000110721.6	CHKA	35.7139	0.663721	0.256866	0.898327	0.407887	0.721634	-2.6424	0.898327	0.407887
ENSG00000177954.7	RPS27	1095.11	16.7124	-0.188999	1.18489	0.306612	6.2789	-3.09161	1.18489	0.306612
ENSG00000127324.4	TSPAN8	0.338617	0.00985128	-2.08716	0.142032	0.867627	0.0155937	0.062063	0.142032	0.867627
ENSG00000162620.11	LRRIQ3	0.194887	0.0180513	-1.93968	1.8761	0.154232	0.00509281	0.491725	1.8761	0.154232
ENSG00000259404.1	EFTUD1P1	0.34813	0.026702	1.80338	1.01653	0.362575	0.0202403	-1.7967	1.01653	0.362575
ENSG00000230424.1	RP1-43E13.2	1.05287	0.0244646	-0.936583	0.282756	0.75382	0.0312194	3.00473	0.282756	0.75382
ENSG00000198276.8	UCKL1	17.969	0.0525513	-3.08152	0.0625963	0.93933	0.319977	0.768132	0.0625963	0.93933
ENSG00000119326.10	CTNNAL1	9.02122	0.196913	-2.00396	1.08024	0.340281	0.215181	2.44848	1.08024	0.340281
ENSG00000204237.4	OXLD1	25.7009	0.351148	2.85828	0.7242	0.485205	0.574854	2.78792	0.7242	0.485205
ENSG00000064012.16	CASP8	0.509526	0.0192302	-0.464757	1.12027	0.326984	0.0157328	-0.791156	1.12027	0.326984
ENSG00000120526.6	NUDCD1	1.2408	0.0212519	0.152066	0.515311	0.597623	0.0548406	-1.50898	0.515311	0.597623
ENSG00000203614.3	AL512652.1	1.85534	0.075698	-2.16059	1.84022	0.159824	0.0542668	1.28828	1.84022	0.159824
ENSG00000164100.7	NDST3	1.44617	0.0225221	1.33366	0.459061	0.632135	0.0116086	-1.20365	0.459061	0.632135
ENSG00000154743.12	TSEN2	9.85999	0.0816407	2.36984	0.56945	0.566193	0.0819937	1.61019	0.56945	0.566193
ENSG00000122986.9	HVCN1	6.91186	0.0329749	2.87204	0.017838	0.982321	0.423271	-0.412766	0.017838	0.982321
ENSG00000116521.6	SCAMP3	29.0538	0.548114	3.14137	2.74127	0.0654296	0.252311	1.21183	2.74127	0.0654296
ENSG00000214174.4	AMZ2P1	8.89272	0.131431	1.24342	1.5355	0.216332	0.115054	1.73819	1.5355	0.216332
ENSG00000131848.5	ZSCAN5A	4.67739	0.11912	-1.57148	1.41673	0.24345	0.170408	2.89485	1.41673	0.24345
ENSG00000258653.1	RP5-1021I20.4	0.429353	0.00226576	2.07926	0.0096725	0.990374	0.017282	-1.18955	0.0096725	0.990374
ENSG00000135299.11	ANKRD6	4.21069	0.143324	-0.129055	2.46176	0.086288	0.0702778	-3.02202	2.46176	0.086288
ENSG00000170954.6	ZNF415	5.78395	0.0209742	0.430894	0.0935768	0.910684	0.0781332	-0.126415	0.0935768	0.910684
ENSG00000127955.11	GNAI1	10.6637	0.226901	0.782867	1.24481	0.288861	0.1699	-1.43548	1.24481	0.288861
ENSG00000167378.3	IRGQ	7.60105	0.047489	2.99825	0.325463	0.722341	0.0947825	-2.98218	0.325463	0.722341
ENSG00000184060.6	ADAP2	2.84828	0.096643	0.640319	0.715978	0.4892	0.0659566	-2.64274	0.715978	0.4892
ENSG00000100427.11	MLC1	80.9056	4.36696	-0.546271	2.44197	0.0879956	2.80881	-1.75232	2.44197	0.0879956
ENSG00000258325.1	RP4-816N1.6	0.683579	0.0111309	1.46767	0.0855311	0.918038	0.0115042	1.00305	0.0855311	0.918038
ENSG00000116985.6	BMP8B	0.98128	0.014062	0.605769	0.360946	0.697193	0.0275322	-0.120194	0.360946	0.697193
ENSG00000106484.8	MEST	8.22927	0.0726785	-2.9397	0.194667	0.823169	0.0589362	2.43745	0.194667	0.823169
ENSG00000167323.5	STIM1	16.1624	0.118548	0.258565	0.686357	0.503866	0.201173	-1.82513	0.686357	0.503866
ENSG00000259673.1	IQCH-AS1	0.38687	0.00777405	2.70777	0.655286	0.519726	0.00938831	-1.49849	0.655286	0.519726
ENSG00000163565.14	IFI16	7.30081	0.224271	-1.39078	0.4066	0.666124	0.147234	-0.2277	0.4066	0.666124
ENSG00000100425.14	BRD1	7.68995	0.0300516	2.62608	0.149771	0.860942	0.0972534	2.30434	0.149771	0.860942
ENSG00000088387.13	DOCK9	21.464	0.832325	0.484964	3.1393	0.0441433	0.854124	-1.07475	3.1393	0.0441433
ENSG00000185480.7	PARPBP	0.224682	0.00964614	2.10324	0.684188	0.504957	0.0171666	-2.51537	0.684188	0.504957
ENSG00000161960.10	EIF4A1	73.0565	0.822427	-0.012133	0.410649	0.663437	1.34236	-2.21741	0.410649	0.663437
ENSG00000230772.1	VN1R108P	0.237449	0.0201067	0.00529422	2.42473	0.0895117	0.0115793	-1.27102	2.42473	0.0895117
ENSG00000054611.9	TBC1D22A	6.74432	0.0828301	0.5953	1.39024	0.249949	0.116961	-2.07585	1.39024	0.249949
ENSG00000107954.6	NEURL	33.0808	0.226128	-1.74572	0.145703	0.86445	0.434477	-2.73046	0.145703	0.86445
ENSG00000197355.6	UAP1L1	7.20886	0.0659842	-2.04585	0.352667	0.702981	0.196334	2.39912	0.352667	0.702981
ENSG00000187676.6	B3GALTL	2.50494	0.0427842	0.657161	0.893807	0.409729	0.072388	0.394807	0.893807	0.409729
ENSG00000198721.8	ECI2	18.735	0.229634	0.354818	0.229594	0.794937	0.577139	-1.40366	0.229594	0.794937
ENSG00000127957.12	PMS2P3	3.41792	0.0376908	-2.78488	0.759705	0.468328	0.0625798	-2.75809	0.759705	0.468328
ENSG00000234978.1	RP11-423O2.5	0.185169	0.0189528	-1.61663	1.41731	0.243309	0.0108737	0.274197	1.41731	0.243309
ENSG00000227730.1	MTND6P5	0.567571	0.0523532	-1.91135	2.16634	0.11564	0.039634	1.84313	2.16634	0.11564
ENSG00000135506.11	OS9	51.7677	0.821487	0.819674	2.95533	0.0529453	0.514765	-0.0385692	2.95533	0.0529453
ENSG00000183696.9	UPP1	34.4834	1.00363	-2.65483	2.48233	0.0845475	0.931781	2.81496	2.48233	0.0845475
ENSG00000124357.7	NAGK	45.1918	1.22452	-2.92767	3.23477	0.0401707	1.41653	1.6055	3.23477	0.0401707
ENSG00000170647.2	TMEM133	1.15304	0.0461307	-0.161923	1.57535	0.207932	0.0466537	-0.244418	1.57535	0.207932
ENSG00000137752.17	CASP1	1.94746	0.0992086	-0.0854166	0.697673	0.498212	0.106677	0.456151	0.697673	0.498212
ENSG00000186814.7	ZSCAN30	3.75399	0.0861597	0.422716	2.36958	0.0945394	0.0713589	-2.23069	2.36958	0.0945394
ENSG00000156990.10	RPUSD3	21.5329	0.412972	-2.91508	2.66384	0.0706405	0.246696	1.57898	2.66384	0.0706405
ENSG00000109189.7	USP46	11.8547	0.309443	-0.101427	2.23818	0.107689	0.42776	-1.66377	2.23818	0.107689
ENSG00000043591.4	ADRB1	5.65535	0.0709232	-0.472799	0.375549	0.6871	0.0802954	-2.66737	0.375549	0.6871
ENSG00000148680.10	HTR7	0.260921	0.00997767	1.52332	0.337565	0.713664	0.0200197	-2.12089	0.337565	0.713664
ENSG00000177663.8	IL17RA	2.51996	0.0544819	-1.47267	0.778034	0.459847	0.0262535	-2.24525	0.778034	0.459847
ENSG00000120149.6	MSX2	0.338517	0.0161071	-0.652516	0.222161	0.800863	0.0341199	1.13516	0.222161	0.800863
ENSG00000183287.8	CCBE1	0.337338	0.0256713	2.09976	1.18892	0.305386	0.0435349	3.1089	1.18892	0.305386
ENSG00000167257.6	RNF214	6.02122	0.0418446	-0.469453	0.472122	0.623947	0.080074	-1.71957	0.472122	0.623947
ENSG00000137760.10	ALKBH8	1.17982	0.0275731	0.436386	1.11526	0.328619	0.0482525	-2.18684	1.11526	0.328619
ENSG00000087884.10	C11orf67	12.9652	0.311103	0.751543	1.17147	0.310736	0.0589713	-1.64038	1.17147	0.310736
ENSG00000171603.11	CLSTN1	252.201	2.92702	3.01719	1.08286	0.339394	2.11791	1.19689	1.08286	0.339394
ENSG00000113555.4	PCDH12	0.325417	0.0249463	-0.933725	2.94446	0.0535171	0.00744851	-1.74263	2.94446	0.0535171
ENSG00000114698.10	PLSCR4	8.76256	0.528033	-0.349229	2.19527	0.112369	0.515714	-0.904966	2.19527	0.112369
ENSG00000143344.10	RGL1	8.47347	0.290842	0.37883	1.6781	0.187748	0.368805	-1.14359	1.6781	0.187748
ENSG00000188993.3	LRRC66	0.618536	0.0177282	-2.88792	0.995803	0.370137	0.00988042	1.07953	0.995803	0.370137
ENSG00000244239.1	AC007009.1	5.13205	0.137	-2.98682	0.830772	0.436296	0.215923	0.85695	0.830772	0.436296
ENSG00000198440.4	ZNF583	2.64357	0.0762389	1.93404	3.533	0.0299272	0.0470665	-1.8826	3.533	0.0299272
ENSG00000090013.4	BLVRB	32.6894	0.195591	2.10644	0.169816	0.843867	0.463042	0.607082	0.169816	0.843867
ENSG00000111790.9	FGFR1OP2	15.7969	0.50706	0.397007	3.72178	0.0248439	0.353461	-0.530304	3.72178	0.0248439
ENSG00000187961.8	KLHL17	8.23631	0.314537	-2.77844	2.21907	0.109749	0.507312	1.01571	2.21907	0.109749
ENSG00000182568.11	SATB1	19.6221	0.333038	0.344772	0.91302	0.401959	0.173825	-1.07056	0.91302	0.401959
ENSG00000140968.5	IRF8	0.890541	0.0237996	0.440898	0.168801	0.844724	0.0508153	-2.17479	0.168801	0.844724
ENSG00000158792.11	SPATA2L	7.82405	0.15073	2.4527	0.548791	0.577985	0.488206	-3.04145	0.548791	0.577985
ENSG00000143222.7	UFC1	48.9374	0.855228	0.571966	2.44778	0.0874908	1.14623	-0.246433	2.44778	0.0874908
ENSG00000253729.3	PRKDC	9.23254	0.606913	0.517829	5.29264	0.00530566	0.494961	-1.48726	5.29264	0.00530566
ENSG00000168303.5	MPLKIP	10.5405	0.156811	1.16364	1.0651	0.345451	0.349242	0.641347	1.0651	0.345451
ENSG00000143153.7	ATP1B1	229.959	6.44206	2.04046	1.31506	0.269357	1.71159	-1.3969	1.31506	0.269357
ENSG00000115548.12	KDM3A	9.06338	0.0544726	0.178845	0.121258	0.88583	0.179573	0.0540506	0.121258	0.88583
ENSG00000213073.4	RP11-288H12.3	0.416863	0.0181565	-0.874185	3.32031	0.0369168	0.00714169	1.55337	3.32031	0.0369168
ENSG00000196967.5	ZNF585A	3.26732	0.00989803	0.0363412	0.029456	0.970975	0.0202094	0.410309	0.029456	0.970975
ENSG00000164463.8	CREBRF	6.33932	0.0270027	-1.39784	0.0879113	0.915856	0.0806749	0.98569	0.0879113	0.915856
ENSG00000152580.8	IGSF10	0.137305	0.00735156	-1.19286	0.571393	0.565096	0.00604127	0.0357041	0.571393	0.565096
ENSG00000186185.9	KIF18B	0.0981899	0.00587108	1.45474	0.68297	0.505572	0.0114466	-1.26617	0.68297	0.505572
ENSG00000013523.5	ANGEL1	8.53767	0.277243	0.762366	5.13372	0.00619996	0.25955	-1.38098	5.13372	0.00619996
ENSG00000229808.1	RP11-456P18.2	0.149791	0.00604053	1.15841	0.374209	0.68802	0.0136006	0.707564	0.374209	0.68802
ENSG00000087116.9	ADAMTS2	2.36078	0.113755	2.85809	1.13671	0.321678	0.24822	0.419816	1.13671	0.321678
ENSG00000181449.2	SOX2	51.9483	1.00577	-1.21755	0.477189	0.6208	1.04083	0.32942	0.477189	0.6208
ENSG00000173540.8	GMPPB	4.45538	0.0527457	0.388394	0.333774	0.71637	0.0870948	-1.67262	0.333774	0.71637
ENSG00000137766.12	UNC13C	6.33192	0.20626	0.3425	0.894369	0.4095	0.518884	-1.56831	0.894369	0.4095
ENSG00000256956.2	RP11-252P19.3	0.162703	0.00792309	0.528542	0.499992	0.60683	0.0185287	2.35054	0.499992	0.60683
ENSG00000111752.5	PHC1	10.5026	0.0962527	0.752837	0.317478	0.728125	0.114367	1.18455	0.317478	0.728125
ENSG00000157303.5	SUSD3	1.07461	0.0351996	0.896315	0.242406	0.784827	0.0342636	-0.23926	0.242406	0.784827
ENSG00000168255.12	POLR2J3	34.5548	0.682425	1.53424	0.688556	0.502763	0.726156	-2.13656	0.688556	0.502763
ENSG00000171132.9	PRKCE	12.7898	0.156721	0.861671	0.229978	0.794632	0.350049	-2.20154	0.229978	0.794632
ENSG00000260669.2	AL136419.6	3.20703	0.074456	-2.83088	1.64654	0.193728	0.0625555	1.47972	1.64654	0.193728
ENSG00000103507.9	BCKDK	14.4374	0.0935634	0.568359	0.179355	0.835861	0.607459	-2.44207	0.179355	0.835861
ENSG00000196844.4	PATE2	0.269776	0.0245292	-2.23685	1.73935	0.176665	0.00742294	-2.53215	1.73935	0.176665
ENSG00000244486.3	SCARF2	2.37967	0.043217	-1.8616	1.11703	0.328043	0.0510383	1.74403	1.11703	0.328043
ENSG00000119778.10	ATAD2B	1.28714	0.0213356	-1.74522	0.380411	0.683772	0.043675	-2.64617	0.380411	0.683772
ENSG00000176204.9	LRRTM4	4.09222	0.0664249	0.510511	0.613457	0.541871	0.0693892	2.72241	0.613457	0.541871
ENSG00000136193.11	SCRN1	44.049	1.15558	0.128628	1.88421	0.152995	1.69723	-1.26872	1.88421	0.152995
ENSG00000241973.6	PI4KA	95.2864	1.60354	1.77216	0.840421	0.43212	0.094737	0.443696	0.840421	0.43212
ENSG00000135503.7	ACVR1B	14.1543	0.21811	-2.83047	1.10844	0.330861	0.133366	0.733001	1.10844	0.330861
ENSG00000120088.10	CRHR1	6.7707	0.113438	-2.25955	0.393035	0.675208	0.289967	2.82897	0.393035	0.675208
ENSG00000110583.8	NAA40	5.92684	0.106251	1.86126	1.98057	0.13904	0.115772	-2.83607	1.98057	0.13904
ENSG00000112837.11	TBX18	0.171147	0.0191824	0.202083	3.83174	0.0222923	0.01217	-0.963543	3.83174	0.0222923
ENSG00000157617.12	C2CD2	9.47336	0.107073	-0.459036	0.443755	0.641867	0.219554	-0.293598	0.443755	0.641867
ENSG00000101126.9	ADNP	8.1897	0.201445	0.321872	3.87181	0.0214295	0.148496	-0.67945	3.87181	0.0214295
ENSG00000004777.11	ARHGAP33	22.0511	0.336668	-2.39934	1.11134	0.329906	0.546778	2.38568	1.11134	0.329906
ENSG00000049540.11	ELN	6.33587	0.0457987	-0.22121	0.0911724	0.912875	0.130335	0.0644628	0.0911724	0.912875
ENSG00000265688.1	MAFG-AS1	1.55591	0.0492189	-2.43695	1.03803	0.354893	0.0753478	2.97575	1.03803	0.354893
ENSG00000262194.1	CTD-3195I5.5	1.82627	0.0580796	-2.31759	0.520099	0.594773	0.138945	2.35284	0.520099	0.594773
ENSG00000149557.7	FEZ1	163.766	1.65526	0.919257	0.644313	0.525446	2.93634	0.0563388	0.644313	0.525446
ENSG00000214708.4	AC090616.2	0.325226	0.0325872	0.823368	0.418801	0.658059	0.0243539	-2.5563	0.418801	0.658059
ENSG00000183723.8	CMTM4	22.1147	0.130316	-1.92523	0.251815	0.777484	0.282392	-0.0899326	0.251815	0.777484
ENSG00000137574.6	TGS1	3.90026	0.132188	-1.68441	2.91899	0.0548818	0.0767712	2.59157	2.91899	0.0548818
ENSG00000132386.5	SERPINF1	32.2769	1.09423	2.49441	1.7093	0.182017	0.539582	2.16571	1.7093	0.182017
ENSG00000152990.9	GPR125	8.5151	0.295188	-0.665413	1.17025	0.311114	0.272869	-0.530145	1.17025	0.311114
ENSG00000254374.2	RP11-152F13.1	0.436216	0.0159293	-2.11318	0.240657	0.7862	0.0356217	2.8385	0.240657	0.7862
ENSG00000146856.10	AGBL3	0.672233	0.0102189	0.95205	0.532199	0.587634	0.00950858	-2.98127	0.532199	0.587634
ENSG00000116205.6	TCEANC2	1.62746	0.0338105	0.300659	1.50838	0.222244	0.046836	-1.77442	1.50838	0.222244
ENSG00000057935.9	MTA3	13.7929	0.0322171	0.171056	0.0444746	0.956504	0.129128	-1.33365	0.0444746	0.956504
ENSG00000120925.9	RNF170	8.70834	0.139377	-1.8257	2.05464	0.129188	0.146725	2.75505	2.05464	0.129188
ENSG00000138028.10	CGREF1	18.5086	0.240366	1.62789	0.310044	0.733552	0.586524	-3.04597	0.310044	0.733552
ENSG00000156172.5	C8orf37	0.928414	0.0123107	1.38796	0.419555	0.657564	0.0184023	-0.411052	0.419555	0.657564
ENSG00000122254.6	HS3ST2	9.73918	0.750068	2.7604	0.952564	0.386429	0.820204	-2.83454	0.952564	0.386429
ENSG00000260698.1	RP11-439E19.9	0.241357	0.00839268	2.14294	0.916688	0.400492	0.01378	0.919128	0.916688	0.400492
ENSG00000102580.9	DNAJC3	1.76915	0.119584	-0.422437	4.23994	0.0149146	0.0802252	-1.31666	4.23994	0.0149146
ENSG00000152056.12	AP1S3	0.927782	0.00460145	-0.578976	0.0770973	0.92581	0.0247047	-3.01087	0.0770973	0.92581
ENSG00000163840.5	DTX3L	1.56795	0.0534925	-0.68118	0.628183	0.533969	0.0615553	-0.421227	0.628183	0.533969
ENSG00000184203.3	PPP1R2	11.68	0.172939	1.07222	1.00432	0.367009	0.30217	-2.62069	1.00432	0.367009
ENSG00000129559.8	NEDD8	186.693	2.71455	1.41086	2.05659	0.128939	2.08192	-1.33814	2.05659	0.128939
ENSG00000122203.10	KIAA1191	40.119	0.239928	0.845581	0.367108	0.692916	0.450215	-1.46132	0.367108	0.692916
ENSG00000213077.5	FAM106A	0.76081	0.0493223	-1.38154	3.78447	0.0233553	0.00643054	2.18618	3.78447	0.0233553
ENSG00000169976.5	SF3B5	50.7111	0.552347	1.46647	1.01362	0.363626	0.383859	-0.203081	1.01362	0.363626
ENSG00000162086.9	ZNF75A	11.0944	0.117412	-1.45158	0.427399	0.652435	0.33424	3.02832	0.427399	0.652435
ENSG00000140092.10	FBLN5	3.40055	0.104855	0.17292	1.12898	0.324161	0.132708	-0.430489	1.12898	0.324161
ENSG00000115539.9	PDCL3	9.96964	0.26398	2.05555	2.61625	0.0740473	0.0771857	-1.35056	2.61625	0.0740473
ENSG00000263818.1	CTD-2206N4.4	0.0927331	0.000576217	-2.38432	0.00841819	0.991617	0.00354153	1.30481	0.00841819	0.991617
ENSG00000172113.4	NME6	3.4883	0.0630113	-0.208997	1.75433	0.174056	0.0630714	-0.629474	1.75433	0.174056
ENSG00000139496.11	NUPL1	4.8888	0.0807006	0.128314	2.0205	0.133639	0.0566886	-1.9523	2.0205	0.133639
ENSG00000074696.7	PTPLAD1	25.4227	0.732301	0.400453	2.2415	0.107336	0.902407	-0.794436	2.2415	0.107336
ENSG00000177410.8	ZNFX1-AS1	31.3314	0.384283	1.72049	0.542208	0.581794	0.725187	0.861656	0.542208	0.581794
ENSG00000151062.10	CACNA2D4	0.490921	0.0144431	0.997814	0.182256	0.833442	0.024727	-2.44777	0.182256	0.833442
ENSG00000250588.2	IQCJ-SCHIP1	16.6265	1.24846	3.10059	3.45749	0.0322421	0.948622	1.96317	3.45749	0.0322421
ENSG00000149292.11	TTC12	1.63561	0.126801	1.03396	3.27218	0.0387138	0.0445173	-1.70347	3.27218	0.0387138
ENSG00000149658.13	YTHDF1	14.1305	0.283272	-0.441332	0.730079	0.482369	0.0530648	-0.388435	0.730079	0.482369
ENSG00000144843.7	ADPRH	0.735459	0.0321979	0.553144	1.32352	0.267099	0.030594	-1.22756	1.32352	0.267099
ENSG00000164983.6	TMEM65	3.98263	0.0825993	1.33637	0.757378	0.469416	0.103645	-1.94322	0.757378	0.469416
ENSG00000145349.12	CAMK2D	11.0036	0.340256	0.43849	0.878789	0.415907	0.332609	-1.89159	0.878789	0.415907
ENSG00000227392.1	AC020907.3	0.661188	0.0322238	2.84895	1.03223	0.356949	0.0505775	0.302019	1.03223	0.356949
ENSG00000137274.8	BPHL	10.0189	0.167571	2.51002	0.91785	0.400029	0.153316	1.87725	0.91785	0.400029
ENSG00000139725.2	RHOF	5.38452	0.153383	-2.97753	1.485	0.227471	0.12316	1.29566	1.485	0.227471
ENSG00000124177.10	CHD6	44.024	1.72514	-1.39255	1.39765	0.248114	1.74469	2.87095	1.39765	0.248114
ENSG00000189144.8	ZNF573	1.64237	0.0569388	-0.575516	1.95226	0.143003	0.086309	-1.2541	1.95226	0.143003
ENSG00000261490.1	RP11-448G15.3	0.318368	0.0218488	2.69754	2.65419	0.0713184	0.0084198	2.0025	2.65419	0.0713184
ENSG00000173868.7	PHOSPHO1	2.68194	0.129036	2.76604	1.86588	0.155805	0.0131847	-0.935583	1.86588	0.155805
ENSG00000102683.6	SGCG	0.31159	0.0269042	0.998635	1.10449	0.332163	0.0107748	-2.95761	1.10449	0.332163
ENSG00000152154.6	TMEM178A	54.4015	0.685671	3.11331	0.630553	0.532708	1.14556	1.53826	0.630553	0.532708
ENSG00000120693.9	SMAD9	1.30424	0.0798097	0.2453	2.97922	0.0517091	0.0186147	0.0633002	2.97922	0.0517091
ENSG00000007174.12	DNAH9	3.24194	0.0444358	0.978586	0.212299	0.808793	0.0631452	2.6068	0.212299	0.808793
ENSG00000104979.4	C19orf53	91.925	1.54507	-3.08406	2.69212	0.0686903	0.588636	0.630389	2.69212	0.0686903
ENSG00000235609.1	AF127936.7	0.249639	0.0375611	0.41107	3.92515	0.0203324	0.0156338	-1.13597	3.92515	0.0203324
ENSG00000203886.4	CYP17A1-AS1	3.3442	0.167669	-2.09486	1.15228	0.316728	0.0799223	1.01502	1.15228	0.316728
ENSG00000168283.8	BMI1	11.3549	0.237514	0.456357	1.01832	0.361927	0.345229	-0.190192	1.01832	0.361927
ENSG00000186501.9	TMEM222	34.1409	0.278339	-1.94564	0.35454	0.701667	0.78523	3.10782	0.35454	0.701667
ENSG00000231793.4	DOC2GP	0.49631	0.0356152	2.44828	1.86877	0.155358	0.040521	2.73707	1.86877	0.155358
ENSG00000096092.5	TMEM14A	35.4586	0.512107	1.61673	0.604684	0.546635	0.879856	0.00795709	0.604684	0.546635
ENSG00000162444.10	RBP7	3.64556	0.0628975	-2.65992	0.157999	0.853892	0.17582	1.42733	0.157999	0.853892
ENSG00000065491.8	TBC1D22B	4.24532	0.0915757	2.6316	3.65611	0.0265056	0.0421286	2.52159	3.65611	0.0265056
ENSG00000179091.4	CYC1	64.9382	1.06268	1.1059	1.63068	0.196806	0.902332	-0.859932	1.63068	0.196806
ENSG00000112078.9	KCTD20	7.28621	0.138628	-0.103861	2.9011	0.0558616	0.173601	-1.94539	2.9011	0.0558616
ENSG00000166164.11	BRD7	17.5409	0.18212	-0.577968	0.589944	0.554733	0.0737597	-1.71951	0.589944	0.554733
ENSG00000244625.1	CTA-211A9.5	0.90404	0.0467583	-2.64993	1.41176	0.244656	0.0845493	-1.68161	1.41176	0.244656
ENSG00000103496.10	STX4	35.879	0.545289	-3.02649	2.52567	0.0809956	0.45168	2.36215	2.52567	0.0809956
ENSG00000234911.1	TEX21P	0.228376	0.011298	-2.42238	0.53653	0.5851	0.0154277	-0.645449	0.53653	0.5851
ENSG00000101188.4	NTSR1	0.542814	0.00599794	-3.01218	0.080017	0.923112	0.0243551	1.52127	0.080017	0.923112
ENSG00000145494.7	NDUFS6	50.9897	0.453421	2.04147	0.86129	0.423224	0.0856019	-0.107624	0.86129	0.423224
ENSG00000175785.8	PRIMA1	1.57588	0.0312336	3.00887	0.24037	0.786425	0.0543716	0.0197309	0.24037	0.786425
ENSG00000174368.13	PMS2P2	0.378077	0.00555789	-0.210177	0.0605551	0.941249	0.0261725	-1.5139	0.0605551	0.941249
ENSG00000243302.2	RP11-274B21.2	5.1879	0.00661204	-2.2561	0.00267073	0.997333	0.10074	-2.96703	0.00267073	0.997333
ENSG00000127870.12	RNF6	8.72664	0.114061	0.38003	0.563332	0.569659	0.249698	-0.919118	0.563332	0.569659
ENSG00000119844.10	AFTPH	11.6716	0.0588414	1.41687	0.149521	0.861158	0.170859	0.688856	0.149521	0.861158
ENSG00000173826.10	KCNH6	0.64197	0.0136967	-2.99067	0.567099	0.567522	0.0172915	0.785151	0.567099	0.567522
ENSG00000061273.12	HDAC7	15.4145	0.265763	-1.37011	0.938096	0.39204	0.241062	2.84385	0.938096	0.39204
ENSG00000108515.12	ENO3	3.31499	0.203563	-2.97729	3.72268	0.024822	0.040049	0.281385	3.72268	0.024822
ENSG00000180176.10	TH	0.320011	0.015617	2.33747	0.353046	0.702715	0.0388595	-3.13148	0.353046	0.702715
ENSG00000160753.11	RUSC1	35.0193	0.382863	2.61124	0.505761	0.603346	0.958318	0.768225	0.505761	0.603346
ENSG00000116574.4	RHOU	14.8922	0.439145	-2.2457	0.837802	0.433249	0.581114	1.93403	0.837802	0.433249
ENSG00000261685.2	RP11-401P9.4	1.61736	0.0519868	0.00137604	1.34744	0.260819	0.0196835	-2.60127	1.34744	0.260819
ENSG00000132676.10	DAP3	26.8393	0.168187	-3.01812	0.585696	0.557088	0.184788	-2.31627	0.585696	0.557088
ENSG00000153944.6	MSI2	22.1861	0.824934	-0.574594	1.72507	0.179189	0.728201	-1.16394	1.72507	0.179189
ENSG00000163273.3	NPPC	2.69582	0.187205	2.0976	3.20053	0.0415521	0.0725564	-0.510777	3.20053	0.0415521
ENSG00000010810.11	FYN	54.8531	0.25805	2.74216	0.0578126	0.943833	1.1383	-0.391531	0.0578126	0.943833
ENSG00000186314.7	PRELID2	0.567461	0.0193101	-0.115325	0.930717	0.394933	0.0169838	-3.12625	0.930717	0.394933
ENSG00000141098.7	GFOD2	12.8709	0.271563	2.22659	1.21119	0.298691	0.378787	0.511431	1.21119	0.298691
ENSG00000224668.1	IPO8P1	0.094515	0.00372865	-0.0761555	0.445283	0.640889	0.00546283	-2.01803	0.445283	0.640889
ENSG00000244274.3	DBNDD2	117.889	1.09791	2.81241	0.143869	0.866036	2.25727	0.993917	0.143869	0.866036
ENSG00000145414.4	NAF1	2.21007	0.0479941	0.0810788	0.691853	0.501112	0.0993398	-2.83087	0.691853	0.501112
ENSG00000184160.6	ADRA2C	3.17058	0.13746	-1.37481	2.16466	0.115833	0.119305	0.976906	2.16466	0.115833
ENSG00000116584.11	ARHGEF2	30.8968	0.373461	2.55209	1.0645	0.345659	0.400605	1.95224	1.0645	0.345659
ENSG00000176533.8	GNG7	46.9284	0.424026	-2.67251	0.361026	0.697137	0.383712	-3.10554	0.361026	0.697137
ENSG00000127124.9	HIVEP3	2.49077	0.0383091	-2.52717	0.64038	0.527511	0.0367411	-0.799328	0.64038	0.527511
ENSG00000075213.5	SEMA3A	0.86368	0.0166135	3.09895	0.468547	0.626177	0.0154634	0.587208	0.468547	0.626177
ENSG00000075292.12	ZNF638	54.2327	1.06541	-3.07982	2.51615	0.0817625	1.27152	1.41013	2.51615	0.0817625
ENSG00000177688.5	SUMO4	0.825789	0.0416016	-2.85322	0.966326	0.381167	0.0361468	1.31787	0.966326	0.381167
ENSG00000167555.8	ZNF528	4.46614	0.166092	-0.299569	5.58991	0.00396561	0.190826	-2.50858	5.58991	0.00396561
ENSG00000115652.10	UXS1	11.1525	0.247784	1.19851	2.50871	0.0823669	0.136234	0.097819	2.50871	0.0823669
ENSG00000025708.8	TYMP	8.26516	0.313522	-1.72066	0.214537	0.806987	0.269935	-2.36636	0.214537	0.806987
ENSG00000151835.9	SACS	9.1406	0.430174	-3.08714	6.55677	0.00154199	0.312417	1.3287	6.55677	0.00154199
ENSG00000165685.4	TMEM52B	0.272509	0.0156912	-0.0549647	0.776847	0.460392	0.019086	-2.29255	0.776847	0.460392
ENSG00000121797.8	CCRL2	0.38216	0.0196384	-0.312171	1.09242	0.33618	0.012064	-2.5054	1.09242	0.33618
ENSG00000224557.3	HLA-DPB2	0.207932	0.014944	1.58391	0.692203	0.500937	0.0134772	-1.53227	0.692203	0.500937
ENSG00000168038.6	ULK4	0.89306	0.0333798	-1.7636	1.08869	0.337432	0.0149888	-1.69301	1.08869	0.337432
ENSG00000151552.7	QDPR	201.279	6.07267	1.99793	0.895837	0.408901	10.498	0.487075	0.895837	0.408901
ENSG00000227733.2	RP4-565E6.1	3.11985	0.0642506	2.52835	0.708403	0.492909	0.0554187	-3.07269	0.708403	0.492909
ENSG00000147364.11	FBXO25	7.19633	0.0593808	0.803775	0.555922	0.573887	0.0868642	-0.0280091	0.555922	0.573887
ENSG00000264548.1	RP13-516M14.2	0.19735	0.00385712	0.147459	0.152062	0.858974	0.00273795	2.88969	0.152062	0.858974
ENSG00000146433.8	TMEM181	6.64913	0.0725289	0.201605	0.843489	0.4308	0.0660199	-1.66435	0.843489	0.4308
ENSG00000145354.5	CISD2	9.40739	0.0799377	1.25266	0.315866	0.729298	0.220942	0.161801	0.315866	0.729298
ENSG00000150456.5	N6AMT2	6.14158	0.104225	1.40572	1.50697	0.222556	0.0310486	-2.16305	1.50697	0.222556
ENSG00000166046.6	TCP11L2	2.29292	0.077084	0.196793	1.13203	0.323178	0.139561	-0.593371	1.13203	0.323178
ENSG00000111850.5	C6orf162	3.62287	0.079466	0.437029	1.48551	0.227356	0.0248716	-0.550809	1.48551	0.227356
ENSG00000227117.2	CTA-85E5.10	0.476348	0.0331182	-1.42314	1.20634	0.300135	0.00683621	-2.56557	1.20634	0.300135
ENSG00000126821.7	SGPP1	5.12215	0.0607221	1.15559	1.29952	0.273556	0.0281648	-2.90278	1.29952	0.273556
ENSG00000254726.1	MEX3A	0.212714	0.00609478	0.346713	0.119011	0.887822	0.0112373	-1.21662	0.119011	0.887822
ENSG00000136828.13	RALGPS1	8.49393	0.109094	-2.73544	1.0686	0.344249	0.159375	0.376597	1.0686	0.344249
ENSG00000160404.13	TOR2A	8.22273	0.134632	2.83281	1.51508	0.220768	0.163479	2.4277	1.51508	0.220768
ENSG00000160117.9	ANKLE1	1.08393	0.0398115	-2.94346	3.20383	0.0414172	0.044731	0.930228	3.20383	0.0414172
ENSG00000244731.3	C4A	37.8841	1.00786	-0.79712	0.225916	0.797864	0.798761	-0.227472	0.225916	0.797864
ENSG00000142512.9	SIGLEC10	1.55931	0.0246108	-0.726537	0.0556553	0.945871	0.130846	-2.0622	0.0556553	0.945871
ENSG00000181004.5	BBS12	1.16757	0.0303695	1.5748	1.76348	0.172481	0.0422064	-0.603267	1.76348	0.172481
ENSG00000158457.4	TSPAN33	12.6839	0.041667	-1.2879	0.0351669	0.965447	0.249586	2.3354	0.0351669	0.965447
ENSG00000180332.5	KCTD4	2.75337	0.0905157	3.11712	0.847332	0.429153	0.121654	1.27491	0.847332	0.429153
ENSG00000154429.6	CCSAP	9.14564	0.0212997	-0.00733702	0.0240154	0.976272	0.117634	-2.62167	0.0240154	0.976272
ENSG00000171408.9	PDE7B	2.83611	0.102323	0.324062	4.49367	0.0116213	0.0811558	-2.16883	4.49367	0.0116213
ENSG00000205765.4	C5orf51	4.80897	0.0509782	1.35492	1.23503	0.291687	0.0382364	-0.0911823	1.23503	0.291687
ENSG00000145040.3	UCN2	0.098656	0.0037803	-0.165418	0.349397	0.70528	0.00355781	-1.0143	0.349397	0.70528
ENSG00000100416.8	TRMU	21.1452	0.36543	3.13673	3.01169	0.0500757	0.471136	2.48539	3.01169	0.0500757
ENSG00000119737.5	GPR75	2.85985	0.125798	0.351185	1.27636	0.279933	0.19973	-1.1873	1.27636	0.279933
ENSG00000246090.2	RP11-696N14.1	0.147739	0.00918022	3.10482	0.730893	0.481977	0.00222127	2.16956	0.730893	0.481977
ENSG00000105519.7	CAPS	15.5362	0.481553	-2.2725	0.753071	0.471436	0.674079	1.02852	0.753071	0.471436
ENSG00000230786.2	AL161645.1	0.712556	0.0142034	2.02725	0.319094	0.726951	0.0617345	-2.77747	0.319094	0.726951
ENSG00000232499.1	RP11-512F24.1	1.27724	0.0907504	-2.39143	3.14418	0.043931	0.0389228	-3.13687	3.14418	0.043931
ENSG00000142252.6	GEMIN7	7.67284	0.0543432	1.90294	0.141132	0.868408	0.17542	1.12979	0.141132	0.868408
ENSG00000108443.9	RPS6KB1	4.79471	0.132938	-1.66174	3.35614	0.0356341	0.115948	1.29107	3.35614	0.0356341
ENSG00000158525.11	CPA5	0.195502	0.0162445	1.48264	0.967853	0.380588	0.00952683	2.66796	0.967853	0.380588
ENSG00000109667.7	SLC2A9	0.465389	0.0297074	-0.954428	1.48768	0.226865	0.0672471	-1.17929	1.48768	0.226865
ENSG00000147526.14	TACC1	32.9292	0.738002	-0.153762	3.82705	0.0223957	0.501427	-2.25319	3.82705	0.0223957
ENSG00000083842.8	ZNF8	1.86973	0.0716073	1.50626	2.96301	0.0525448	0.0301577	-0.324803	2.96301	0.0525448
ENSG00000132670.15	PTPRA	40.8468	0.580828	-0.226533	1.9797	0.13916	0.15437	-2.06338	1.9797	0.13916
ENSG00000115129.9	TP53I3	2.4334	0.0226558	1.63149	0.0706023	0.931841	0.143532	-0.574054	0.0706023	0.931841
ENSG00000205456.7	AC133485.1	0.552821	0.0562453	0.764241	1.26651	0.282689	0.00311493	2.19192	1.26651	0.282689
ENSG00000266145.1	RHOT1P1	1.05463	0.0301739	1.76894	0.232308	0.792785	0.0831123	2.5929	0.232308	0.792785
ENSG00000253485.1	PCDHGA5	1.56684	0.0333351	1.74251	0.448222	0.639012	0.0577162	-1.54973	0.448222	0.639012
ENSG00000260743.1	RP11-255C15.3	0.41725	0.0127137	3.00342	0.405982	0.666535	0.0190117	0.381852	0.405982	0.666535
ENSG00000133065.6	SLC41A1	10.8585	0.0955354	0.00204711	0.18312	0.832723	0.348554	0.119561	0.18312	0.832723
ENSG00000141232.4	TOB1	13.4697	0.294693	-0.109812	0.815576	0.442955	0.0359871	-1.2155	0.815576	0.442955
ENSG00000223802.2	CERS1	85.8419	2.16552	-1.26961	1.24568	0.288611	0.5062	0.859734	1.24568	0.288611
ENSG00000135966.8	TGFBRAP1	3.16552	0.0386498	0.847984	1.12721	0.324733	0.0442354	-0.592004	1.12721	0.324733
ENSG00000082641.11	NFE2L1	50.9952	0.590565	0.826595	1.08301	0.339345	0.82163	-1.81975	1.08301	0.339345
ENSG00000258891.1	RP5-1021I20.5	0.156731	0.0140528	-2.72637	1.3414	0.262391	0.0189095	1.2609	1.3414	0.262391
ENSG00000104760.11	FGL1	0.762793	0.0515969	0.245086	0.841584	0.431619	0.0259254	-2.51285	0.841584	0.431619
ENSG00000154839.5	SKA1	0.106575	0.00349945	-1.37541	1.08126	0.339936	0.00124084	-0.187491	1.08126	0.339936
ENSG00000146233.3	CYP39A1	0.293117	0.020828	-1.08721	1.13162	0.323312	0.0467211	0.730137	1.13162	0.323312
ENSG00000108963.11	DPH1	29.4675	0.274281	1.10166	0.318921	0.727076	0.507352	2.43064	0.318921	0.727076
ENSG00000150361.7	KLHL1	0.226062	0.00491489	2.31853	0.232239	0.79284	0.0141029	-0.41963	0.232239	0.79284
ENSG00000203791.7	METTL10	5.07578	0.113444	0.186375	1.3976	0.248125	0.211413	-2.5205	1.3976	0.248125
ENSG00000018625.10	ATP1A2	186.984	8.3671	-0.231024	1.59419	0.204074	4.67048	-0.9942	1.59419	0.204074
ENSG00000188542.5	DUSP28	6.06008	0.129327	1.32945	1.28238	0.27826	0.118899	2.15813	1.28238	0.27826
ENSG00000156802.8	ATAD2	1.97673	0.038692	1.07547	1.28707	0.276965	0.0412176	-1.36807	1.28707	0.276965
ENSG00000146223.9	RPL7L1	23.9373	0.163797	0.113825	1.13512	0.322186	0.220255	-2.09256	1.13512	0.322186
ENSG00000104517.7	UBR5	18.0197	0.185529	-2.88309	0.795615	0.451857	0.287723	0.47613	0.795615	0.451857
ENSG00000246731.2	CTD-2514K5.2	2.70603	0.185134	-0.310363	2.60398	0.0749525	0.149957	-1.84893	2.60398	0.0749525
ENSG00000174437.10	ATP2A2	53.3777	1.2677	0.337991	1.37755	0.253124	1.43636	-1.48828	1.37755	0.253124
ENSG00000229017.2	RP11-439L18.3	0.658367	0.056222	-0.300493	4.01074	0.0186888	0.0465613	2.8959	4.01074	0.0186888
ENSG00000241288.1	RP11-379B18.5	0.400686	0.0147058	0.082487	1.49589	0.225021	0.018641	0.520992	1.49589	0.225021
ENSG00000121152.5	NCAPH	0.193592	0.00881709	0.449048	0.336782	0.714222	0.00754089	-0.814767	0.336782	0.714222
ENSG00000152402.5	GUCY1A2	0.813692	0.010824	-0.755795	0.332452	0.717317	0.016019	-0.485719	0.332452	0.717317
ENSG00000160062.9	ZBTB8A	0.982714	0.0350012	0.0412657	3.00228	0.0505439	0.0333455	-2.67401	3.00228	0.0505439
ENSG00000236296.2	GUSBP5	0.787786	0.0687979	-1.3141	1.36136	0.257232	0.0367294	2.16927	1.36136	0.257232
ENSG00000130762.10	ARHGEF16	1.24366	0.004274	-2.44223	0.0123369	0.987739	0.0473046	2.31932	0.0123369	0.987739
ENSG00000144061.8	NPHP1	2.38616	0.0380845	-2.63436	0.975955	0.377528	0.0298366	1.80679	0.975955	0.377528
ENSG00000105298.9	CACTIN	11.7521	0.239404	-1.8685	4.57372	0.0107422	0.106351	1.71768	4.57372	0.0107422
ENSG00000228528.1	AC068057.1	1.03465	0.0677067	1.421	1.03904	0.354534	0.0462844	-3.07437	1.03904	0.354534
ENSG00000129625.8	REEP5	49.5852	0.670939	1.01793	0.52924	0.589372	0.382722	-1.40369	0.52924	0.589372
ENSG00000188786.8	MTF1	2.34283	0.0399374	-0.80773	1.65584	0.191947	0.0346269	-2.03044	1.65584	0.191947
ENSG00000029725.12	RABEP1	16.1625	0.136882	-0.488991	0.441139	0.643546	0.152326	-1.67008	0.441139	0.643546
ENSG00000206052.6	DOK6	3.14173	0.0253288	1.76259	0.122345	0.884869	0.0114261	-0.772604	0.122345	0.884869
ENSG00000165895.12	ARHGAP42	0.554113	0.0362683	0.0325744	2.29555	0.101736	0.0395626	-1.02896	2.29555	0.101736
ENSG00000116641.11	DOCK7	5.42451	0.10397	-0.237555	0.62432	0.536031	0.192118	-0.83875	0.62432	0.536031
ENSG00000120333.4	MRPS14	10.771	0.220672	0.138112	2.15549	0.11689	0.290751	-1.4912	2.15549	0.11689
ENSG00000115541.6	HSPE1	80.2992	1.39364	-1.89408	0.425927	0.653394	5.29049	-0.0170608	0.425927	0.653394
ENSG00000159840.11	ZYX	61.2507	1.24922	-2.9865	2.54023	0.079836	1.34028	2.81699	2.54023	0.079836
ENSG00000119242.4	CCDC92	79.9009	1.7468	-2.93648	3.27672	0.0385406	1.27937	1.71416	3.27672	0.0385406
ENSG00000260572.1	RP11-16N11.2	0.609767	0.0113703	0.737019	0.579888	0.560327	0.00894831	-2.03117	0.579888	0.560327
ENSG00000259456.1	RP5-914P20.5	0.65831	0.040195	0.84151	0.894755	0.409342	0.0417043	-0.688764	0.894755	0.409342
ENSG00000253103.1	RP11-946L20.4	6.38889	0.306567	-2.26192	2.93807	0.0538564	0.144017	2.11448	2.93807	0.0538564
ENSG00000265315.1	Metazoa_SRP	1.90371	0.199146	-1.83298	0.984118	0.374471	0.289905	2.85516	0.984118	0.374471
ENSG00000134531.5	EMP1	4.54919	0.20259	-1.92521	0.261612	0.769912	0.215438	-1.39246	0.261612	0.769912
ENSG00000188760.6	TMEM198	8.66558	0.0729219	2.07557	0.20531	0.814461	0.309587	-2.68973	0.20531	0.814461
ENSG00000197093.6	GAL3ST4	2.70157	0.127254	-0.170573	2.29543	0.101748	0.0594464	0.00180952	2.29543	0.101748
ENSG00000156299.7	TIAM1	12.5347	0.37555	-2.12522	1.38548	0.251135	0.453804	1.91004	1.38548	0.251135
ENSG00000225526.2	MKRN2-AS1	1.00412	0.0442157	2.43341	0.432897	0.648863	0.0953315	0.44805	0.432897	0.648863
ENSG00000154080.8	CHST9	0.177447	0.0248872	0.527842	4.70187	0.00947157	0.00560269	-2.17211	4.70187	0.00947157
ENSG00000157823.11	AP3S2	10.3085	0.0888002	-2.44553	1.18517	0.306528	0.0849314	1.75531	1.18517	0.306528
ENSG00000248458.2	AL139147.1	0.292154	0.0137756	2.97933	1.5959	0.203726	0.00956623	2.52441	1.5959	0.203726
ENSG00000101276.10	SLC52A3	4.14454	0.0935378	2.4415	0.199654	0.819078	0.146516	-0.71772	0.199654	0.819078
ENSG00000178700.3	DHFRL1	2.10983	0.0569293	0.404863	1.40153	0.247156	0.0437428	-2.22698	1.40153	0.247156
ENSG00000144320.9	KIAA1715	3.41983	0.0656236	0.262448	1.64742	0.193559	0.0430954	-2.11139	1.64742	0.193559
ENSG00000160993.3	ALKBH4	8.39493	0.112473	2.69961	1.15748	0.315093	0.136538	1.8582	1.15748	0.315093
ENSG00000096968.7	JAK2	1.79255	0.0213211	0.580688	0.432188	0.649323	0.054235	-1.50687	0.432188	0.649323
ENSG00000166446.9	CDYL2	1.03037	0.0777366	-0.388739	5.056	0.00669091	0.0330465	-1.34216	5.056	0.00669091
ENSG00000198887.7	SMC5	2.69226	0.0294801	-1.43236	0.672194	0.511035	0.0534063	-2.18404	0.672194	0.511035
ENSG00000183196.4	CHST6	2.1405	0.0188901	-1.25706	0.0316714	0.968827	0.159973	-0.570837	0.0316714	0.968827
ENSG00000176049.11	JAKMIP2	6.55996	0.0816452	1.11255	0.608015	0.544821	0.0617663	-0.204213	0.608015	0.544821
ENSG00000161940.6	BCL6B	1.57233	0.136379	-1.42502	1.89214	0.151796	0.0426745	-1.06767	1.89214	0.151796
ENSG00000266821.1	RP11-6N17.2	0.0677669	8.2e-05	-1.82883	0.145659	0.864488	0.000271301	1.96368	0.145659	0.864488
ENSG00000136492.4	BRIP1	0.115006	0.00320902	1.78298	0.322599	0.724411	0.00516116	-2.11172	0.322599	0.724411
ENSG00000094914.8	AAAS	17.913	0.167369	-0.661308	0.654933	0.519909	0.236534	1.67848	0.654933	0.519909
ENSG00000145882.6	PCYOX1L	6.6474	0.236206	1.73356	1.43404	0.239294	0.489018	-2.99094	1.43404	0.239294
ENSG00000169291.5	SHE	2.42456	0.0841714	-0.68761	1.04476	0.352519	0.162866	-1.8304	1.04476	0.352519
ENSG00000124253.9	PCK1	1.22923	0.0709007	0.79555	0.318317	0.727515	0.0915121	-2.5336	0.318317	0.727515
ENSG00000163626.12	COX18	3.28817	0.0304788	1.87	1.10818	0.330947	0.0373569	-1.37613	1.10818	0.330947
ENSG00000132819.12	RBM38	9.95697	0.273252	-2.11397	1.59373	0.204166	0.102972	1.14955	1.59373	0.204166
ENSG00000177508.10	IRX3	0.124934	0.00588575	-0.38719	0.276751	0.758356	0.00539941	0.644461	0.276751	0.758356
ENSG00000229980.4	TOB1-AS1	3.69467	0.108289	2.40372	2.12692	0.12025	0.179489	0.521401	2.12692	0.12025
ENSG00000127914.12	AKAP9	26.4319	0.576243	-1.77925	1.11856	0.327543	0.792756	2.2404	1.11856	0.327543
ENSG00000214274.5	ANG	1.04382	0.0486851	1.87767	0.95871	0.38407	0.0277003	-0.524653	0.95871	0.38407
ENSG00000131044.12	TTLL9	0.910154	0.0275784	-2.99015	1.26155	0.284088	0.0316652	2.53702	1.26155	0.284088
ENSG00000005206.10	SPPL2B	27.0742	0.432604	2.84412	1.01651	0.362579	0.508176	3.13536	1.01651	0.362579
ENSG00000143303.7	RRNAD1	14.803	0.384475	-3.06056	2.72773	0.066312	0.557681	0.948305	2.72773	0.066312
ENSG00000147679.7	UTP23	6.16275	0.190021	0.0748173	2.22715	0.108873	0.0131378	2.11808	2.22715	0.108873
ENSG00000241839.5	PLEKHO2	11.2426	0.242546	-0.634119	0.574274	0.563474	0.333082	-1.38854	0.574274	0.563474
ENSG00000197465.9	GYPE	0.454246	0.0195946	1.34023	0.246551	0.781584	0.0277288	1.96844	0.246551	0.781584
ENSG00000173692.8	PSMD1	51.8985	1.29653	-2.78119	5.35526	0.00498993	1.2985	1.86742	5.35526	0.00498993
ENSG00000073331.13	ALPK1	0.859571	0.015291	-0.258467	0.220623	0.802095	0.0267391	-1.01176	0.220623	0.802095
ENSG00000120798.11	NR2C1	14.5256	0.348551	-3.00395	2.13179	0.11967	0.472641	2.5298	2.13179	0.11967
ENSG00000245281.2	CTD-2547L16.1	0.461111	0.0282694	2.53704	1.11984	0.327127	0.0205425	-2.91578	1.11984	0.327127
ENSG00000182636.4	NDN	23.1534	0.699677	1.14769	1.90679	0.149604	0.284725	2.52197	1.90679	0.149604
ENSG00000261819.1	RP11-680G24.4	2.2273	0.221442	-2.87697	3.60271	0.0279388	0.233806	-3.10994	3.60271	0.0279388
ENSG00000141527.11	CARD14	0.271241	0.00530153	-2.53547	0.244049	0.78354	0.0095587	2.62953	0.244049	0.78354
ENSG00000261610.1	AP000265.1	0.251835	0.0371773	-1.86719	2.67694	0.0697305	0.0390816	0.499319	2.67694	0.0697305
ENSG00000135469.9	COQ10A	9.19091	0.118559	0.892031	0.741727	0.476799	0.157809	-3.12476	0.741727	0.476799
ENSG00000117650.8	NEK2	0.289652	0.0330212	0.369028	1.99936	0.136471	0.0225453	-0.414615	1.99936	0.136471
ENSG00000116711.8	PLA2G4A	0.579551	0.054946	0.665349	3.8656	0.021561	0.0328234	-1.7474	3.8656	0.021561
ENSG00000183597.11	C22orf25	20.5852	0.0494146	-1.6526	0.0460298	0.955017	0.0758119	2.62282	0.0460298	0.955017
ENSG00000164600.4	NEUROD6	9.75934	0.294167	1.18827	0.418738	0.6581	0.419342	-3.12281	0.418738	0.6581
ENSG00000110713.11	NUP98	5.44434	0.046715	-1.0421	0.2793	0.756427	0.0588411	-0.187647	0.2793	0.756427
ENSG00000101146.8	RAE1	7.95913	0.167721	1.07709	1.60541	0.201811	0.168574	0.664111	1.60541	0.201811
ENSG00000267548.1	RP11-229E13.2	35.1706	0.360088	0.999076	0.119539	0.887354	0.424878	2.58505	0.119539	0.887354
ENSG00000196138.3	AC005831.1	0.143481	0.0105809	-1.08857	1.41576	0.243684	0.0146074	2.15365	1.41576	0.243684
ENSG00000183684.6	ALYREF	12.5951	0.362437	0.789071	2.54255	0.0796523	0.108441	-1.99099	2.54255	0.0796523
ENSG00000170677.5	SOCS6	1.77158	0.052481	0.357778	2.38687	0.0929328	0.0421039	-0.910692	2.38687	0.0929328
ENSG00000089195.10	TRMT6	5.83653	0.0987751	-2.82551	1.10634	0.331551	0.105887	2.8342	1.10634	0.331551
ENSG00000225731.1	AP001627.1	0.0971861	0.00350065	-0.210163	0.251794	0.7775	0.00896095	-1.31849	0.251794	0.7775
ENSG00000259940.1	CTD-3203P2.1	0.392656	0.021442	3.04247	0.932538	0.394217	0.0390022	-0.0620202	0.932538	0.394217
ENSG00000228839.1	RP3-400N23.6	0.575231	0.00536439	-0.375454	0.0243562	0.975939	0.0203744	0.0140585	0.0243562	0.975939
ENSG00000204396.6	VWA7	4.6873	0.036764	-3.02576	0.0718463	0.930683	0.157437	-2.7737	0.0718463	0.930683
ENSG00000105778.13	AVL9	5.44677	0.0416974	-2.56344	0.333604	0.716492	0.0745682	-2.29075	0.333604	0.716492
ENSG00000198464.8	ZNF480	0.784782	0.0217768	0.195613	0.512566	0.599262	0.0307036	-0.313976	0.512566	0.599262
ENSG00000162782.11	TDRD5	0.342763	0.0136794	1.55511	0.327435	0.72092	0.0194721	-1.2211	0.327435	0.72092
ENSG00000072041.11	SLC6A15	5.39296	0.143402	1.49697	1.14264	0.319783	0.0802263	-0.110162	1.14264	0.319783
ENSG00000134757.4	DSG3	0.105295	0.000398539	-0.93905	0.0737478	0.928916	0.000555355	-1.04337	0.0737478	0.928916
ENSG00000081985.6	IL12RB2	0.673336	0.0101165	-2.23171	0.11179	0.894254	0.0508075	-2.70375	0.11179	0.894254
ENSG00000132639.8	SNAP25	652.005	20.7486	1.46503	0.965416	0.381513	19.6943	-2.01328	0.965416	0.381513
ENSG00000168876.4	ANKRD49	6.20811	0.244111	-1.24106	1.07222	0.343012	0.271582	2.44936	1.07222	0.343012
ENSG00000172318.3	B3GALT1	0.433863	0.0291176	-0.253524	2.09561	0.124043	0.0368267	-1.40779	2.09561	0.124043
ENSG00000071242.7	RPS6KA2	16.2442	0.151074	-0.236132	0.656523	0.519085	0.311489	-1.90293	0.656523	0.519085
ENSG00000174384.8	RP11-313P13.4	2.87077	0.161134	-1.15699	1.51699	0.220349	0.291044	-2.25674	1.51699	0.220349
ENSG00000260515.1	CTD-2199O4.3	0.186013	0.0083528	-0.654359	0.439883	0.644354	0.0254877	0.569602	0.439883	0.644354
ENSG00000048392.7	RRM2B	4.25849	0.0581894	1.37834	1.23289	0.292308	0.0595468	-2.4151	1.23289	0.292308
ENSG00000204287.8	HLA-DRA	21.7828	1.17845	0.783315	0.61479	0.541151	0.306708	-1.81672	0.61479	0.541151
ENSG00000170681.6	MURC	0.644938	0.0150141	-1.78213	0.821278	0.440444	0.0199417	0.284195	0.821278	0.440444
ENSG00000023318.7	ERP44	3.69693	0.0436175	0.288238	0.920268	0.399066	0.042335	-1.33611	0.920268	0.399066
ENSG00000084072.12	PPIE	22.285	0.232836	2.24331	0.990919	0.371942	0.341315	2.62978	0.990919	0.371942
ENSG00000224812.1	TMEM72-AS1	0.282588	0.00675072	0.505711	0.441119	0.643559	0.00614658	-2.23343	0.441119	0.643559
ENSG00000020922.7	MRE11A	1.21856	0.0452871	0.933356	2.68174	0.0693995	0.0577434	-1.74629	2.68174	0.0693995
ENSG00000243789.6	JMJD7	3.10102	0.163532	0.779791	0.443346	0.64213	0.277492	3.13297	0.443346	0.64213
ENSG00000175536.6	LIPT2	0.540632	0.0147076	0.46234	0.441759	0.643148	0.0344093	-2.0903	0.441759	0.643148
ENSG00000112658.6	SRF	9.50048	0.112141	-1.19779	0.899247	0.407514	0.123181	2.95709	0.899247	0.407514
ENSG00000075151.14	EIF4G3	15.952	0.207096	1.13204	0.672046	0.51111	0.308416	-1.67717	0.672046	0.51111
ENSG00000185352.7	HS6ST3	0.649517	0.0436075	0.401336	0.593595	0.552715	0.0759178	-1.59376	0.593595	0.552715
ENSG00000168597.4	C17orf65	1.29344	0.0298723	-1.29723	0.324219	0.723239	0.0321795	-2.72613	0.324219	0.723239
ENSG00000235026.1	AC066593.1	5.46302	0.0826719	0.788468	0.280157	0.75578	0.103911	0.238827	0.280157	0.75578
ENSG00000103342.8	GSPT1	11.7086	0.173376	0.119115	0.996478	0.369888	0.431728	-1.03792	0.996478	0.369888
ENSG00000164082.10	GRM2	9.51564	0.253212	-2.09159	0.995966	0.370077	0.472865	1.93339	0.995966	0.370077
ENSG00000229525.1	AC053503.4	0.118571	0.000473895	3.07759	0.00478177	0.99523	0.00836398	0.0740227	0.00478177	0.99523
ENSG00000090861.10	AARS	54.6215	1.00603	1.18916	0.973737	0.378363	1.26403	-0.502999	0.973737	0.378363
ENSG00000172869.10	DMXL1	4.16108	0.0357754	-0.0190336	0.375541	0.687106	0.0535651	-2.04527	0.375541	0.687106
ENSG00000151445.10	VIPAS39	5.8351	0.0382239	-0.300962	0.418497	0.658259	0.0553749	-2.56626	0.418497	0.658259
ENSG00000123552.12	USP45	2.25448	0.0663849	2.72669	3.29429	0.0378777	0.0317084	0.565661	3.29429	0.0378777
ENSG00000106780.7	MEGF9	9.95096	0.146513	-0.521264	0.768766	0.464116	0.294584	-0.398368	0.768766	0.464116
ENSG00000164695.4	CHMP4C	0.121906	0.0175946	0.541051	4.25164	0.014744	0.00864225	-0.566701	4.25164	0.014744
ENSG00000141622.8	RNF165	6.02318	0.036463	3.07658	0.0685697	0.933737	0.29539	-3.13947	0.0685697	0.933737
ENSG00000245149.3	RP11-383J24.5	1.36799	0.0255207	-3.01554	1.06599	0.345145	0.0248858	1.53482	1.06599	0.345145
ENSG00000116922.9	C1orf109	4.9312	0.0776398	0.177159	1.17608	0.309311	0.0746467	-1.08105	1.17608	0.309311
ENSG00000147687.11	TATDN1	7.87374	0.167338	1.41903	1.40925	0.245267	0.237713	-2.32129	1.40925	0.245267
ENSG00000196597.7	ZNF782	1.04837	0.0252036	0.830337	1.38124	0.252197	0.0296061	-1.14752	1.38124	0.252197
ENSG00000233369.2	RP11-396K3.1	10.8109	0.618836	0.112426	2.31921	0.0993781	0.804181	-1.08968	2.31921	0.0993781
ENSG00000205084.4	TMEM231	5.13978	0.163089	0.346063	3.22342	0.0406234	0.180914	-1.98224	3.22342	0.0406234
ENSG00000244509.2	APOBEC3C	1.2027	0.0804957	0.722474	0.910834	0.402836	0.0547072	-2.49256	0.910834	0.402836
ENSG00000149922.6	TBX6	1.37636	0.0891312	-2.28815	3.23051	0.0403398	0.102133	0.919106	3.23051	0.0403398
ENSG00000135334.7	AKIRIN2	14.2221	0.650021	0.736184	4.02937	0.0183492	0.358979	-1.15294	4.02937	0.0183492
ENSG00000163075.7	AC069154.2	4.58044	0.0588282	1.31604	0.309185	0.734181	0.127745	2.97714	0.309185	0.734181
ENSG00000237268.2	RP13-492C18.2	1.79909	0.169818	-0.294426	0.312162	0.732002	0.215613	-2.42999	0.312162	0.732002
ENSG00000117280.8	RAB7L1	6.53713	0.102597	-1.30422	0.449032	0.638495	0.169378	-0.0500564	0.449032	0.638495
ENSG00000100242.11	SUN2	57.4359	0.351924	0.757109	0.0518592	0.949468	1.85307	0.14178	0.0518592	0.949468
ENSG00000122025.10	FLT3	0.495453	0.0449823	1.89155	1.09005	0.336973	0.021663	0.254093	1.09005	0.336973
ENSG00000070423.12	RNF126	27.9266	0.878414	3.05787	5.08527	0.00650159	0.687221	2.70898	5.08527	0.00650159
ENSG00000184378.1	ACTRT3	0.381286	0.019124	0.157847	0.910679	0.402898	0.0309967	-0.547337	0.910679	0.402898
ENSG00000175701.6	LINC00116	61.6356	1.85993	2.54141	2.73172	0.0660509	1.45516	1.72494	2.73172	0.0660509
ENSG00000140612.9	SEC11A	18.9979	0.328025	0.381542	1.03962	0.354331	0.229764	-1.11606	1.03962	0.354331
ENSG00000042753.6	AP2S1	145.352	3.50702	2.85002	3.13932	0.0441423	2.93578	1.38728	3.13932	0.0441423
ENSG00000169271.1	HSPB3	4.72228	0.265872	2.33167	0.894121	0.409601	0.60299	-2.67986	0.894121	0.409601
ENSG00000168958.15	MFF	34.685	0.336577	0.602195	0.779679	0.459094	0.486199	-0.262206	0.779679	0.459094
ENSG00000135482.2	ZC3H10	1.99032	0.0406909	0.924874	1.69927	0.183839	0.0471801	-0.991266	1.69927	0.183839
ENSG00000166262.11	FAM227B	1.50522	0.0669932	0.181616	1.76132	0.172851	0.0367516	-0.585557	1.76132	0.172851
ENSG00000260163.1	RP11-521O16.2	0.2181	0.00988251	2.24241	1.16522	0.312675	0.010505	-2.44261	1.16522	0.312675
ENSG00000204957.1	AC006486.1	0.143128	0.00339679	-2.56205	0.177777	0.837181	0.00653844	-0.532832	0.177777	0.837181
ENSG00000100916.8	BRMS1L	4.61676	0.10882	0.689365	1.29495	0.274802	0.0935461	-1.80453	1.29495	0.274802
ENSG00000231734.3	BX284650.2	1.02802	0.0440785	-0.391804	1.63523	0.195918	0.0447863	-0.463528	1.63523	0.195918
ENSG00000108961.9	RANGRF	19.1188	0.229007	1.49752	1.40997	0.245091	0.263608	0.847117	1.40997	0.245091
ENSG00000167984.10	NLRC3	0.0873383	0.00318869	-0.493615	0.519562	0.595092	0.00266685	0.41474	0.519562	0.595092
ENSG00000137124.6	ALDH1B1	2.33956	0.0544514	1.71936	1.58095	0.206777	0.0462934	-0.319572	1.58095	0.206777
ENSG00000082074.11	FYB	3.67226	0.192116	1.15807	0.345836	0.707793	0.247379	2.86183	0.345836	0.707793
ENSG00000160908.14	ZNF394	5.77435	0.0449249	2.68253	1.16709	0.312092	0.0235988	0.975559	1.16709	0.312092
ENSG00000175634.8	RPS6KB2	15.6429	0.318032	-2.95058	2.30936	0.100353	0.216907	2.64719	2.30936	0.100353
ENSG00000102974.10	CTCF	9.31809	0.0699715	1.22684	0.391883	0.675984	0.215939	1.07768	0.391883	0.675984
ENSG00000051128.13	HOMER3	20.4395	0.376839	-3.14154	0.745003	0.475244	0.737782	0.733288	0.745003	0.475244
ENSG00000237624.1	OXCT2P1	0.297643	0.0337986	0.642701	2.313	0.0999911	0.0226509	-1.61682	2.313	0.0999911
ENSG00000196639.6	HRH1	3.12883	0.0850505	-2.46937	1.0369	0.35529	0.0147771	-2.85143	1.0369	0.35529
ENSG00000134899.13	ERCC5	19.9234	0.442932	-2.33346	1.48848	0.226685	0.413837	1.8913	1.48848	0.226685
ENSG00000117472.4	TSPAN1	0.567186	0.0292962	0.250211	1.27145	0.281302	0.028968	-0.733398	1.27145	0.281302
ENSG00000113048.11	MRPS27	13.6595	0.287944	0.893309	2.3062	0.100667	0.0121125	-3.10474	2.3062	0.100667
ENSG00000164175.10	SLC45A2	0.120417	0.0126175	2.04244	1.73455	0.177508	0.00986115	0.0102872	1.73455	0.177508
ENSG00000078549.10	ADCYAP1R1	21.3348	1.06815	-0.427809	3.80182	0.0229595	0.53165	-0.564395	3.80182	0.0229595
ENSG00000228376.2	RP11-520B13.4	0.605705	0.0306306	2.88414	0.775461	0.461028	0.0303279	0.349473	0.775461	0.461028
ENSG00000107201.5	DDX58	1.44217	0.0396753	0.108602	0.691509	0.501284	0.0644008	0.462118	0.691509	0.501284
ENSG00000198478.6	SH3BGRL2	8.64435	0.184488	1.4113	0.975045	0.37787	0.145836	-1.59056	0.975045	0.37787
ENSG00000227762.3	GUSBP8	0.373632	0.00782832	-2.04536	0.264698	0.767542	0.00976356	1.64179	0.264698	0.767542
ENSG00000006015.12	C19orf60	90.7979	0.611669	2.35751	0.196858	0.821369	2.38855	2.96049	0.196858	0.821369
ENSG00000205212.3	CCDC144NL	0.116252	0.0192965	0.103666	2.85183	0.0586511	0.0129894	-1.82201	2.85183	0.0586511
ENSG00000198522.8	GPN1	6.22465	0.129225	0.953976	1.3312	0.265067	0.103572	-1.16592	1.3312	0.265067
ENSG00000184708.12	EIF4ENIF1	9.35079	0.108557	0.776621	1.44783	0.236035	0.0959797	-2.34842	1.44783	0.236035
ENSG00000140830.4	TXNL4B	4.35773	0.0599705	-0.384131	0.548956	0.57789	0.0520968	-0.754504	0.548956	0.57789
ENSG00000260539.1	RP11-252A24.7	27.9164	0.354082	-2.80082	1.0288	0.35817	0.649569	2.49073	1.0288	0.35817
ENSG00000163596.12	ICA1L	11.298	0.121205	-0.387128	0.607616	0.545038	0.311404	3.0943	0.607616	0.545038
ENSG00000179044.11	EXOC3L1	0.526923	0.0314408	0.131695	2.05837	0.128711	0.0177119	-0.755857	2.05837	0.128711
ENSG00000087008.10	ACOX3	4.36899	0.147201	-1.91262	2.73241	0.0660055	0.138343	-2.70932	2.73241	0.0660055
ENSG00000189319.9	FAM53B	11.4484	0.248303	-1.99551	1.79588	0.167019	0.236758	1.66536	1.79588	0.167019
ENSG00000092020.6	PPP2R3C	12.2613	0.103219	0.265676	0.344487	0.708747	0.0395457	2.47144	0.344487	0.708747
ENSG00000121417.9	ZNF211	5.05882	0.0987971	1.3357	1.48281	0.227967	0.0656514	-3.00778	1.48281	0.227967
ENSG00000179954.9	SSC5D	1.37201	0.0457141	-2.41386	2.02224	0.133408	0.0382152	1.61845	2.02224	0.133408
ENSG00000177182.6	CLVS1	2.45416	0.0703277	1.56922	1.15199	0.31682	0.06449	0.245458	1.15199	0.31682
ENSG00000119203.9	CPSF3	7.87422	0.191011	3.06981	2.38389	0.0932083	0.105655	1.59166	2.38389	0.0932083
ENSG00000120963.7	ZNF706	26.568	0.472789	0.657214	2.49803	0.083243	0.120906	1.71467	2.49803	0.083243
ENSG00000258484.3	SPESP1	0.408742	0.0458806	2.23848	1.94656	0.143813	0.0072737	2.64654	1.94656	0.143813
ENSG00000088833.11	NSFL1C	46.5905	0.382756	1.54369	1.20435	0.300731	0.246602	-1.21247	1.20435	0.300731
ENSG00000064545.9	TMEM161A	11.2458	0.139201	-1.78724	0.88691	0.412555	0.180028	1.65753	0.88691	0.412555
ENSG00000163686.9	ABHD6	10.3074	0.144723	2.19776	0.912785	0.402053	0.325774	0.333825	0.912785	0.402053
ENSG00000086589.7	RBM22	12.3412	0.217413	0.692579	3.02062	0.0496361	0.0156149	1.19806	3.02062	0.0496361
ENSG00000181790.6	BAI1	58.9111	1.51197	-2.52117	2.16703	0.11556	1.05523	2.6916	2.16703	0.11556
ENSG00000149636.10	DSN1	3.1851	0.092848	2.18076	2.43634	0.0884885	0.072064	2.71812	2.43634	0.0884885
ENSG00000140474.8	ULK3	37.0706	0.459494	3.05525	1.99191	0.137485	0.528858	1.07107	1.99191	0.137485
ENSG00000134668.8	SPOCD1	0.472558	0.0500277	-0.886715	0.211301	0.809601	0.233576	-1.19426	0.211301	0.809601
ENSG00000246763.2	CTC-463N11.3	0.357211	0.00445337	0.44078	0.0287	0.97171	0.0267717	-2.54353	0.0287	0.97171
ENSG00000241837.2	ATP5O	134.327	3.14443	2.18184	4.51375	0.0113943	1.74277	0.382092	4.51375	0.0113943
ENSG00000248510.2	RP11-145G20.1	0.616733	0.0170065	-2.01815	1.40293	0.246814	0.00996516	2.18721	1.40293	0.246814
ENSG00000214960.5	ISPD	0.722462	0.020653	-0.189462	0.957272	0.384621	0.0272234	-1.55027	0.957272	0.384621
ENSG00000164308.12	ERAP2	1.06465	0.0829979	0.139162	1.714	0.18117	0.139589	-1.74895	1.714	0.18117
ENSG00000261420.1	RP1-168L15.5	0.619867	0.00283678	1.01958	0.165638	0.847398	0.0043589	3.06142	0.165638	0.847398
ENSG00000177000.6	MTHFR	8.5923	0.0355891	3.10962	0.183405	0.832485	0.161589	3.0646	0.183405	0.832485
ENSG00000161551.8	ZNF577	5.73061	0.124661	-2.18264	0.612993	0.542122	0.15429	-3.05821	0.612993	0.542122
ENSG00000095627.5	TDRD1	0.088797	0.0117782	0.0306374	4.00646	0.0187678	0.00590057	-0.0823502	4.00646	0.0187678
ENSG00000125450.6	NUP85	8.90449	0.118901	0.0573691	0.946026	0.388955	0.0154031	-1.96246	0.946026	0.388955
ENSG00000188725.3	C5orf43	5.82002	0.081234	0.0203741	1.31827	0.268499	0.0678499	-1.08417	1.31827	0.268499
ENSG00000113845.5	TIMMDC1	24.6095	0.398053	1.76878	1.93187	0.145926	0.259053	0.517493	1.93187	0.145926
ENSG00000167258.8	CDK12	3.53676	0.0820426	-0.58254	2.92248	0.0546929	0.0554609	-2.39539	2.92248	0.0546929
ENSG00000164669.7	INTS4L1	1.27131	0.0558957	-2.72934	2.96127	0.0526349	0.0261855	1.16159	2.96127	0.0526349
ENSG00000171847.6	FAM90A1	0.468404	0.00521301	-0.210246	0.0572646	0.94435	0.00931471	-1.84711	0.0572646	0.94435
ENSG00000137700.10	SLC37A4	6.86376	0.170045	2.67015	2.97403	0.0519755	0.117537	2.55965	2.97403	0.0519755
ENSG00000131409.7	LRRC4B	85.8711	2.46158	-2.76279	4.29935	0.014068	1.70336	1.27406	4.29935	0.014068
ENSG00000162994.11	CLHC1	1.97907	0.0443211	-1.41898	0.702906	0.495619	0.0440841	-0.480162	0.702906	0.495619
ENSG00000219755.1	RP1-199J3.5	0.219643	0.0103644	3.10434	0.37884	0.684846	0.0227007	-0.178622	0.37884	0.684846
ENSG00000116819.6	TFAP2E	3.49481	0.115907	2.65513	1.38641	0.250903	0.229619	2.5866	1.38641	0.250903
ENSG00000174111.8	SOCS7	1.45228	0.0501326	0.0896356	1.25672	0.285457	0.0668128	-1.54046	1.25672	0.285457
ENSG00000104833.5	TUBB4A	351.907	10.3775	2.50339	1.98215	0.138823	4.37003	2.5549	1.98215	0.138823
ENSG00000004142.6	POLDIP2	28.2894	0.168381	2.30305	0.567256	0.567434	0.159667	-1.35252	0.567256	0.567434
ENSG00000153574.7	RPIA	2.83111	0.0374053	1.4695	0.860941	0.423372	0.00949088	1.00569	0.860941	0.423372
ENSG00000181929.6	PRKAG1	20.5205	0.0454562	2.56283	0.0324754	0.968048	0.472862	-3.0785	0.0324754	0.968048
ENSG00000137880.4	GCHFR	12.067	0.346468	2.84569	1.37625	0.25345	0.442759	0.762147	1.37625	0.25345
ENSG00000166960.12	C18orf34	0.210818	0.00704395	0.246378	0.263421	0.768522	0.00808641	-1.56969	0.263421	0.768522
ENSG00000182400.10	TRAPPC6B	11.4224	0.0987716	0.862817	0.233656	0.791718	0.235674	-2.60395	0.233656	0.791718
ENSG00000104823.3	ECH1	66.8737	0.223538	1.02832	0.0572446	0.944369	0.434693	0.953004	0.0572446	0.944369
ENSG00000167920.4	TMEM99	2.66832	0.095539	0.140544	1.9195	0.147728	0.101603	-0.847454	1.9195	0.147728
ENSG00000167604.8	NFKBID	3.87158	0.133966	-1.61751	1.80141	0.166105	0.09996	1.36097	1.80141	0.166105
ENSG00000125124.7	BBS2	37.7844	0.32885	2.34034	0.204901	0.814795	0.812211	0.29635	0.204901	0.814795
ENSG00000186417.9	GLDN	4.29158	0.0615922	-0.862404	0.178121	0.836893	0.166445	-2.39183	0.178121	0.836893
ENSG00000177352.9	CCDC71	3.73663	0.0866723	0.877293	1.54328	0.214666	0.158683	-2.01004	1.54328	0.214666
ENSG00000047849.17	MAP4	129.494	2.64199	0.196598	1.20865	0.299447	5.51429	-1.76765	1.20865	0.299447
ENSG00000034693.10	PEX3	3.12075	0.119836	0.765965	3.27112	0.038754	0.109615	-2.34371	3.27112	0.038754
ENSG00000136522.9	MRPL47	14.9134	0.141942	1.8918	0.564052	0.56925	0.162664	-0.591522	0.564052	0.56925
ENSG00000160948.8	VPS28	112.965	0.907802	3.02258	0.738863	0.478162	1.22264	1.50697	0.738863	0.478162
ENSG00000109906.9	ZBTB16	23.4488	0.497285	-2.10225	0.876633	0.416802	0.533568	1.47598	0.876633	0.416802
ENSG00000226944.1	RP1-120G22.11	0.542517	0.0344242	-1.37482	0.992429	0.371383	0.0048448	2.36003	0.992429	0.371383
ENSG00000186472.14	PCLO	9.06273	0.425312	-1.67771	2.61565	0.0740917	0.390916	2.31	2.61565	0.0740917
ENSG00000213676.6	ATF6B	46.14	0.719451	-1.80217	1.20162	0.301548	0.832035	1.90438	1.20162	0.301548
ENSG00000061938.12	TNK2	108.303	0.767051	-2.52281	0.461703	0.63047	0.362915	-2.87014	0.461703	0.63047
ENSG00000048649.9	RSF1	43.6973	1.08201	-1.79589	0.80103	0.449425	1.72733	2.37766	0.80103	0.449425
ENSG00000261512.2	RP11-46D6.1	1.58784	0.110569	-1.8216	3.66141	0.0263675	0.0129851	1.23443	3.66141	0.0263675
ENSG00000231025.1	RP11-175O19.4	1.69741	0.0497181	-2.95547	3.32804	0.0366363	0.0446068	1.34968	3.32804	0.0366363
ENSG00000076344.11	RGS11	53.7608	1.21734	-2.14839	1.32417	0.266928	1.40514	2.47652	1.32417	0.266928
ENSG00000196865.4	NHLRC2	0.976133	0.030221	0.361818	3.4043	0.0339797	0.0272941	-1.59038	3.4043	0.0339797
ENSG00000247271.2	CTD-2003C8.1	5.06638	0.138095	2.94622	1.57907	0.207163	0.167581	1.39494	1.57907	0.207163
ENSG00000229153.1	EPHA1-AS1	0.0998195	0.00544099	2.35247	0.430297	0.650549	0.00747393	1.00844	0.430297	0.650549
ENSG00000179598.5	PLD6	4.78055	0.106752	-1.60039	1.38858	0.250362	0.0714172	1.98527	1.38858	0.250362
ENSG00000232692.1	AP001596.6	0.175598	0.0104253	-1.83453	0.790367	0.454228	0.0247654	1.27859	0.790367	0.454228
ENSG00000162706.8	CADM3	94.2544	1.05277	2.07928	0.51286	0.599086	0.454455	1.37411	0.51286	0.599086
ENSG00000122870.7	BICC1	0.677321	0.0332658	0.958153	5.05395	0.0067044	0.0124413	-0.0264325	5.05395	0.0067044
ENSG00000030582.12	GRN	25.8946	0.255891	0.570479	0.23772	0.78851	0.924422	0.529012	0.23772	0.78851
ENSG00000180354.11	C7orf41	186.326	3.11374	-0.244184	0.294514	0.745019	10.2358	-1.91185	0.294514	0.745019
ENSG00000105246.4	EBI3	1.55837	0.0841733	-0.821048	0.418749	0.658093	0.109526	0.958594	0.418749	0.658093
ENSG00000117543.14	DPH5	7.46639	0.104607	2.8369	1.01058	0.364729	0.191679	0.863847	1.01058	0.364729
ENSG00000211454.8	AKR7L	1.30043	0.0245029	-2.11613	0.447785	0.639291	0.0604653	2.01951	0.447785	0.639291
ENSG00000122729.12	ACO1	7.24983	0.05704	0.328683	0.275475	0.759323	0.186059	-0.985085	0.275475	0.759323
ENSG00000114054.9	PCCB	10.4333	0.251611	1.06205	1.37442	0.253913	0.364271	-1.4727	1.37442	0.253913
ENSG00000159674.7	SPON2	5.07404	0.117733	0.848741	0.299398	0.741393	0.340137	2.61335	0.299398	0.741393
ENSG00000037474.10	NSUN2	12.0821	0.291742	0.287603	0.774843	0.461313	0.806208	-2.22654	0.774843	0.461313
ENSG00000188938.11	FAM120AOS	15.6006	0.446805	0.0882454	3.62997	0.0271978	0.671061	-1.36411	3.62997	0.0271978
ENSG00000255389.1	C6orf3	2.87651	0.0874299	-2.82263	1.01201	0.364208	0.103539	1.17149	1.01201	0.364208
ENSG00000224424.6	PRKAR2A-AS1	0.76637	0.00684511	-0.309768	0.287949	0.749921	0.0245903	-0.982732	0.287949	0.749921
[truncated: 16,710 more rows]
