# Supplementary material for: Diurnal and seasonal molecular rhythms in human neocortex and their relation to Alzheimer's disease
Source: Nat Commun. 2017 Apr 3;8:14931. doi: 10.1038/ncomms14931 (PMC5382268; doi:10.1038/ncomms14931)
Supplement: Supplementary Data 2 — Parameters of model fit seasonal and diurnal cosine curves for 42,873 GENCODE v14 isoforms. Mean level and amplitudes expressed in units of log2(FPKM). Acrophases in units of radians. [file ncomms14931-s3.xls]

## Sheet: Supplementary_Data_02.csv
isoform	gene	mean	diurnal.amplitude	diurnal.acrophase	diurnal.F	seasonal.amplitude	seasonal.acrophase	seasonal.F
ENST00000583693.1	ENSG00000169696.10	2.06992	0.0396344	-2.59537	1.09078	0.0534264	2.23692	1.09078
ENST00000012134.2	ENSG00000010818.4	5.98633	0.142238	1.4273	0.475463	0.0917489	2.92616	0.475463
ENST00000448513.1	ENSG00000227053.1	15.3477	0.579342	-2.74127	1.23098	0.765602	0.38682	1.23098
ENST00000383738.2	ENSG00000114646.5	3.21028	0.0634415	0.353256	0.855306	0.0658587	0.706555	0.855306
ENST00000371059.3	ENSG00000116678.14	0.271589	0.0159971	-1.17276	1.33167	0.0147428	-0.0159122	1.33167
ENST00000403263.1	ENSG00000114933.11	1.17619	0.0196966	-0.62405	2.81558	0.0110714	-0.0144206	2.81558
ENST00000556831.1	ENSG00000119705.5	2.02047	0.0347677	-2.7555	0.71571	0.0350574	1.6439	0.71571
ENST00000397638.2	ENSG00000160310.12	18.0511	0.28022	0.506639	0.202826	0.574766	-0.586867	0.202826
ENST00000351660.4	ENSG00000095059.10	0.818036	0.0448126	2.35423	1.45325	0.0372186	2.65166	1.45325
ENST00000449352.2	ENSG00000051009.6	2.88353	0.0770953	0.451223	0.456739	0.169032	-2.3526	0.456739
ENST00000262764.6	ENSG00000087157.13	5.60324	0.260957	0.442081	1.13214	0.3528	-0.371638	1.13214
ENST00000580784.1	ENSG00000141551.10	0.734949	0.0352731	-1.28018	1.16265	0.0152498	-1.99497	1.16265
ENST00000539498.1	ENSG00000132341.5	0.311363	0.0140137	-0.677514	1.21333	0.0172313	-0.0461952	1.21333
ENST00000474637.1	ENSG00000165219.15	0.229107	0.000624793	-1.9025	0.00192245	0.00475329	-1.48372	0.00192245
ENST00000541547.1	ENSG00000016402.8	0.480096	0.0340175	1.68433	1.18881	0.031094	-0.214177	1.18881
ENST00000261037.3	ENSG00000144810.11	0.155279	0.00435821	1.45311	0.0761673	0.0146593	-0.803072	0.0761673
ENST00000566625.1	ENSG00000179965.7	0.344863	0.00995662	1.02781	0.0920491	0.0536329	0.125857	0.0920491
ENST00000540112.1	ENSG00000006118.10	13.8115	0.674149	-2.79581	2.87717	0.285186	2.47185	2.87717
ENST00000393640.4	ENSG00000157350.8	0.230316	0.00954591	2.63002	0.571242	0.00514543	1.32771	0.571242
ENST00000588267.1	ENSG00000196605.3	1.3745	0.024752	-1.06852	0.656021	0.0210888	-2.48144	0.656021
ENST00000508493.1	ENSG00000145592.9	121.979	6.91372	0.488917	1.83789	6.06397	-1.32881	1.83789
ENST00000489188.1	ENSG00000116754.9	9.76358	0.734047	-1.30787	1.84586	0.80819	2.79997	1.84586
ENST00000448622.1	ENSG00000171466.5	0.690514	0.0380843	0.575168	1.03694	0.0261494	-1.04704	1.03694
ENST00000572954.1	ENSG00000103363.10	48.9505	3.49289	1.73806	2.1256	2.63814	-0.501676	2.1256
ENST00000476602.1	ENSG00000163596.12	0.509674	0.0338475	-0.683774	1.4407	0.0267553	-2.00455	1.4407
ENST00000482149.1	ENSG00000164535.9	3.1841	0.144726	-2.37839	0.729851	0.244763	2.19747	0.729851
ENST00000429686.1	ENSG00000186635.10	0.483017	0.0676128	0.397464	2.04999	0.0794316	-0.736845	2.04999
ENST00000422588.2	ENSG00000117697.10	2.61261	0.174227	1.44563	3.14428	0.105862	-0.632342	3.14428
ENST00000523483.1	ENSG00000137575.7	2.41526	0.109031	-1.92738	0.743163	0.166686	1.62927	0.743163
ENST00000233809.4	ENSG00000115457.5	9.99877	0.287736	2.45217	0.65567	0.289613	-2.57546	0.65567
ENST00000302490.8	ENSG00000169282.13	2.5562	0.0991339	0.467684	0.365626	0.228615	-2.15612	0.365626
ENST00000463206.1	ENSG00000148123.9	0.584181	0.0396842	0.425647	1.04774	0.0523628	-1.95432	1.04774
ENST00000357884.4	ENSG00000160392.9	0.323185	0.0143254	-1.77448	0.791051	0.0140067	-0.100355	0.791051
ENST00000489781.2	ENSG00000184047.11	0.146605	0.0122015	-3.00197	2.86325	0.00627584	2.48766	2.86325
ENST00000353704.2	ENSG00000107175.6	18.6906	0.575429	0.413334	4.53534	0.444878	-1.27723	4.53534
ENST00000372990.1	ENSG00000158315.6	0.85116	0.0252524	-1.37748	0.761095	0.0298222	-1.35405	0.761095
ENST00000263897.4	ENSG00000053501.7	31.0932	0.593025	2.27596	3.38696	0.472224	0.288218	3.38696
ENST00000380715.1	ENSG00000164985.9	15.6802	0.532299	1.39693	1.18128	0.720515	-3.13419	1.18128
ENST00000537075.1	ENSG00000124134.4	0.302825	0.0145776	0.71508	1.48952	0.0119279	-1.19036	1.48952
ENST00000353487.2	ENSG00000157837.11	9.51111	0.0265416	1.01458	0.0901947	0.072464	1.12973	0.0901947
ENST00000512507.1	ENSG00000113648.12	0.639358	0.021922	0.345473	2.5448	0.0165796	-2.1221	2.5448
ENST00000482217.1	ENSG00000006715.11	1.43372	0.064411	0.757078	0.937681	0.0902563	-1.33205	0.937681
ENST00000328736.3	ENSG00000070778.8	1.54397	0.0566465	-1.70593	0.455919	0.0798463	-1.95143	0.455919
ENST00000506119.1	ENSG00000172932.10	1.34347	0.129061	2.53313	4.40412	0.0601959	0.297134	4.40412
ENST00000413543.2	ENSG00000077684.11	0.775117	0.0387053	-0.789835	1.06937	0.030436	2.54316	1.06937
ENST00000359005.4	ENSG00000196655.5	6.24759	0.254363	0.713638	0.956199	0.239965	-2.33566	0.956199
ENST00000324472.4	ENSG00000177990.7	1.77045	0.00805695	3.02384	0.0436057	0.0252858	1.12268	0.0436057
ENST00000368630.3	ENSG00000160741.11	5.32704	0.250075	-2.55564	1.24765	0.24006	1.91891	1.24765
ENST00000511529.1	ENSG00000174720.11	2.05305	0.0539739	-1.80876	0.285903	0.0922435	1.34946	0.285903
ENST00000422920.1	ENSG00000171552.8	0.833682	0.0196943	0.345335	0.284783	0.0565574	-0.0348337	0.284783
ENST00000486906.1	ENSG00000228775.3	0.68542	0.041284	1.31379	0.929853	0.0418586	1.82397	0.929853
ENST00000593270.1	ENSG00000267091.1	0.323605	0.0388735	-2.41828	2.81003	0.0437167	3.01581	2.81003
ENST00000511294.1	ENSG00000145242.9	0.828416	0.0398412	0.516453	0.778836	0.0462594	-1.86899	0.778836
ENST00000476334.1	ENSG00000114745.9	0.355593	0.0301335	1.13334	1.90614	0.0209221	-1.53607	1.90614
ENST00000560778.2	ENSG00000259417.2	2.28001	0.098763	-0.44547	2.18175	0.100271	-1.98693	2.18175
ENST00000528852.1	ENSG00000174871.6	2.7402	0.126902	-3.01901	0.6766	0.250178	0.573426	0.6766
ENST00000555761.1	ENSG00000100603.9	0.673158	0.0200149	0.723145	0.357842	0.0199029	-2.86704	0.357842
ENST00000484453.1	ENSG00000114993.11	0.70249	0.0298874	1.09288	0.927067	0.0192412	0.237083	0.927067
ENST00000294256.8	ENSG00000162298.12	4.1877	0.11526	-0.75565	0.477877	0.104812	-0.537631	0.477877
ENST00000490262.1	ENSG00000198911.7	0.549964	0.0348595	2.2036	1.41509	0.0208199	0.847668	1.41509
ENST00000207870.3	ENSG00000093217.5	0.366508	0.0113093	1.1759	0.645864	0.00774418	-1.98982	0.645864
ENST00000293525.5	ENSG00000170442.6	0.264704	0.0148494	2.3202	0.939246	0.0159423	-3.13898	0.939246
ENST00000528205.1	ENSG00000156603.10	0.932704	0.0381166	-1.34635	0.597197	0.0555777	2.05648	0.597197
ENST00000429344.2	ENSG00000105298.9	8.11916	0.105531	-1.89467	1.88143	0.0163421	-2.7538	1.88143
ENST00000460762.1	ENSG00000239306.3	0.786277	0.0349721	-1.73513	0.73856	0.0205783	1.75369	0.73856
ENST00000545387.1	ENSG00000105552.8	7.16189	0.554355	-1.35966	1.69186	0.270423	1.37887	1.69186
ENST00000304330.4	ENSG00000103932.6	2.64183	0.132392	-0.167735	2.1091	0.189807	-0.77651	2.1091
ENST00000314797.6	ENSG00000181789.10	26.3466	0.404419	1.37021	0.656821	0.555974	-1.70244	0.656821
ENST00000367498.3	ENSG00000116679.11	5.91227	0.241194	0.29867	1.3805	0.265246	-0.717848	1.3805
ENST00000378746.3	ENSG00000131437.10	12.674	0.221518	1.6249	1.03303	0.118447	-2.23554	1.03303
ENST00000394420.4	ENSG00000159579.9	3.37847	0.102706	0.387071	3.7041	0.0943049	-1.87699	3.7041
ENST00000530868.1	ENSG00000111907.16	7.80024	0.292679	-2.7466	0.463804	0.324841	0.762035	0.463804
ENST00000406855.3	ENSG00000099958.10	0.647418	0.020115	0.577343	0.23795	0.0147457	-0.72749	0.23795
ENST00000589200.1	ENSG00000133243.4	0.187375	0.00289659	0.486433	0.0683563	0.0244684	-1.83394	0.0683563
ENST00000393276.3	ENSG00000175984.9	0.213473	0.00364795	-0.960937	0.219605	0.0156905	2.59216	0.219605
ENST00000342022.4	ENSG00000186409.9	0.288341	0.00753196	2.87216	0.551452	0.00640368	-1.84246	0.551452
ENST00000356970.2	ENSG00000121940.11	1.5544	0.0517903	1.66791	0.338812	0.0626597	-2.69375	0.338812
ENST00000533161.1	ENSG00000140988.10	6.96679	0.069752	-1.96314	0.122475	0.396073	-0.262601	0.122475
ENST00000295720.6	ENSG00000163491.12	0.472507	0.0238565	1.20959	1.20967	0.0278809	-2.62708	1.20967
ENST00000546090.1	ENSG00000065320.4	1.0814	0.0713878	-0.492142	2.35788	0.0430889	-1.10365	2.35788
ENST00000466277.1	ENSG00000184925.6	2.10598	0.0265538	0.280272	0.0872068	0.133616	-2.0829	0.0872068
ENST00000537203.1	ENSG00000149506.6	0.150672	0.00858652	1.93597	0.741833	0.0106394	0.176148	0.741833
ENST00000575531.1	ENSG00000262246.1	0.493045	0.0106728	2.80588	0.733737	0.0164503	1.32556	0.733737
ENST00000587682.1	ENSG00000159905.10	0.616591	0.0177794	0.653412	0.44722	0.0589312	-1.22635	0.44722
ENST00000483552.1	ENSG00000137168.7	2.22623	0.176457	2.96514	2.70092	0.230087	0.84001	2.70092
ENST00000538914.1	ENSG00000203761.4	2.01786	0.0272348	1.0053	0.29123	0.0389416	1.79571	0.29123
ENST00000339758.6	ENSG00000108176.8	0.486047	0.0233157	1.78019	0.792615	0.0181364	-0.0930443	0.792615
ENST00000552185.1	ENSG00000076685.14	0.666719	0.0767968	0.886189	3.16742	0.0350207	-1.20487	3.16742
ENST00000491528.1	ENSG00000132793.7	0.59139	0.0372804	0.0809448	0.91846	0.0492458	0.680896	0.91846
ENST00000509081.1	ENSG00000138670.11	2.17607	0.07514	2.88895	0.960578	0.123743	-1.73345	0.960578
ENST00000347077.3	ENSG00000187187.8	0.645571	0.0131473	-0.407339	2.21517	0.00617645	-2.31874	2.21517
ENST00000293195.5	ENSG00000161513.7	3.37318	0.204229	1.4243	1.33731	0.044981	2.88068	1.33731
ENST00000461698.1	ENSG00000059915.11	20.9555	0.534566	1.15695	1.08569	0.527994	-2.1527	1.08569
ENST00000424576.2	ENSG00000089009.9	5.78215	0.417865	0.677428	2.71229	0.403338	-1.32251	2.71229
ENST00000562225.1	ENSG00000163565.14	3.42693	0.162956	-1.60357	0.267896	0.0744042	-3.02748	0.267896
ENST00000521442.1	ENSG00000147416.6	2.78079	0.0678393	-3.03125	1.65506	0.0336602	1.74324	1.65506
ENST00000422247.2	ENSG00000174799.5	0.431716	0.00351922	-0.0453544	0.162843	0.00375078	2.00279	0.162843
ENST00000360228.5	ENSG00000141837.13	3.87556	0.0145866	-3.05671	0.0131508	0.0726753	-1.58878	0.0131508
ENST00000497959.1	ENSG00000078070.7	0.0915066	0.0103744	-2.74989	3.25671	0.00094331	0.630675	3.25671
ENST00000342648.5	ENSG00000170412.12	2.60903	0.234079	-1.38656	1.81244	0.1309	2.53858	1.81244
ENST00000397977.3	ENSG00000104613.6	6.35134	0.257216	0.407315	3.4261	0.251997	-1.37969	3.4261
ENST00000340147.6	ENSG00000185056.9	0.0755989	0.00296058	2.46981	0.384539	0.00227789	3.0449	0.384539
ENST00000563218.1	ENSG00000197912.9	3.46776	0.196012	-2.18431	2.7362	0.153842	1.66552	2.7362
ENST00000477289.1	ENSG00000107672.8	1.96369	0.104165	2.4009	1.08512	0.1674	1.50904	1.08512
ENST00000373664.3	ENSG00000080839.7	0.550772	0.00584403	2.72943	0.405805	0.00986058	-0.140146	0.405805
ENST00000378600.3	ENSG00000134574.7	2.50399	0.194398	2.93099	3.53493	0.180991	1.65863	3.53493
ENST00000462669.1	ENSG00000143633.8	0.675633	0.0390763	1.37849	0.565225	0.0553714	-0.165092	0.565225
ENST00000251203.6	ENSG00000105717.6	0.507128	0.0360832	2.38584	1.31834	0.023201	2.85588	1.31834
ENST00000358438.5	ENSG00000228049.4	3.25588	0.362272	-3.07661	1.31386	0.23608	2.55641	1.31386
ENST00000537928.1	ENSG00000128567.11	5.73106	0.349539	-0.0250533	2.22377	0.534707	-1.72865	2.22377
ENST00000547555.1	ENSG00000050426.10	4.24006	0.0606133	0.915925	0.0731316	0.15994	1.57142	0.0731316
ENST00000565266.1	ENSG00000259806.2	9.56709	0.463185	-2.06192	3.49079	0.453997	2.25116	3.49079
ENST00000424469.2	ENSG00000176463.8	5.37197	0.112428	-2.70975	0.754197	0.240702	0.259257	0.754197
ENST00000265085.5	ENSG00000113742.8	2.95682	0.279058	-0.967494	4.15052	0.247417	-2.59626	4.15052
ENST00000378470.1	ENSG00000065809.8	11.758	0.146678	1.59783	0.111101	0.235861	-1.00341	0.111101
ENST00000502464.1	ENSG00000123213.17	1.22967	0.0581303	-2.25583	0.892608	0.0706197	1.74893	0.892608
ENST00000577327.1	ENSG00000266441.1	0.4879	0.0197259	2.94986	0.409939	0.0317413	1.0666	0.409939
ENST00000263681.2	ENSG00000077514.4	1.61448	0.00944405	-0.294429	0.266092	0.0195658	-1.2833	0.266092
ENST00000524804.1	ENSG00000174791.6	1.32789	0.116039	-2.24749	2.78739	0.0629391	0.400681	2.78739
ENST00000533965.1	ENSG00000197363.4	2.97485	0.0143551	0.537364	0.0979021	0.0772764	2.56942	0.0979021
ENST00000295694.5	ENSG00000163472.13	0.981746	0.06759	-0.858997	2.4292	0.0795941	-1.25825	2.4292
ENST00000539066.1	ENSG00000013503.4	0.826318	0.0326262	2.24759	0.70154	0.0599371	1.91014	0.70154
ENST00000293825.6	ENSG00000239697.6	32.9469	0.0919855	-2.6517	0.0447884	0.00867874	-3.06341	0.0447884
ENST00000393038.2	ENSG00000141378.13	10.4527	0.170352	2.20455	1.14591	0.220203	0.651921	1.14591
ENST00000504235.1	ENSG00000196417.6	0.757953	0.0384219	-2.68125	3.3769	0.0368267	1.10845	3.3769
ENST00000395476.2	ENSG00000137764.15	1.68488	0.0266577	0.101808	0.0950543	0.0443457	2.1101	0.0950543
ENST00000326446.4	ENSG00000177917.5	2.37127	0.0331375	-1.07465	0.255693	0.061298	0.664065	0.255693
ENST00000322313.4	ENSG00000136709.7	2.42706	0.011401	2.22828	0.232847	0.0199775	0.873965	0.232847
ENST00000571581.1	ENSG00000185813.4	0.363267	0.0348385	2.39734	4.27824	0.018164	1.87021	4.27824
ENST00000564831.1	ENSG00000184730.6	0.841403	0.0475928	-2.15101	1.12287	0.0441207	-1.04635	1.12287
ENST00000336689.3	ENSG00000088280.12	3.11511	0.160514	-0.202633	1.82459	0.211977	-1.13967	1.82459
ENST00000446558.1	ENSG00000197756.4	98.1946	9.98443	0.455999	5.00787	10.1701	-1.38545	5.00787
ENST00000559010.1	ENSG00000189136.4	1.25166	0.0391331	-2.62742	0.309756	0.0973755	2.03095	0.309756
ENST00000432959.1	ENSG00000135956.3	1.69591	0.240644	0.170263	2.28627	0.279385	-1.45223	2.28627
ENST00000540487.1	ENSG00000234231.2	2.04072	0.189287	-2.8949	2.97966	0.135866	2.77929	2.97966
ENST00000525681.1	ENSG00000110321.10	60.8142	1.25993	0.859938	1.56388	1.94919	-0.603239	1.56388
ENST00000477460.2	ENSG00000118515.7	7.29395	1.25305	1.44539	0.367365	2.54591	1.51291	0.367365
ENST00000419040.2	ENSG00000118412.8	0.643224	0.0450155	-2.58139	1.3455	0.0432413	1.68717	1.3455
ENST00000446572.2	ENSG00000121851.8	0.610252	0.0161447	2.57609	0.82341	0.0274281	1.04826	0.82341
ENST00000554222.1	ENSG00000092020.6	2.80138	0.237607	0.996439	1.9097	0.189637	-0.572307	1.9097
ENST00000367993.3	ENSG00000158864.8	30.0921	0.317864	1.18977	0.215502	0.576335	-0.926587	0.215502
ENST00000520298.1	ENSG00000036448.5	11.7583	0.570647	-3.00522	3.0675	0.23797	-3.03478	3.0675
ENST00000581693.1	ENSG00000108654.6	15.724	0.480059	1.29464	0.419412	0.154163	1.67601	0.419412
ENST00000548783.1	ENSG00000175183.5	0.167951	0.0090225	0.849854	0.998831	0.017831	-1.85792	0.998831
ENST00000303545.3	ENSG00000170881.4	5.22147	0.153356	1.00684	4.25421	0.0981746	-1.12096	4.25421
ENST00000491773.1	ENSG00000126088.8	1.53694	0.126017	0.846375	2.16581	0.137316	-1.02748	2.16581
ENST00000482234.1	ENSG00000054282.10	0.910616	0.0830917	-0.245648	2.93207	0.0791744	-1.20641	2.93207
ENST00000404589.3	ENSG00000168301.8	6.01471	0.156113	1.01636	1.20112	0.1483	-1.05153	1.20112
ENST00000515151.1	ENSG00000113593.7	0.694006	0.0565704	1.22247	0.704889	0.0703874	0.667207	0.704889
ENST00000353841.2	ENSG00000164896.14	20.6276	1.63635	-2.95409	2.28106	1.41412	1.40934	2.28106
ENST00000541456.1	ENSG00000111215.6	0.5798	0.0133705	-2.70058	0.121216	0.0249639	1.79282	0.121216
ENST00000560715.1	ENSG00000140391.10	0.746825	0.0396211	1.75845	0.974689	0.0224589	-1.0184	0.974689
ENST00000571405.1	ENSG00000122299.7	3.76147	0.0323905	2.26876	0.054088	0.0585895	-2.56365	0.054088
ENST00000431473.2	ENSG00000177181.9	2.59931	0.0476679	0.977282	0.192194	0.153879	-1.25751	0.192194
ENST00000574379.1	ENSG00000074356.11	1.14928	0.0999902	0.364785	2.37278	0.122317	-1.79192	2.37278
ENST00000570597.1	ENSG00000089902.7	1.95529	0.0403968	-0.434702	0.431235	0.0636451	-2.43538	0.431235
ENST00000468381.2	ENSG00000212719.5	1.91797	0.176639	0.888979	1.43573	0.156735	-1.78497	1.43573
ENST00000486841.1	ENSG00000127080.5	3.91482	0.112671	2.97462	2.42972	0.131474	1.12322	2.42972
ENST00000571584.1	ENSG00000166260.6	4.80857	0.0462886	-1.41636	0.111172	0.130578	-0.450423	0.111172
ENST00000274031.3	ENSG00000145391.7	3.86856	0.136672	0.150412	3.59181	0.177586	-1.48784	3.59181
ENST00000335749.4	ENSG00000078687.12	1.63907	0.0659566	-0.245374	1.42551	0.0624394	2.94143	1.42551
ENST00000520296.1	ENSG00000235098.4	10.546	0.183297	2.36929	0.470871	0.0621641	1.96672	0.470871
ENST00000333640.10	ENSG00000184271.11	1.11118	0.0659363	-0.72478	1.53771	0.0576979	-0.75064	1.53771
ENST00000521416.1	ENSG00000043462.7	1.72217	0.0623199	1.17694	0.489327	0.0773498	-0.406028	0.489327
ENST00000469855.1	ENSG00000214706.6	0.829959	0.0234278	-2.35074	0.255178	0.0444891	1.96419	0.255178
ENST00000524416.1	ENSG00000051009.6	0.831011	0.0814815	-0.13278	3.69935	0.0910589	-1.99183	3.69935
ENST00000562570.1	ENSG00000260807.2	16.7484	0.177463	0.727968	0.135121	0.325071	0.935513	0.135121
ENST00000299564.8	ENSG00000166446.9	0.944433	0.0911905	0.0601293	3.69467	0.0687744	-1.15738	3.69467
ENST00000514247.1	ENSG00000109775.6	3.13684	0.0371892	0.372471	0.320399	0.112878	2.52737	0.320399
ENST00000482969.1	ENSG00000188130.9	3.97599	0.133809	0.535017	1.02057	0.111591	2.47538	1.02057
ENST00000316999.5	ENSG00000112305.10	1.32892	0.081666	0.404591	0.564441	0.098841	2.82869	0.564441
ENST00000436759.2	ENSG00000178209.10	5.27116	0.269562	-0.444465	1.0976	0.410365	-1.81698	1.0976
ENST00000504933.1	ENSG00000125388.14	1.72482	0.155907	-2.46839	3.92855	0.117349	2.65697	3.92855
ENST00000391864.3	ENSG00000104863.5	1.21547	0.109761	2.71428	3.46166	0.0369862	3.12937	3.46166
ENST00000321399.3	ENSG00000177133.5	0.857218	0.0848555	-0.638574	1.16247	0.0278262	-1.52227	1.16247
ENST00000591908.1	ENSG00000267422.1	0.42864	0.0300517	-2.22896	0.970307	0.0181977	-1.94913	0.970307
ENST00000511907.1	ENSG00000159692.11	1.32442	0.0262526	1.34415	0.418909	0.0359615	1.22612	0.418909
ENST00000366527.3	ENSG00000188206.5	6.65002	0.0793755	-2.47147	0.338018	0.0858962	-0.167943	0.338018
ENST00000460766.1	ENSG00000136718.5	19.9556	0.0756705	0.859772	0.165883	0.194901	-1.26799	0.165883
ENST00000380338.4	ENSG00000171843.11	1.68978	0.0457281	-3.11814	1.69767	0.0771501	0.870763	1.69767
ENST00000444816.1	ENSG00000174365.14	4.93471	0.205899	2.98154	0.900142	0.110753	1.5333	0.900142
ENST00000552215.1	ENSG00000111666.6	2.01908	0.0386357	-1.82003	0.974905	0.079884	0.0602545	0.974905
ENST00000417606.1	ENSG00000226763.2	0.418062	0.0415523	-1.2267	2.95836	0.0334164	1.06113	2.95836
ENST00000264065.6	ENSG00000077232.11	5.47937	0.164449	0.506422	3.45992	0.192781	-2.12906	3.45992
ENST00000481341.1	ENSG00000143774.11	1.55815	0.0313896	-3.13261	0.0668094	0.0980302	0.990866	0.0668094
ENST00000240619.2	ENSG00000121318.2	0.14684	0.00497335	-1.67591	0.30639	0.00832472	1.80212	0.30639
ENST00000483316.1	ENSG00000123636.13	0.239171	0.00809473	-2.0954	1.42788	0.00689216	2.32943	1.42788
ENST00000545444.1	ENSG00000198000.7	3.71731	0.132491	-1.91339	1.80758	0.121214	2.19734	1.80758
ENST00000482967.1	ENSG00000101391.15	10.4543	0.217031	-1.65906	0.179771	1.06896	2.3995	0.179771
ENST00000233121.2	ENSG00000084764.6	80.0314	1.81571	1.83698	0.936798	1.07816	-2.8905	0.936798
ENST00000510861.1	ENSG00000151834.11	5.06412	0.0457013	-1.50822	0.0760213	0.177737	-0.0626167	0.0760213
ENST00000403425.1	ENSG00000140264.14	9.56618	0.119392	1.77315	0.257203	0.169711	-2.19759	0.257203
ENST00000444840.2	ENSG00000131368.3	3.78996	0.127925	2.17653	0.505915	0.252806	-1.84108	0.505915
ENST00000587278.1	ENSG00000267254.1	1.55182	0.0954417	3.02406	1.11739	0.0911963	2.13784	1.11739
ENST00000591174.1	ENSG00000267289.1	0.309998	0.0210546	-0.459168	1.10418	0.0113844	-2.17325	1.10418
ENST00000360830.4	ENSG00000138326.13	571.767	0.666156	1.06186	0.00919328	7.41237	2.12214	0.00919328
ENST00000547992.1	ENSG00000135452.5	1.69253	0.0812772	-2.94009	8.40853	0.0282649	1.90079	8.40853
ENST00000273308.4	ENSG00000257727.1	15.4983	0.452407	1.03264	2.71736	0.514167	-0.71783	2.71736
ENST00000403952.3	ENSG00000164818.11	0.70616	0.0618074	0.665231	1.89458	0.0622915	-0.693738	1.89458
ENST00000473164.1	ENSG00000213753.4	1.30192	0.0115565	-1.39417	0.0252864	0.0670281	-2.95757	0.0252864
ENST00000514424.1	ENSG00000175309.10	0.733154	0.0200856	-0.533409	0.279356	0.0350305	-1.21874	0.279356
ENST00000576017.1	ENSG00000205544.3	0.939621	0.0219061	-1.48923	0.150309	0.0389755	2.71346	0.150309
ENST00000421682.1	ENSG00000004534.9	12.1135	1.50439	-2.46601	2.98655	1.46016	2.47237	2.98655
ENST00000367716.3	ENSG00000203739.3	1.05303	0.0534252	-2.39285	2.18851	0.0402968	1.92858	2.18851
ENST00000463537.1	ENSG00000164076.12	13.0821	0.239815	-2.10589	0.338541	0.694431	2.86566	0.338541
ENST00000548121.1	ENSG00000259206.1	0.245226	0.0188124	-1.53421	0.810151	0.030811	2.90633	0.810151
ENST00000523533.1	ENSG00000040341.13	2.35987	0.12822	0.79162	1.8918	0.0854214	-1.51467	1.8918
ENST00000330115.3	ENSG00000145014.13	0.947556	0.0176833	-1.73999	0.570606	0.028649	-3.08672	0.570606
ENST00000374313.1	ENSG00000106853.12	1.1255	0.0171787	-0.107724	0.121423	0.0602049	0.0672385	0.121423
ENST00000398706.2	ENSG00000214655.5	3.07722	0.198237	0.316342	1.82429	0.236771	-1.4404	1.82429
ENST00000464438.1	ENSG00000125534.4	1.37119	0.00545628	2.41367	0.00356702	0.131133	-2.6445	0.00356702
ENST00000262646.7	ENSG00000104388.10	28.1675	0.30948	1.05269	0.848756	0.225191	-2.0245	0.848756
ENST00000399121.5	ENSG00000134769.16	10.7451	0.892252	-1.0939	1.00084	1.451	-1.21149	1.00084
ENST00000348956.2	ENSG00000166165.8	556.525	10.9121	1.02352	0.76125	9.16863	-1.16939	0.76125
ENST00000591843.1	ENSG00000104915.10	4.80624	0.597989	-1.50413	3.9261	0.500494	1.74941	3.9261
ENST00000378536.4	ENSG00000157933.9	15.4685	0.165055	-0.120459	0.428161	0.424821	-1.07508	0.428161
ENST00000437048.2	ENSG00000141252.15	8.46985	0.117536	-2.60198	1.61234	0.0863174	3.09275	1.61234
ENST00000264741.5	ENSG00000144668.7	0.931701	0.0369572	1.09498	3.63687	0.02794	-1.41649	3.63687
ENST00000550513.1	ENSG00000123349.8	0.469827	0.0325574	0.239	2.57403	0.00607809	-0.324325	2.57403
ENST00000461171.1	ENSG00000101017.9	0.509994	0.0286256	-1.38839	0.923167	0.030618	0.619559	0.923167
ENST00000512600.1	ENSG00000047188.11	0.775731	0.0109774	2.81304	0.328757	0.0407371	0.0179038	0.328757
ENST00000554823.1	ENSG00000183379.4	0.845721	0.0228629	-2.03971	0.348102	0.0452583	2.20787	0.348102
ENST00000357585.2	ENSG00000180616.4	4.22453	0.103465	1.57385	0.34888	0.0309232	-2.88793	0.34888
ENST00000279392.3	ENSG00000149929.11	8.18736	0.030376	-2.47036	0.0855814	0.0275501	-2.4165	0.0855814
ENST00000556394.1	ENSG00000009830.6	1.57287	0.0818862	-2.91325	1.00625	0.0249876	2.24468	1.00625
ENST00000392558.4	ENSG00000177954.7	0.312115	0.0175951	2.59504	1.04064	0.000517308	1.98444	1.04064
ENST00000458064.2	ENSG00000070081.9	8.01986	0.149001	-0.675832	0.66386	0.144728	2.77986	0.66386
ENST00000355665.3	ENSG00000083896.8	17.2142	0.220397	-0.244342	1.08054	0.23656	-2.30157	1.08054
ENST00000453080.1	ENSG00000168781.16	1.67316	0.0423525	-2.46633	0.590017	0.0473753	2.76119	0.590017
ENST00000371600.3	ENSG00000107281.5	34.9171	0.765429	2.9497	1.97384	0.612911	1.61855	1.97384
ENST00000376955.4	ENSG00000181513.10	1.47392	0.00779695	2.49922	0.0485529	0.0450012	2.1852	0.0485529
ENST00000489402.1	ENSG00000115234.6	0.404608	0.0290725	-1.09656	1.78662	0.00438302	0.16907	1.78662
ENST00000396330.2	ENSG00000104497.9	0.622887	0.0491326	-1.19519	2.24134	0.0266844	0.025582	2.24134
ENST00000536287.1	ENSG00000141314.8	6.0178	0.49454	-3.10763	2.98017	0.141413	2.47926	2.98017
ENST00000308361.6	ENSG00000174953.9	4.85836	0.207961	-0.609676	0.592903	0.268475	1.85232	0.592903
ENST00000558034.1	ENSG00000162290.11	1.59569	0.0715546	-2.59926	0.46715	0.176791	1.16921	0.46715
ENST00000356731.5	ENSG00000169045.13	1.80777	0.0259567	0.303793	0.311114	0.0728642	-3.0633	0.311114
ENST00000524949.1	ENSG00000172890.4	0.493196	0.0289381	-0.710416	0.662477	0.0223964	1.72465	0.662477
ENST00000337080.3	ENSG00000167685.9	18.5261	0.349743	-3.14059	1.34253	0.602956	0.608008	1.34253
ENST00000375966.4	ENSG00000149599.11	2.60782	0.145872	-2.9451	0.922647	0.179467	2.46361	0.922647
ENST00000548181.1	ENSG00000111300.5	0.434563	0.0116436	-0.919728	1.73844	0.00553101	2.62442	1.73844
ENST00000341546.3	ENSG00000125122.10	1.18984	0.0579734	-1.53658	0.592431	0.0492002	1.80145	0.592431
ENST00000281317.5	ENSG00000151611.9	0.916825	0.00382035	-2.98471	0.0699558	0.0138417	0.122718	0.0699558
ENST00000396424.2	ENSG00000197497.5	0.37858	0.00555263	0.704746	0.282636	0.00911349	-2.647	0.282636
ENST00000433730.1	ENSG00000135314.8	0.538173	0.0416558	0.684125	1.65234	0.0167598	-1.2676	1.65234
ENST00000474216.1	ENSG00000171824.9	4.55776	0.319293	-2.53499	2.35713	0.375646	2.24326	2.35713
ENST00000463328.1	ENSG00000136527.13	2.13205	0.0721851	-2.30365	1.06716	0.0655345	1.65905	1.06716
ENST00000530973.1	ENSG00000133884.5	0.486313	0.0118213	0.78582	0.205955	0.0206521	-0.738185	0.205955
ENST00000264998.3	ENSG00000091513.10	62.7476	0.952153	2.5481	0.125649	1.62908	0.188628	0.125649
ENST00000592482.1	ENSG00000125746.10	1.54764	0.0491849	2.96474	1.1253	0.0922747	1.27755	1.1253
ENST00000376016.3	ENSG00000136758.13	9.45645	0.207687	0.313565	3.85989	0.227092	-1.64479	3.85989
ENST00000430010.1	ENSG00000227799.1	0.900533	0.0196752	2.70769	0.371342	0.0427414	2.7908	0.371342
ENST00000534807.1	ENSG00000141279.8	0.442203	0.00870741	-1.91531	0.665919	0.00684753	1.72629	0.665919
ENST00000485307.1	ENSG00000137266.10	0.334759	0.0216181	-2.84619	1.22126	0.0110456	-0.558813	1.22126
ENST00000433605.1	ENSG00000214694.6	0.976701	0.0113514	-0.437515	0.0281727	0.0237112	-2.58263	0.0281727
ENST00000376460.1	ENSG00000088387.13	2.63763	0.219689	0.0855845	3.11498	0.280769	-1.50381	3.11498
ENST00000455401.2	ENSG00000144834.8	140.733	4.97953	2.04331	1.51271	0.620423	1.00247	1.51271
ENST00000549795.1	ENSG00000174243.4	0.60254	0.0266782	3.06989	0.743967	0.0385819	0.616048	0.743967
ENST00000556334.1	ENSG00000088808.12	3.23598	0.160895	0.786516	0.494798	0.14379	3.09416	0.494798
ENST00000296351.4	ENSG00000163975.7	0.181618	0.0130041	1.32384	1.68119	0.0126262	-2.52709	1.68119
ENST00000342873.3	ENSG00000101443.13	1.65417	0.103602	-1.84457	1.54074	0.0454342	1.7602	1.54074
ENST00000442354.1	ENSG00000170165.5	0.454524	0.0352432	-1.98009	1.27591	0.0177258	2.022	1.27591
ENST00000549454.1	ENSG00000067715.9	1.43855	0.133235	-2.0213	1.5791	0.0848927	2.56997	1.5791
ENST00000264020.2	ENSG00000118096.3	3.07631	0.0778641	-0.0433742	0.480679	0.0982933	-2.50402	0.480679
ENST00000494569.1	ENSG00000174963.13	0.235258	0.0350495	1.90997	0.454626	0.0105728	0.676032	0.454626
ENST00000377441.1	ENSG00000204790.7	7.01609	0.134826	0.604703	0.447172	0.331346	-0.74911	0.447172
ENST00000423400.1	ENSG00000177000.6	2.48209	0.0724191	-2.85375	1.50019	0.0746353	2.36732	1.50019
ENST00000343855.4	ENSG00000188707.4	0.387853	0.00609348	1.85966	0.289222	0.00474175	-2.23207	0.289222
ENST00000337537.3	ENSG00000154001.8	6.15963	0.0264797	-0.844434	0.140059	0.0285454	-3.05147	0.140059
ENST00000370812.3	ENSG00000142892.10	3.11083	0.0912988	1.31401	0.768261	0.0829895	-0.922925	0.768261
ENST00000517874.1	ENSG00000170271.6	0.719331	0.00728881	1.75262	0.0344353	0.0266605	-2.67502	0.0344353
ENST00000396828.4	ENSG00000129559.8	2.31764	0.0160675	-1.19677	0.0399961	0.054316	0.511294	0.0399961
ENST00000285176.8	ENSG00000154874.9	1.61968	0.0828669	-1.42961	1.17534	0.0840423	2.26479	1.17534
ENST00000216456.6	ENSG00000100568.6	15.9842	0.666738	0.831932	1.59946	0.658821	-1.76347	1.59946
ENST00000458191.1	ENSG00000136273.7	0.780375	0.0286213	-0.241862	0.822459	0.0298219	-0.802031	0.822459
ENST00000573173.1	ENSG00000224877.2	1.20398	0.0617815	-1.51578	1.18804	0.0222459	2.24516	1.18804
ENST00000359135.3	ENSG00000144366.11	0.977132	0.0307674	1.46759	0.779749	0.0141937	2.82172	0.779749
ENST00000338950.5	ENSG00000047579.14	0.267991	0.0193414	2.60444	1.45247	0.0161907	0.267989	1.45247
ENST00000569981.1	ENSG00000238045.4	0.6828	0.0224003	-2.66343	1.09611	0.0381837	2.0697	1.09611
ENST00000399654.2	ENSG00000002822.10	5.71404	0.0183789	-0.360391	0.0296969	0.217148	-1.87275	0.0296969
ENST00000394717.2	ENSG00000115239.15	2.42569	0.12166	0.237258	1.5494	0.0479949	1.22486	1.5494
ENST00000404765.2	ENSG00000204463.7	1.62103	0.0219065	-0.328257	0.0311859	0.2014	-0.984984	0.0311859
ENST00000298292.8	ENSG00000165506.10	1.17527	0.028812	-0.931218	0.287717	0.0602538	0.0439682	0.287717
ENST00000519632.1	ENSG00000146414.11	0.111047	0.00353932	-2.91225	0.503581	0.00868472	2.7316	0.503581
ENST00000395068.4	ENSG00000178719.12	125.363	1.03021	0.162106	0.537377	1.58821	-1.03928	0.537377
ENST00000589699.1	ENSG00000166974.7	15.4513	0.960684	-2.45457	2.6615	0.589663	1.73438	2.6615
ENST00000296098.4	ENSG00000138100.9	1.03489	0.0544403	1.2916	0.761869	0.10764	2.97742	0.761869
ENST00000265978.4	ENSG00000051009.6	0.431324	0.0496456	0.798241	3.73024	0.0422807	0.0186347	3.73024
ENST00000262043.3	ENSG00000118482.7	0.560405	0.0102664	2.86161	0.348394	0.0284255	0.481609	0.348394
ENST00000300823.6	ENSG00000167380.12	3.05601	0.192864	0.196522	3.28695	0.128009	-3.06516	3.28695
ENST00000370655.1	ENSG00000165887.7	1.59647	0.0689968	0.798234	0.531708	0.136733	1.10456	0.531708
ENST00000359491.1	ENSG00000214770.2	0.168089	0.00362419	3.12456	0.125915	0.0102947	2.97212	0.125915
ENST00000331479.3	ENSG00000183172.6	18.0815	0.147777	1.47864	0.555986	0.212247	0.310422	0.555986
ENST00000341533.4	ENSG00000161048.7	1.91049	0.132764	-0.442713	1.03747	0.0355622	-2.04272	1.03747
ENST00000311083.5	ENSG00000175183.5	11.6017	0.68768	-0.0213485	4.61849	0.540586	-0.626856	4.61849
ENST00000299192.7	ENSG00000155393.8	2.62188	0.0447399	2.36795	1.93274	0.0470828	-2.87545	1.93274
ENST00000319441.4	ENSG00000124253.9	1.02918	0.0672324	0.127971	0.320385	0.0664158	-2.77765	0.320385
ENST00000555895.1	ENSG00000100804.14	1.67686	0.0602427	0.709004	0.236512	0.0464129	-2.27783	0.236512
ENST00000249837.3	ENSG00000129003.11	0.431085	0.0343733	-0.226165	2.66708	0.0357606	-1.91423	2.66708
ENST00000557727.1	ENSG00000100888.8	18.8557	0.693669	-2.46995	3.28691	0.870176	2.03946	3.28691
ENST00000421538.1	ENSG00000231711.1	0.674105	0.00826135	0.942359	0.128824	0.023324	-2.04035	0.128824
ENST00000578586.1	ENSG00000181396.8	2.23854	0.0199383	2.99819	0.207366	0.00964196	2.91296	0.207366
ENST00000329397.1	ENSG00000184489.7	13.2197	0.0634457	-1.11435	0.0224218	0.416078	-2.05236	0.0224218
ENST00000496353.1	ENSG00000127054.13	0.662352	0.0252366	3.10805	0.532998	0.0260559	-1.02234	0.532998
ENST00000512214.1	ENSG00000145416.9	0.226109	0.0179301	-1.66041	1.95839	0.0142623	1.63199	1.95839
ENST00000394411.3	ENSG00000156475.13	15.8979	0.727564	2.07061	1.01776	0.171171	3.13622	1.01776
ENST00000526782.1	ENSG00000079819.11	0.772463	0.0479638	1.76159	1.04735	0.0366308	1.4816	1.04735
ENST00000251757.3	ENSG00000111752.5	7.06013	0.212807	0.241221	0.682475	0.135865	-0.695683	0.682475
ENST00000574408.1	ENSG00000154914.11	0.72381	0.0204594	0.395649	0.313677	0.0225373	-3.09908	0.313677
ENST00000458663.2	ENSG00000104936.11	4.42354	0.0754882	2.44114	1.35008	0.032581	3.12413	1.35008
ENST00000495101.1	ENSG00000184708.12	0.768718	0.0258859	-2.63602	0.880785	0.0269983	1.74919	0.880785
ENST00000323076.2	ENSG00000136167.8	1.79034	0.109207	-0.0132587	0.701845	0.0957562	-1.64243	0.701845
ENST00000442760.2	ENSG00000133112.12	0.817685	0.0703153	3.00211	0.491515	0.193639	-2.33676	0.491515
ENST00000408923.3	ENSG00000169220.13	5.47511	0.225563	0.683883	2.38616	0.108441	-0.211807	2.38616
ENST00000410092.3	ENSG00000134278.10	8.30589	0.212003	0.611281	0.387131	0.481588	-0.607804	0.387131
ENST00000578456.1	ENSG00000007237.12	0.279343	0.0211095	-2.12647	1.06721	0.0117371	3.1095	1.06721
ENST00000397488.2	ENSG00000007516.9	29.6973	1.7431	0.341143	2.73116	0.927916	-1.02378	2.73116
ENST00000336257.3	ENSG00000135702.10	1.70539	0.0403647	2.81739	1.86792	0.0168187	2.36375	1.86792
ENST00000570022.1	ENSG00000261399.1	4.68101	0.354159	0.275696	2.5459	0.193008	-0.853835	2.5459
ENST00000528987.1	ENSG00000085063.10	0.138198	0.00627213	-1.1315	0.752325	0.00799964	-1.5894	0.752325
ENST00000412698.2	ENSG00000154743.12	4.58346	0.0637543	2.85536	0.976914	0.088689	1.60176	0.976914
ENST00000360951.4	ENSG00000078487.13	1.30824	0.108799	0.693591	0.819481	0.0341513	1.23786	0.819481
ENST00000423714.1	ENSG00000237036.2	0.510275	0.0125648	1.87326	0.211989	0.0267136	0.953422	0.211989
ENST00000355657.2	ENSG00000120049.13	1.05877	0.0500534	1.75622	0.681128	0.0915818	-2.92914	0.681128
ENST00000582029.1	ENSG00000126861.4	0.215075	0.00633896	-0.364777	0.266802	0.00181899	-1.04168	0.266802
ENST00000416455.1	ENSG00000236095.1	0.814418	0.0643373	-2.42784	2.93048	0.0242262	-2.79011	2.93048
ENST00000513601.1	ENSG00000169609.8	3.09298	0.0815247	0.927252	1.45781	0.110708	-2.04912	1.45781
ENST00000569710.1	ENSG00000259826.1	0.674365	0.00577791	0.0511156	0.120879	0.00981944	-0.943527	0.120879
ENST00000355946.2	ENSG00000107957.11	5.79039	0.121095	-1.83425	1.31137	0.0265898	2.98376	1.31137
ENST00000357332.3	ENSG00000198356.7	40.8225	0.515786	1.68029	1.02067	0.525878	-0.415113	1.02067
ENST00000409115.3	ENSG00000187514.10	343.504	4.87739	-1.84164	0.744448	4.27426	1.35434	0.744448
ENST00000526028.1	ENSG00000198331.6	1.78552	0.131639	2.37581	3.04938	0.1487	-0.335691	3.04938
ENST00000324439.5	ENSG00000163743.9	2.20654	0.0361563	-0.11237	0.391118	0.0602444	-2.03667	0.391118
ENST00000562232.1	ENSG00000261140.1	2.29496	0.0377832	-2.1495	0.378876	0.0717253	1.94911	0.378876
ENST00000580242.1	ENSG00000264433.1	0.579524	0.0507068	-1.3636	1.44339	0.0114117	2.66886	1.44339
ENST00000477068.1	ENSG00000135899.11	0.570058	0.0128676	-0.559621	0.328054	0.0319787	1.23407	0.328054
ENST00000478065.1	ENSG00000131584.13	11.6875	0.328301	-0.942921	2.26841	0.260907	1.8721	2.26841
ENST00000261509.6	ENSG00000129116.13	0.433382	0.0239282	-2.67976	0.52697	0.0419348	-1.25833	0.52697
ENST00000520468.1	ENSG00000164919.4	0.595497	0.0381684	-2.52913	1.19848	0.0314979	-0.329398	1.19848
ENST00000484848.1	ENSG00000075826.11	0.324358	0.0201725	-1.51171	2.58482	0.0181282	2.73947	2.58482
ENST00000382384.2	ENSG00000157954.10	7.61906	0.292952	0.445951	3.45101	0.146538	-0.959345	3.45101
ENST00000416753.1	ENSG00000012963.9	2.44527	0.158111	2.85778	1.28677	0.134146	2.28967	1.28677
ENST00000261488.6	ENSG00000120658.8	0.602094	0.0612074	0.690835	2.52062	0.0383959	-2.03062	2.52062
ENST00000381645.3	ENSG00000244627.1	0.76332	0.0560585	-1.65796	3.05349	0.0115409	-1.82541	3.05349
ENST00000318672.3	ENSG00000177058.7	1.31385	0.0397776	2.73075	0.28976	0.15348	-0.885791	0.28976
ENST00000525482.1	ENSG00000154134.10	6.3077	0.171768	-2.12213	0.146134	0.835373	-2.8559	0.146134
ENST00000545697.1	ENSG00000090006.12	1.19946	0.0656035	1.45208	1.06035	0.0268891	0.143851	1.06035
ENST00000564652.1	ENSG00000141002.13	4.08249	0.731476	-0.993045	3.64674	0.28972	3.00432	3.64674
ENST00000368811.3	ENSG00000197747.4	6.58306	0.314379	0.263091	0.855551	0.654493	-1.13935	0.855551
ENST00000553514.1	ENSG00000183648.3	11.8445	1.07148	-0.780091	0.661913	1.0166	-2.65877	0.661913
ENST00000560113.1	ENSG00000166710.12	1.82657	0.0861796	-0.0864706	0.983556	0.0306657	1.2014	0.983556
ENST00000248706.3	ENSG00000128045.5	6.36084	0.194578	0.857861	0.778658	0.049514	-2.62626	0.778658
ENST00000563748.1	ENSG00000176454.8	39.8892	2.05323	-2.90414	4.50711	2.16751	1.38548	4.50711
ENST00000392455.3	ENSG00000152492.9	3.34569	0.12742	0.255893	3.48348	0.138689	-1.41408	3.48348
ENST00000366767.3	ENSG00000143776.13	1.68151	0.181984	-0.600416	3.28791	0.0746397	-0.210351	3.28791
ENST00000264255.3	ENSG00000115514.7	4.309	0.152614	1.11966	2.88317	0.10552	-1.81247	2.88317
ENST00000344008.5	ENSG00000130940.9	0.0928079	0.00509338	-2.04005	0.421336	0.0109933	0.296786	0.421336
ENST00000430326.1	ENSG00000228671.1	1.3594	0.119145	-1.43008	3.84386	0.0721355	2.56292	3.84386
ENST00000464468.1	ENSG00000239857.1	0.612742	0.0118123	0.717179	0.159681	0.0173816	2.2909	0.159681
ENST00000424212.1	ENSG00000155849.11	0.56307	0.0370336	2.69364	1.04886	0.0233129	1.69638	1.04886
ENST00000503335.2	ENSG00000145794.12	2.16662	0.115626	-0.860382	1.27715	0.126503	0.113458	1.27715
ENST00000332129.2	ENSG00000116852.9	2.671	0.0696263	-0.17153	0.755352	0.114149	-1.20872	0.755352
ENST00000477651.1	ENSG00000145014.13	2.61841	0.0367576	-1.29194	0.225415	0.070721	2.06575	0.225415
ENST00000383791.3	ENSG00000131370.11	19.6419	0.208907	3.09528	0.367473	0.160811	-0.636098	0.367473
ENST00000368349.4	ENSG00000160753.11	18.8588	0.480597	-3.07755	0.493216	1.35181	1.14253	0.493216
ENST00000569729.1	ENSG00000196678.9	0.60303	0.00352655	2.65106	0.0102523	0.0718367	2.49725	0.0102523
ENST00000590400.1	ENSG00000197256.6	0.215102	0.0161312	-2.54698	2.03774	0.00930609	1.62834	2.03774
ENST00000370476.5	ENSG00000119929.8	7.79376	0.153107	1.5889	2.05587	0.0947899	-0.831001	2.05587
ENST00000462785.1	ENSG00000153107.7	0.914996	0.0484648	-3.01976	2.69346	0.0985226	1.23702	2.69346
ENST00000485692.1	ENSG00000148308.12	0.803192	0.0780895	-1.22944	1.09403	0.0994074	2.94826	1.09403
ENST00000527982.1	ENSG00000185627.13	2.07147	0.0699989	-2.90187	1.93168	0.0413549	0.959282	1.93168
ENST00000382162.3	ENSG00000198089.10	0.899866	0.0324876	2.91274	2.40391	0.0314526	2.49427	2.40391
ENST00000341712.4	ENSG00000133030.14	9.09205	0.807395	0.347761	4.50573	0.811974	-2.08823	4.50573
ENST00000553251.1	ENSG00000076513.11	3.43099	0.177179	2.18246	1.47983	0.142154	2.41041	1.47983
ENST00000568956.1	ENSG00000261221.1	8.14251	0.119104	2.88349	1.91421	0.108976	1.94451	1.91421
ENST00000231484.3	ENSG00000113555.4	0.331105	0.0254171	-1.07484	2.95112	0.00502365	-1.73821	2.95112
ENST00000392794.3	ENSG00000213188.3	0.717582	0.0198925	-2.21204	0.430912	0.0255402	2.59324	0.430912
ENST00000471961.1	ENSG00000185340.11	1.37996	0.0636603	-1.44009	1.1101	0.0594712	-1.39897	1.1101
ENST00000555707.1	ENSG00000257621.2	2.41516	0.0279201	0.0862721	1.38893	0.0309341	-1.72138	1.38893
ENST00000414615.1	ENSG00000159871.9	4.23886	0.077368	0.750678	0.479571	0.107397	-0.942338	0.479571
ENST00000292140.5	ENSG00000176531.5	2.06776	0.0561361	-2.16436	2.15257	0.0156224	-3.07088	2.15257
ENST00000303731.4	ENSG00000170043.7	81.0182	0.745593	2.12034	0.508426	0.78898	2.58532	0.508426
ENST00000346199.2	ENSG00000053438.7	39.6463	0.869802	1.29799	0.36637	1.12232	2.50684	0.36637
ENST00000446527.1	ENSG00000233184.1	0.793036	0.0490239	0.958506	1.439	0.0312167	-0.133812	1.439
ENST00000313525.3	ENSG00000059769.15	0.636271	0.0547398	0.871225	3.04188	0.0204906	-0.990531	3.04188
ENST00000263847.1	ENSG00000110048.7	5.71212	0.161433	0.508068	3.36415	0.185379	-1.61375	3.36415
ENST00000223361.3	ENSG00000106628.6	2.09007	0.0219287	0.573526	0.153012	0.00743742	-0.0820504	0.153012
ENST00000256649.4	ENSG00000134253.5	1.72424	0.135411	1.11478	2.21226	0.136289	-2.72165	2.21226
ENST00000266078.6	ENSG00000203880.6	5.58163	0.249057	2.88146	2.38628	0.394401	1.43022	2.38628
ENST00000420905.1	ENSG00000231560.1	0.5502	0.0245833	-2.00895	4.48185	0.0236682	2.4205	4.48185
ENST00000379376.2	ENSG00000101265.10	5.7738	0.306841	2.222	1.08825	0.414053	1.13209	1.08825
ENST00000398399.2	ENSG00000206538.3	0.0478267	0.00129468	-0.635436	0.286003	0.00196189	-2.89779	0.286003
ENST00000254719.5	ENSG00000132383.7	7.13575	0.298623	0.375987	5.18388	0.199574	-0.98981	5.18388
ENST00000313865.6	ENSG00000179066.6	0.462996	0.02177	-1.65043	0.525721	0.0110725	0.0143611	0.525721
ENST00000429020.1	ENSG00000106086.12	0.169599	0.0052255	3.07853	0.631506	0.0051109	-1.04147	0.631506
ENST00000375654.4	ENSG00000204390.8	2.03153	0.107502	-0.756512	1.48144	0.222197	-0.112658	1.48144
ENST00000447261.2	ENSG00000215481.4	0.35332	0.024059	-2.56209	2.43853	0.0133449	0.598295	2.43853
ENST00000530878.1	ENSG00000198929.8	1.426	0.0771641	-1.43823	0.594208	0.0762499	2.78915	0.594208
ENST00000467661.1	ENSG00000185049.7	7.71291	0.416833	-1.87153	2.26754	0.330506	1.9063	2.26754
ENST00000483371.1	ENSG00000162636.11	0.166561	0.00895088	-2.47366	1.29644	0.00563313	-2.80588	1.29644
ENST00000581375.1	ENSG00000130935.5	1.2271	0.0506562	1.73165	1.48357	0.0597408	-0.89643	1.48357
ENST00000449692.3	ENSG00000175573.6	34.292	0.341016	-2.66819	0.572049	1.18899	1.08408	0.572049
ENST00000568068.1	ENSG00000013364.14	0.487024	0.0265523	1.21404	0.524258	0.0228156	-0.255057	0.524258
ENST00000488127.1	ENSG00000157978.6	0.484166	0.0229994	-1.53206	1.1219	0.011013	1.53696	1.1219
ENST00000532031.1	ENSG00000149179.8	3.17971	0.133484	-2.73949	2.52218	0.116005	2.09673	2.52218
ENST00000277537.6	ENSG00000148396.13	1.61621	0.0900579	0.445176	0.512045	0.138402	-3.08343	0.512045
ENST00000538784.1	ENSG00000184967.2	4.99603	0.32368	-2.76822	2.1132	0.243072	2.76971	2.1132
ENST00000266551.4	ENSG00000139187.5	0.565471	0.020492	-0.0815951	0.763633	0.0352147	0.449752	0.763633
ENST00000536549.1	ENSG00000177981.6	3.2648	0.0782472	-0.807215	0.439789	0.0396103	-1.09917	0.439789
ENST00000288828.4	ENSG00000157954.10	11.2188	0.203269	-2.30539	2.20123	0.297511	0.892395	2.20123
ENST00000376040.1	ENSG00000135040.11	0.392254	0.00238654	-2.35902	0.113249	0.00839614	-3.0154	0.113249
ENST00000561313.1	ENSG00000069966.14	2.39568	0.23209	0.648289	2.38087	0.238154	-1.51067	2.38087
ENST00000466342.1	ENSG00000161011.15	1.63181	0.0225441	0.0257822	0.694054	0.0140802	-3.11783	0.694054
ENST00000414720.1	ENSG00000197782.8	0.94149	0.0518037	2.97198	2.50268	0.0616925	1.46323	2.50268
ENST00000530691.1	ENSG00000133816.9	0.902706	0.0203312	2.61169	0.660347	0.0127748	-3.02152	0.660347
ENST00000534215.1	ENSG00000149091.10	0.832392	0.0450112	0.18671	0.912109	0.0695759	-1.04742	0.912109
ENST00000479989.1	ENSG00000164904.10	0.544053	0.0240672	0.0594505	0.349949	0.0211479	1.10169	0.349949
ENST00000470467.1	ENSG00000112640.10	14.4513	0.860033	-3.06519	2.70909	0.64927	1.81758	2.70909
ENST00000523477.1	ENSG00000169427.2	2.14267	0.170437	-2.44722	3.013	0.134701	1.74491	3.013
ENST00000553232.1	ENSG00000122965.6	5.0994	0.388901	3.01246	3.51815	0.292798	1.50596	3.51815
ENST00000367889.3	ENSG00000143198.7	41.9349	1.2578	1.12506	1.88453	1.39228	-1.14654	1.88453
ENST00000308683.2	ENSG00000173545.4	13.5942	0.340588	1.58814	2.00057	0.191821	-2.23216	2.00057
ENST00000422861.1	ENSG00000185513.9	4.65392	0.0235573	2.27009	0.0794495	0.137824	2.80469	0.0794495
ENST00000269346.4	ENSG00000141540.6	14.4123	0.522183	0.238167	1.0036	0.683402	-1.15491	1.0036
ENST00000575722.1	ENSG00000263146.2	14.0432	0.423781	-0.977373	1.15781	0.111573	3.00393	1.15781
ENST00000533627.1	ENSG00000149582.10	1.22355	0.0395311	1.2474	0.743548	0.0445975	0.410509	0.743548
ENST00000570983.2	ENSG00000083290.15	0.850143	0.0276596	-2.97557	2.47549	0.03497	1.60567	2.47549
ENST00000344099.3	ENSG00000105708.8	2.06674	0.034417	0.821282	1.52962	0.0184474	-2.18001	1.52962
ENST00000487187.1	ENSG00000164877.14	0.579949	0.0333549	-2.31659	1.37441	0.0285798	1.76234	1.37441
ENST00000492129.1	ENSG00000141127.9	1.02777	0.0822304	1.85555	1.31979	0.106888	0.507211	1.31979
ENST00000542587.1	ENSG00000064547.9	0.602768	0.0159589	1.57214	0.415243	0.0306199	-2.68271	0.415243
ENST00000536535.1	ENSG00000111728.5	0.452798	0.0274999	2.93976	0.943272	0.0431902	-3.11706	0.943272
ENST00000376936.4	ENSG00000171824.9	7.026	0.144089	0.493558	0.281998	0.0826235	-2.40679	0.281998
ENST00000564564.1	ENSG00000255986.2	0.48735	0.0591545	-1.95564	1.6596	0.00192198	0.38368	1.6596
ENST00000264313.5	ENSG00000109171.9	1.3168	0.0610127	0.226874	3.99928	0.0283733	-0.974776	3.99928
ENST00000479599.2	ENSG00000118507.11	0.588495	0.0452179	-1.76585	1.469	0.0246007	-0.131709	1.469
ENST00000455371.1	ENSG00000107959.10	1.91011	0.0668526	2.55609	0.250993	0.232598	2.37934	0.250993
ENST00000380900.2	ENSG00000183527.6	3.18928	0.155331	2.34436	0.666837	0.179638	-2.54185	0.666837
ENST00000525275.1	ENSG00000179526.12	0.506008	0.00659676	2.22115	0.0559837	0.0294024	-3.07268	0.0559837
ENST00000505747.1	ENSG00000138050.10	1.88062	0.0505405	2.4654	0.26499	0.1812	1.45012	0.26499
ENST00000471434.1	ENSG00000204316.8	1.31131	0.0361446	3.06465	0.40951	0.069137	0.17969	0.40951
ENST00000508716.1	ENSG00000039123.11	1.24898	0.0250411	-2.2555	1.60322	0.019474	0.701048	1.60322
ENST00000565270.1	ENSG00000140859.10	0.55139	0.0354593	1.23326	0.462373	0.0497579	-2.18248	0.462373
ENST00000485101.1	ENSG00000156976.10	3.85598	0.194259	0.361681	5.17244	0.118912	-1.38184	5.17244
ENST00000294715.2	ENSG00000232527.3	2.96364	0.141231	2.99646	0.888103	0.131591	-1.49247	0.888103
ENST00000321276.7	ENSG00000163082.9	2.49002	0.0930474	0.403168	1.77532	0.0977522	-1.18448	1.77532
ENST00000490135.2	ENSG00000131018.17	0.640889	0.0372837	0.578894	1.86121	0.0486687	-1.15845	1.86121
ENST00000368874.4	ENSG00000143393.12	3.64457	0.0479246	-0.287537	0.633917	0.0531112	-0.699991	0.633917
ENST00000449175.1	ENSG00000236901.2	3.83647	0.11489	0.77914	0.587659	0.182085	-1.56314	0.587659
ENST00000563310.1	ENSG00000166233.8	1.74362	0.151935	3.04333	3.53812	0.147773	1.41177	3.53812
ENST00000454147.1	ENSG00000132164.5	1.20787	0.0515662	-0.445217	1.31555	0.0502275	-1.12234	1.31555
ENST00000421967.1	ENSG00000172113.4	1.61701	0.0825569	-0.00858033	1.9376	0.0685119	-1.56782	1.9376
ENST00000555970.1	ENSG00000165525.12	25.9365	0.771237	-1.71452	1.37677	0.872755	2.2268	1.37677
ENST00000507439.1	ENSG00000151552.7	20.3295	2.00479	3.12887	3.78574	2.42861	0.973587	3.78574
ENST00000475208.1	ENSG00000121900.12	3.00771	0.225046	0.337254	1.84432	0.309198	-1.28507	1.84432
ENST00000356010.5	ENSG00000138834.8	0.914518	0.108679	0.560486	2.57154	0.0974542	-1.38409	2.57154
ENST00000537319.1	ENSG00000151881.10	1.36858	0.0641494	-2.47095	2.28274	0.0614721	1.3026	2.28274
ENST00000462762.1	ENSG00000135749.13	14.5284	0.856966	-1.58968	1.5251	1.22557	2.02494	1.5251
ENST00000490441.1	ENSG00000243701.1	0.633938	0.0327636	-1.40218	0.503675	0.0115417	0.292537	0.503675
ENST00000254250.3	ENSG00000131931.4	2.05581	0.0945486	0.563738	1.30746	0.15378	-0.142877	1.30746
ENST00000462139.1	ENSG00000162714.7	0.592461	0.0128325	1.39171	0.581539	0.0294963	-2.5122	0.581539
ENST00000304623.8	ENSG00000169862.14	25.8357	0.433419	-0.787306	1.77112	0.376443	-1.80718	1.77112
ENST00000463909.1	ENSG00000099949.14	3.52434	0.248879	-2.03077	2.57284	0.27467	1.80047	2.57284
ENST00000511473.1	ENSG00000204628.7	49.647	0.356411	0.208064	0.201909	0.367795	-1.30471	0.201909
ENST00000564459.1	ENSG00000125124.7	10.895	0.330995	2.9892	1.78481	0.256253	1.65037	1.78481
ENST00000544041.1	ENSG00000085511.15	0.350932	0.013561	-2.78673	0.648314	0.0127541	1.23704	0.648314
ENST00000376901.4	ENSG00000174851.9	14.8488	0.55288	-0.14696	3.30167	0.387047	-1.38762	3.30167
ENST00000507656.1	ENSG00000164162.8	1.77196	0.0295113	-2.25738	0.102363	0.089739	-0.737896	0.102363
ENST00000391881.3	ENSG00000105443.8	12.0353	0.771275	0.437601	0.910328	0.356275	-0.840239	0.910328
ENST00000536073.1	ENSG00000182196.8	45.0878	6.0213	-1.49643	1.84875	4.45515	1.39127	1.84875
ENST00000276689.3	ENSG00000147684.3	260.955	4.03169	1.49974	1.31343	4.84086	0.27026	1.31343
ENST00000252527.7	ENSG00000203485.7	5.54051	0.134797	-2.32587	0.42768	0.280189	2.9293	0.42768
ENST00000283141.6	ENSG00000153157.8	0.305371	0.0148029	-3.00189	1.02258	0.0120699	2.73268	1.02258
ENST00000256261.4	ENSG00000133878.4	33.358	0.556795	2.0741	0.852216	0.680716	1.32398	0.852216
ENST00000590926.1	ENSG00000105290.5	2.02006	0.153604	-2.17584	1.4991	0.25398	0.496578	1.4991
ENST00000220058.4	ENSG00000103707.5	4.59955	0.0511406	2.00119	1.50806	0.0588916	3.13964	1.50806
ENST00000538471.1	ENSG00000146267.10	6.03723	0.289421	2.53359	1.58795	0.44111	1.81205	1.58795
ENST00000571144.1	ENSG00000261970.1	0.573025	0.0658699	2.9076	3.34725	0.0498478	3.08088	3.34725
ENST00000477054.1	ENSG00000073605.13	1.58269	0.0163522	-2.13532	0.215222	0.0428448	0.821478	0.215222
ENST00000494484.1	ENSG00000196262.9	2.19592	0.0284677	1.58689	0.900804	0.0625338	3.02009	0.900804
ENST00000565298.1	ENSG00000187535.9	1.70396	0.0528725	-3.057	1.13092	0.0669145	0.321835	1.13092
ENST00000297161.2	ENSG00000164619.4	0.269804	0.0116495	-2.90552	0.910005	0.023476	1.20774	0.910005
ENST00000354359.7	ENSG00000087460.16	32.8007	1.38648	1.17042	1.68674	1.11835	-1.63069	1.68674
ENST00000276480.7	ENSG00000147488.7	1.87117	0.00861508	0.837905	0.0160734	0.0512731	-0.956471	0.0160734
ENST00000435586.1	ENSG00000237357.1	0.321424	0.0156508	-2.48987	0.541174	0.0272531	0.216375	0.541174
ENST00000563424.2	ENSG00000261685.2	1.62247	0.0591117	-0.0191199	1.76747	0.0218623	-2.28421	1.76747
ENST00000518360.1	ENSG00000169139.6	0.481292	0.0216111	-1.79417	0.994884	0.0161645	2.03877	0.994884
ENST00000462749.1	ENSG00000115211.11	0.205495	0.0152273	0.696974	1.6639	0.0118554	-0.525859	1.6639
ENST00000438058.1	ENSG00000100242.11	0.875964	0.101798	0.033209	2.69456	0.0597028	-0.776649	2.69456
ENST00000378322.3	ENSG00000116213.10	2.40082	0.0418904	-2.58018	0.882363	0.0530739	1.74088	0.882363
ENST00000547076.1	ENSG00000135441.3	0.652951	0.0495201	1.44705	2.17297	0.0155603	-2.12103	2.17297
ENST00000313755.5	ENSG00000100033.11	17.5732	0.414062	2.68309	0.198873	0.188397	-0.250359	0.198873
ENST00000545718.1	ENSG00000114650.14	9.79365	0.0828418	2.79952	0.154943	0.214384	2.54157	0.154943
ENST00000559663.1	ENSG00000167258.8	0.515134	0.0201784	0.95177	0.355405	0.0181795	-1.77289	0.355405
ENST00000576854.1	ENSG00000108953.12	0.668307	0.0059655	-2.69799	0.143324	0.0138064	-3.05541	0.143324
ENST00000359595.3	ENSG00000140511.7	1.2277	0.0722382	-0.977458	0.493247	0.132876	1.21867	0.493247
ENST00000370801.3	ENSG00000036549.8	1.27424	0.0630121	-0.690729	3.06201	0.0783777	-1.32111	3.06201
ENST00000499900.2	ENSG00000247679.2	0.568333	0.0155809	-2.27596	0.853593	0.040276	1.06752	0.853593
ENST00000302819.5	ENSG00000168306.8	1.2173	0.0746519	-1.58414	0.893614	0.12286	-0.879265	0.893614
ENST00000338983.3	ENSG00000091436.12	2.67995	0.0651077	0.147186	1.76063	0.0276492	-2.28075	1.76063
ENST00000549920.1	ENSG00000063177.8	1.8483	0.213032	1.2165	1.21594	0.185777	-2.10569	1.21594
ENST00000483921.1	ENSG00000163032.6	0.531345	0.0128926	-2.22119	0.597154	0.0105223	1.26201	0.597154
ENST00000487909.1	ENSG00000159256.8	2.73642	0.121857	-2.94878	1.16636	0.18162	1.74508	1.16636
ENST00000552235.1	ENSG00000139168.3	3.98636	0.622014	1.07693	1.93766	0.552993	-1.88956	1.93766
ENST00000300107.3	ENSG00000166855.5	6.41529	0.0991937	1.1494	3.45722	0.113141	-1.77904	3.45722
ENST00000404204.1	ENSG00000100055.15	1.06741	0.113257	0.522673	0.344663	0.265987	-2.50191	0.344663
ENST00000383043.3	ENSG00000144895.7	7.41069	0.349071	2.12157	3.90076	0.16243	1.96557	3.90076
ENST00000508220.1	ENSG00000006114.11	0.24262	0.00924686	2.63655	0.560958	0.0114183	0.699281	0.560958
ENST00000457855.1	ENSG00000156983.11	1.73511	0.0748192	1.85458	0.902332	0.0815726	2.13348	0.902332
ENST00000179259.4	ENSG00000078237.4	2.99547	0.0575782	1.00885	0.252189	0.15038	-1.47785	0.252189
ENST00000329293.3	ENSG00000183801.3	0.232672	0.0197176	0.304481	3.22992	0.00797131	-0.1169	3.22992
ENST00000463769.1	ENSG00000196588.9	0.253145	0.00674747	-3.13977	0.241898	0.0183368	1.02387	0.241898
ENST00000459871.1	ENSG00000125851.5	0.840966	0.0810741	-2.34912	1.76225	0.0947973	0.275432	1.76225
ENST00000525158.1	ENSG00000134809.4	2.47138	0.159593	1.97811	1.25402	0.0717708	0.186705	1.25402
ENST00000396954.3	ENSG00000164172.14	0.744217	0.0792679	-0.211922	3.54311	0.0574803	-1.18597	3.54311
ENST00000349721.2	ENSG00000080503.14	1.54287	0.109877	0.483392	2.72796	0.0672433	-0.0421848	2.72796
ENST00000412830.3	ENSG00000136045.6	9.07126	0.121021	1.14819	1.03252	0.326206	-1.98089	1.03252
ENST00000569108.1	ENSG00000204991.6	0.146964	0.0103661	2.43001	1.73822	0.000537192	-3.01549	1.73822
ENST00000414393.1	ENSG00000213742.2	0.179339	0.00334684	1.0945	0.212845	0.00748528	-1.61586	0.212845
ENST00000515740.1	ENSG00000127419.11	2.84497	0.11104	1.10264	0.956891	0.154339	2.61221	0.956891
ENST00000273854.3	ENSG00000145242.9	0.555234	0.03321	0.223672	1.8004	0.0144364	-0.457174	1.8004
ENST00000547986.1	ENSG00000184752.8	2.54612	0.122971	2.94682	0.354209	0.324692	-0.262574	0.354209
ENST00000466106.1	ENSG00000141127.9	1.34897	0.130562	-1.98867	1.99182	0.168047	2.70621	1.99182
ENST00000420703.1	ENSG00000233072.1	1.53678	0.155929	-2.70394	3.53869	0.131655	1.2634	3.53869
ENST00000472004.1	ENSG00000104812.8	0.366806	0.0264674	-1.42385	1.16706	0.0145611	0.958567	1.16706
ENST00000465239.1	ENSG00000121753.8	71.9223	2.74786	-2.47749	2.87839	3.16672	2.44904	2.87839
ENST00000524216.1	ENSG00000151914.13	0.541384	0.0444788	0.773104	1.63157	0.0704228	-1.75977	1.63157
ENST00000382289.1	ENSG00000107104.13	5.80068	0.300288	1.42287	0.743636	0.435568	-2.77179	0.743636
ENST00000473347.1	ENSG00000106258.9	0.119821	0.00684002	-1.51136	0.707834	0.00764184	2.16728	0.707834
ENST00000274747.7	ENSG00000124532.9	1.6911	0.0706685	2.66301	0.923917	0.0524672	0.548069	0.923917
ENST00000563874.1	ENSG00000188603.12	0.351224	0.0241937	1.14422	1.14846	0.0380104	-0.270411	1.14846
ENST00000247182.5	ENSG00000126778.6	0.096	0.00667725	-1.02063	0.324832	0.00809515	1.31871	0.324832
ENST00000267425.3	ENSG00000196943.8	7.45573	0.0957188	-0.535668	3.42163	0.114284	-2.35787	3.42163
ENST00000434457.1	ENSG00000242215.1	0.0752448	0.00334664	-1.48755	0.50976	0.00126691	2.88653	0.50976
ENST00000210444.5	ENSG00000095380.10	15.8397	0.37109	2.30736	1.57395	0.12829	2.10499	1.57395
ENST00000221283.4	ENSG00000076944.8	1.98397	0.0775586	2.20636	0.430661	0.0349445	0.713818	0.430661
ENST00000552346.1	ENSG00000135655.9	2.66262	0.190639	1.1767	1.042	0.213375	0.881779	1.042
ENST00000504323.1	ENSG00000133706.13	0.383808	0.0291446	0.744795	1.74036	0.017827	-0.613121	1.74036
ENST00000549847.1	ENSG00000089009.9	1.36932	0.120151	0.9089	1.69467	0.104043	-2.14887	1.69467
ENST00000395564.4	ENSG00000183696.9	2.80437	0.131167	-1.11943	0.797996	0.161411	0.226524	0.797996
ENST00000392092.2	ENSG00000112592.7	1.95283	0.0518251	1.37315	0.529895	0.015634	-1.81387	0.529895
ENST00000582287.1	ENSG00000105655.11	8.0069	0.742101	-2.59369	1.40825	1.63379	1.86348	1.40825
ENST00000323061.5	ENSG00000177432.6	38.064	0.913719	1.03413	0.553209	2.19092	-2.45262	0.553209
ENST00000582984.1	ENSG00000141522.7	0.883785	0.0388208	-0.58021	0.540666	0.0444129	-1.31119	0.540666
ENST00000398530.1	ENSG00000204571.4	0.355652	0.0264947	-2.48024	1.32565	0.0333585	1.38029	1.32565
ENST00000400822.3	ENSG00000130396.16	2.45999	0.0620678	0.580106	0.355903	0.12408	-1.0108	0.355903
ENST00000568107.1	ENSG00000261609.1	4.54524	0.0448167	-1.42142	0.466354	0.0391567	-1.79753	0.466354
ENST00000267339.2	ENSG00000088448.9	16.1425	0.141527	2.10031	0.550829	0.371909	0.490999	0.550829
ENST00000398988.3	ENSG00000141068.9	5.24857	0.03875	-1.0477	0.480877	0.0861394	-0.795036	0.480877
ENST00000449476.2	ENSG00000178971.9	2.05125	0.0293805	1.05271	1.07034	0.0132502	-2.39972	1.07034
ENST00000374786.1	ENSG00000182667.9	1.87449	0.141966	-0.194648	1.42831	0.156227	-1.72393	1.42831
ENST00000301738.4	ENSG00000167977.4	6.403	0.0693778	0.437082	0.750942	0.068658	-1.75933	0.750942
ENST00000236918.7	ENSG00000118194.14	10.8723	0.372446	1.988	0.479547	0.296133	1.57289	0.479547
ENST00000451899.2	ENSG00000164823.5	2.08581	0.0495903	0.836837	0.180671	0.127024	0.266266	0.180671
ENST00000377190.3	ENSG00000162298.12	5.94775	0.0666172	1.52302	0.0524988	0.0776885	1.68959	0.0524988
ENST00000341039.2	ENSG00000167272.6	0.636041	0.0261732	1.86957	0.446039	0.0136902	2.73126	0.446039
ENST00000293973.1	ENSG00000162068.1	0.131102	0.00526399	-0.928902	0.566274	0.00487625	-1.35638	0.566274
ENST00000504300.1	ENSG00000249042.1	3.03341	0.0409628	-2.6849	0.946839	0.0622575	2.92864	0.946839
ENST00000570311.1	ENSG00000263142.1	0.230126	0.013457	1.01193	0.738903	0.0170813	-1.84503	0.738903
ENST00000443426.2	ENSG00000124574.9	0.84761	0.0378185	-0.683454	0.659331	0.0157677	2.63649	0.659331
ENST00000406369.1	ENSG00000152683.10	0.827985	0.0167185	-1.5261	0.169634	0.0450958	0.645804	0.169634
ENST00000578941.1	ENSG00000178927.11	0.434548	0.00778497	-0.151506	0.120332	0.0157863	-1.58585	0.120332
ENST00000267064.4	ENSG00000139613.7	5.04843	0.0925555	-0.672236	0.602942	0.196531	-0.906614	0.602942
ENST00000462273.1	ENSG00000156414.14	1.6199	0.051142	2.97424	0.286151	0.19034	1.67786	0.286151
ENST00000496567.1	ENSG00000148120.10	1.06874	0.0299627	-3.02356	0.151642	0.0649261	2.88944	0.151642
ENST00000397333.3	ENSG00000185163.5	9.79736	0.131663	2.65099	1.65168	0.173484	2.68139	1.65168
ENST00000335670.6	ENSG00000069667.11	1.76029	0.0225405	-0.221393	0.535241	0.0413536	-0.46984	0.535241
ENST00000586636.1	ENSG00000099622.9	23.8033	0.217576	-0.732139	0.29563	0.435079	2.12952	0.29563
ENST00000441173.1	ENSG00000188186.6	2.36109	0.098719	-2.7248	2.53632	0.0509866	1.46118	2.53632
ENST00000367461.3	ENSG00000198683.2	19.449	0.637261	-2.36478	1.21832	0.93549	2.17213	1.21832
ENST00000397495.4	ENSG00000100034.9	0.543524	0.0312832	-1.27426	1.36376	0.0360397	0.599168	1.36376
ENST00000426991.1	ENSG00000229152.1	0.618275	0.0174625	1.20167	0.230423	0.00997069	1.08655	0.230423
ENST00000479142.1	ENSG00000187239.11	12.5386	0.518662	-2.57469	1.88697	0.484524	1.6327	1.88697
ENST00000498309.1	ENSG00000164405.6	4.99354	0.0460229	0.0934719	0.206968	0.0709339	2.9007	0.206968
ENST00000493935.1	ENSG00000242265.1	18.5482	1.43499	3.01698	2.83605	1.19005	1.23969	2.83605
ENST00000382152.2	ENSG00000185774.9	2.1305	0.266381	0.140844	1.61194	0.328009	-1.39938	1.61194
ENST00000486793.1	ENSG00000112699.6	2.51823	0.158281	-3.08661	1.55402	0.172389	-1.95873	1.55402
ENST00000299543.7	ENSG00000060069.12	1.56534	0.0468133	2.31615	1.30542	0.0143338	-0.671899	1.30542
ENST00000480636.1	ENSG00000171109.14	0.483774	0.0354634	-2.54983	1.81035	0.0156482	3.00297	1.81035
ENST00000487944.1	ENSG00000117682.11	0.665646	0.0491838	-0.182034	1.72365	0.0827767	2.98968	1.72365
ENST00000343882.6	ENSG00000118689.10	10.0443	0.126482	0.152574	0.466956	0.152155	1.4211	0.466956
ENST00000262623.3	ENSG00000105675.3	0.256829	0.0178723	0.3397	0.991245	0.0322429	1.97611	0.991245
ENST00000566264.1	ENSG00000131634.9	6.42229	0.538246	0.368491	3.4582	0.444206	-1.73186	3.4582
ENST00000354050.4	ENSG00000100979.10	2.9644	0.164584	3.05603	0.826087	0.147439	0.983585	0.826087
ENST00000265140.5	ENSG00000133302.8	1.60459	0.0232591	-0.973632	0.400158	0.0479584	1.7542	0.400158
ENST00000533657.1	ENSG00000135387.14	10.7944	0.267381	2.58993	1.50342	0.591117	0.942636	1.50342
ENST00000424679.2	ENSG00000171606.12	1.37613	0.0286387	1.85429	0.205652	0.0730316	1.72351	0.205652
ENST00000415816.2	ENSG00000068079.3	2.94119	0.821138	-0.165926	2.11255	0.55067	-0.343299	2.11255
ENST00000497024.1	ENSG00000155849.11	0.500539	0.0435875	2.46617	3.52471	0.0220257	0.543135	3.52471
ENST00000474200.1	ENSG00000153904.12	21.3393	0.414476	-2.49829	0.295	1.64938	1.03009	0.295
ENST00000227524.4	ENSG00000110107.4	45.7783	1.36416	1.33441	1.57379	0.606972	-2.39525	1.57379
ENST00000572818.2	ENSG00000262292.2	0.280539	0.0117702	-2.21722	0.382091	0.0279414	2.78893	0.382091
ENST00000553870.1	ENSG00000100888.8	2.02954	0.173717	-2.66558	2.03676	0.121871	1.16776	2.03676
ENST00000380317.4	ENSG00000099385.7	0.980139	0.0249376	-2.90064	0.87261	0.0262817	-2.92613	0.87261
ENST00000587859.1	ENSG00000267498.1	0.776612	0.0474318	0.481504	0.798974	0.0432085	-2.21799	0.798974
ENST00000521508.1	ENSG00000253710.1	0.852345	0.0279121	0.851225	0.809936	0.0290256	-1.83275	0.809936
ENST00000471623.1	ENSG00000134744.9	0.906469	0.0376256	1.59882	0.498567	0.0310265	2.66453	0.498567
ENST00000382393.1	ENSG00000172785.12	0.588471	0.0388085	0.590642	1.49204	0.0138862	2.19558	1.49204
ENST00000445961.1	ENSG00000170889.9	1.10087	0.0690389	2.51539	0.455289	0.0678514	1.15061	0.455289
ENST00000379388.2	ENSG00000095951.12	0.991998	0.0438597	-0.022489	3.02658	0.0564939	-1.55065	3.02658
ENST00000456581.1	ENSG00000237489.2	0.5628	0.0128096	-2.77465	0.820301	0.0067073	2.04093	0.820301
ENST00000325139.5	ENSG00000105443.8	0.25491	0.0206786	0.615183	1.75175	0.00297658	-1.15995	1.75175
ENST00000215790.7	ENSG00000099992.11	5.84598	0.461605	0.235478	2.2449	0.419651	-2.41596	2.2449
ENST00000440685.2	ENSG00000189171.8	75.1955	3.51655	-0.527371	2.47848	1.84015	-0.913686	2.47848
ENST00000399461.4	ENSG00000167526.9	1.43664	0.0549274	2.27734	0.41706	0.0851985	-0.613429	0.41706
ENST00000503706.1	ENSG00000080709.9	2.71865	0.224235	-2.51841	2.62532	0.17223	1.67004	2.62532
ENST00000579663.1	ENSG00000172782.7	0.498868	0.0425506	-2.53415	2.88241	0.00251826	-2.41716	2.88241
ENST00000403007.3	ENSG00000163001.7	1.34713	0.0376367	-0.149611	0.330106	0.0791468	-2.08349	0.330106
ENST00000389462.4	ENSG00000159335.10	0.52049	0.023298	1.75919	0.374002	0.0773459	1.80549	0.374002
ENST00000348031.2	ENSG00000185019.12	1.06569	0.101144	-2.65024	2.63495	0.0587163	1.52001	2.63495
ENST00000474416.1	ENSG00000198792.7	0.437872	0.035558	2.61202	2.39701	0.0116762	-2.1986	2.39701
ENST00000565555.1	ENSG00000168803.10	1.3138	0.0969328	-1.59322	1.17586	0.0357053	2.32618	1.17586
ENST00000443226.1	ENSG00000186638.10	0.271235	0.0131249	2.80655	0.904616	0.008952	2.83723	0.904616
ENST00000394283.1	ENSG00000112561.12	0.872126	0.033041	-2.27988	1.15934	0.035216	0.383034	1.15934
ENST00000417453.1	ENSG00000149564.7	2.2393	0.293935	0.597478	3.94774	0.0272807	-2.43338	3.94774
ENST00000508517.1	ENSG00000249249.1	0.778313	0.0193295	-0.225774	0.0939572	0.0712668	2.05212	0.0939572
ENST00000589063.1	ENSG00000161091.8	1.52758	0.023329	-0.669914	0.0682642	0.130632	0.824242	0.0682642
ENST00000554659.1	ENSG00000100568.6	8.3792	0.167514	0.212408	2.3578	0.204389	-1.19992	2.3578
ENST00000525256.1	ENSG00000110696.4	1.29317	0.0214596	-0.966558	0.250538	0.0460814	-2.35439	0.250538
ENST00000342039.2	ENSG00000188384.3	0.0961243	0.00751276	-0.658369	2.34254	0.00886771	3.08316	2.34254
ENST00000256544.3	ENSG00000134152.6	4.02214	0.0451532	-1.9265	0.5767	0.00704443	1.82774	0.5767
ENST00000250237.5	ENSG00000213339.4	9.28568	0.315987	1.11217	2.47164	0.215285	-2.07638	2.47164
ENST00000507481.1	ENSG00000081791.4	6.66668	0.2789	-3.0743	2.60471	0.216553	1.96944	2.60471
ENST00000483208.1	ENSG00000258461.1	0.373188	0.0171365	-1.00916	1.00224	0.0185194	-1.97089	1.00224
ENST00000377497.3	ENSG00000068831.14	6.94586	0.191171	3.10223	1.26905	0.232887	0.127984	1.26905
ENST00000327669.4	ENSG00000184731.5	0.832313	0.0244526	0.889513	0.693793	0.0258452	-2.41688	0.693793
ENST00000460340.1	ENSG00000107317.7	48.4599	1.47359	-1.50267	0.528457	2.80649	2.69479	0.528457
ENST00000368401.5	ENSG00000169241.12	1.57406	0.109798	2.84347	1.37946	0.0130523	-0.229526	1.37946
ENST00000471811.1	ENSG00000185909.10	0.393288	0.0332196	0.960402	2.36923	0.011593	-1.00468	2.36923
ENST00000557367.1	ENSG00000213741.4	0.405478	0.0161129	-0.787604	0.434004	0.0485172	-2.92382	0.434004
ENST00000575223.1	ENSG00000185298.8	2.86676	0.0807948	-1.32946	0.207963	0.415361	2.86524	0.207963
ENST00000515580.1	ENSG00000001084.6	0.269458	0.00852765	2.30432	0.718088	0.00979681	-0.0962992	0.718088
ENST00000409883.2	ENSG00000155755.14	1.38728	0.0945414	1.31646	2.43132	0.0470966	-0.510504	2.43132
ENST00000579536.1	ENSG00000108262.11	0.54991	0.0233718	0.517683	0.841624	0.0229625	-1.75392	0.841624
ENST00000593275.1	ENSG00000141140.12	1.90914	0.150019	-2.53627	3.58438	0.112849	2.52751	3.58438
ENST00000561217.1	ENSG00000185215.4	7.70439	1.9114	-1.01648	0.675848	2.54324	1.35719	0.675848
ENST00000587021.1	ENSG00000131097.2	1.59306	0.188257	-2.03446	2.52682	0.232565	1.08828	2.52682
ENST00000492398.1	ENSG00000173846.8	0.774556	0.0877017	-2.70847	3.37917	0.0599316	3.11702	3.37917
ENST00000441711.2	ENSG00000170632.9	6.66479	0.264437	0.34268	2.89693	0.212544	-1.46919	2.89693
ENST00000474019.1	ENSG00000146828.12	0.91206	0.0418662	-1.90354	0.643548	0.080271	0.59448	0.643548
ENST00000552478.1	ENSG00000065357.14	0.619282	0.0216	2.84673	1.64249	0.0127014	1.4296	1.64249
ENST00000394877.3	ENSG00000145331.9	0.468117	0.0248145	2.054	1.37319	0.00892616	-1.94191	1.37319
ENST00000472644.2	ENSG00000170017.8	1.25405	0.145611	0.3985	3.27039	0.181964	-0.960997	3.27039
ENST00000496764.2	ENSG00000136002.12	1.32332	0.0431753	0.420137	0.296002	0.0970485	0.444844	0.296002
ENST00000551731.1	ENSG00000100299.12	2.76291	0.0321362	0.877776	0.24715	0.0585379	-1.99156	0.24715
ENST00000355029.4	ENSG00000173848.14	2.62867	0.0863699	1.46085	0.281445	0.296779	-2.19583	0.281445
ENST00000508462.1	ENSG00000248201.1	0.517501	0.0391099	2.75013	2.62679	0.0114491	1.58561	2.62679
ENST00000519541.1	ENSG00000205236.6	0.574957	0.0150216	2.83489	0.286677	0.0337811	-1.92628	0.286677
ENST00000561611.2	ENSG00000261008.2	0.145851	0.00584834	-2.46038	0.508781	0.00769685	2.98024	0.508781
ENST00000241393.3	ENSG00000121966.6	2.64415	0.235603	2.35588	1.14729	0.444779	0.941241	1.14729
ENST00000585601.1	ENSG00000130202.5	4.37988	0.400355	-2.37227	2.47445	0.393916	1.88014	2.47445
ENST00000444957.1	ENSG00000214022.6	11.2754	0.695318	0.0464819	1.37608	0.732753	-0.401402	1.37608
ENST00000380281.1	ENSG00000110844.8	10.6335	0.16645	2.3261	1.48769	0.140332	3.04679	1.48769
ENST00000409401.3	ENSG00000144535.15	0.915448	0.0268139	-1.837	2.60888	0.0153772	2.39244	2.60888
ENST00000478700.1	ENSG00000165487.8	0.941767	0.0619291	0.476403	1.98678	0.0380711	-2.16806	1.98678
ENST00000162749.2	ENSG00000067182.3	15.0789	1.15783	-0.912954	1.6557	1.55753	-0.961229	1.6557
ENST00000498907.2	ENSG00000245848.2	2.9014	0.13629	0.441863	1.92175	0.0969301	-2.83741	1.92175
ENST00000585203.1	ENSG00000072778.14	11.9072	0.31754	-3.06563	0.245415	0.777238	2.11323	0.245415
ENST00000438197.2	ENSG00000137501.11	5.45225	0.113204	1.08332	0.447654	0.29932	-1.73507	0.447654
ENST00000543233.1	ENSG00000179242.10	1.57578	0.0303302	-0.98141	0.114729	0.121283	-2.33055	0.114729
ENST00000427125.2	ENSG00000160801.9	0.801789	0.0101962	-0.502796	0.0390591	0.0287139	3.13322	0.0390591
ENST00000392346.2	ENSG00000176155.12	1.80336	0.0565609	-2.76932	1.48704	0.0592464	2.80797	1.48704
ENST00000481758.1	ENSG00000160688.14	3.23093	0.199066	-2.93975	0.440559	0.586086	1.08864	0.440559
ENST00000372097.5	ENSG00000148308.12	7.19389	0.361695	0.068574	3.68289	0.369175	-1.13963	3.68289
ENST00000517956.1	ENSG00000156804.3	4.36343	0.0632584	-1.52496	0.570856	0.0830349	0.445169	0.570856
ENST00000554627.1	ENSG00000075413.13	2.50789	0.0825794	-0.1259	0.641272	0.0817654	0.580581	0.641272
ENST00000572730.1	ENSG00000262580.1	1.06864	0.106587	2.44725	2.10587	0.0728954	0.529835	2.10587
ENST00000480929.1	ENSG00000135912.6	0.749755	0.0267877	-0.787707	1.87857	0.00514434	-2.40789	1.87857
ENST00000380272.3	ENSG00000145945.5	10.1888	0.392949	0.295017	3.52461	0.339107	-0.281246	3.52461
ENST00000481898.1	ENSG00000175061.10	17.7459	0.359822	-1.07141	0.397803	1.16303	-0.43198	0.397803
ENST00000468183.1	ENSG00000117410.9	4.4323	0.166529	-1.96734	0.730333	0.236685	1.72191	0.730333
ENST00000519805.1	ENSG00000254141.1	0.246772	0.0147183	-2.44708	0.698767	0.0126692	1.44409	0.698767
ENST00000524485.1	ENSG00000182919.9	1.37449	0.0302256	-2.92883	0.650645	0.0562424	2.7076	0.650645
ENST00000593003.1	ENSG00000130818.6	0.759384	0.0288416	0.665663	0.651589	0.00960823	-1.97537	0.651589
ENST00000419198.2	ENSG00000100908.9	5.83232	0.25011	1.72067	2.76074	0.173129	2.77022	2.76074
ENST00000585325.1	ENSG00000130175.5	2.16714	0.107325	-2.09032	0.847579	0.277549	0.795618	0.847579
ENST00000309352.3	ENSG00000204316.8	22.5414	0.459701	1.07023	2.85058	0.122375	-1.32299	2.85058
ENST00000326391.6	ENSG00000214783.4	4.73854	0.0428223	-2.44094	0.429977	0.102937	0.923527	0.429977
ENST00000511277.1	ENSG00000167083.2	1.01551	0.0581617	-2.58475	0.400501	0.0733909	0.374151	0.400501
ENST00000493773.1	ENSG00000084676.11	0.549036	0.00798987	-2.64594	0.075778	0.032465	0.201869	0.075778
ENST00000428449.1	ENSG00000230316.2	0.071936	0.00521401	-2.38597	0.968081	0.00517706	1.84288	0.968081
ENST00000257848.7	ENSG00000037897.12	1.69602	0.106334	2.31375	1.13868	0.110253	-1.80872	1.13868
ENST00000334444.6	ENSG00000114770.12	6.5595	0.250323	1.00961	0.659709	0.396105	-0.472142	0.659709
ENST00000263881.3	ENSG00000011566.9	1.17554	0.0664194	0.580759	1.2229	0.013519	-2.20807	1.2229
ENST00000366612.1	ENSG00000168275.10	4.21487	0.483695	3.0845	7.34966	0.20781	1.90948	7.34966
ENST00000296785.3	ENSG00000164331.5	2.91492	0.057507	-0.737335	1.27645	0.0634377	2.99772	1.27645
ENST00000528702.1	ENSG00000142082.10	0.52694	0.0365833	0.369721	1.63957	0.0368094	-1.12015	1.63957
ENST00000561178.1	ENSG00000235194.3	7.45899	0.166224	-2.45271	1.96662	0.122571	2.50364	1.96662
ENST00000439696.2	ENSG00000185650.8	26.066	0.592788	-0.940439	0.297261	0.875865	-0.761928	0.297261
ENST00000332947.4	ENSG00000183114.6	7.13241	0.280772	-2.80729	2.63479	0.242984	0.995164	2.63479
ENST00000372271.3	ENSG00000126882.8	3.16139	0.129921	2.15915	3.15876	0.102573	-0.173084	3.15876
ENST00000231572.3	ENSG00000113643.4	5.65742	0.466236	-0.342148	1.8888	0.37227	-1.97408	1.8888
ENST00000370747.4	ENSG00000137965.6	2.00582	0.130617	0.777291	0.492602	0.0855514	1.26656	0.492602
ENST00000412565.1	ENSG00000136367.10	0.214326	0.0290844	-1.36851	3.29425	0.0119623	-0.602479	3.29425
ENST00000272233.4	ENSG00000143878.8	120.201	2.18549	-0.507991	0.592622	3.80236	-1.55525	0.592622
ENST00000380502.3	ENSG00000147874.6	1.59563	0.0276979	0.984473	1.10024	0.0359971	-0.721583	1.10024
ENST00000562906.1	ENSG00000140943.12	2.72714	0.0844705	3.07592	1.28436	0.173239	1.46488	1.28436
ENST00000367320.2	ENSG00000118194.14	1.79258	0.173813	2.12085	1.80556	0.0790309	-2.46631	1.80556
ENST00000332556.4	ENSG00000185896.9	39.2612	0.550961	0.283531	0.830498	0.722775	-0.500439	0.830498
ENST00000484558.2	ENSG00000250479.3	42.844	0.847118	1.10266	0.456702	1.49516	1.48732	0.456702
ENST00000299596.4	ENSG00000166471.6	1.82221	0.220446	3.10558	5.1482	0.19319	2.64676	5.1482
ENST00000543732.1	ENSG00000006118.10	0.488859	0.0357945	-0.420761	0.711032	0.0878617	-0.254306	0.711032
ENST00000560419.1	ENSG00000259319.1	0.804983	0.0149716	2.04814	0.208589	0.0310014	-0.69207	0.208589
ENST00000554271.1	ENSG00000050130.12	1.11472	0.0960166	1.00844	2.32683	0.0715855	-1.07153	2.32683
ENST00000513304.1	ENSG00000250312.2	1.02487	0.0123105	-2.95713	1.10337	0.00658393	2.33479	1.10337
ENST00000373818.4	ENSG00000148180.10	16.5452	1.8875	0.690925	1.65106	0.348283	2.45519	1.65106
ENST00000540914.1	ENSG00000111913.11	0.505062	0.0359134	-1.23032	2.75887	0.00317556	-1.31325	2.75887
ENST00000511293.1	ENSG00000058729.6	1.44673	0.116688	-2.81873	2.39693	0.0630517	0.611461	2.39693
ENST00000483123.1	ENSG00000169905.7	0.10536	0.00281936	-1.28958	0.355586	0.00539109	1.34383	0.355586
ENST00000307522.3	ENSG00000169515.5	1.64988	0.0441548	0.0973548	0.597315	0.0336663	-0.981798	0.597315
ENST00000562194.1	ENSG00000167522.9	0.450748	0.0172593	-2.71261	0.422761	0.0132248	-2.24723	0.422761
ENST00000351223.3	ENSG00000132780.12	17.875	0.54495	2.54677	0.921909	0.665887	2.72991	0.921909
ENST00000459915.1	ENSG00000160145.10	1.38355	0.0106501	1.68459	0.0081922	0.107213	3.06379	0.0081922
ENST00000296490.3	ENSG00000164091.7	23.9727	0.179972	-0.607645	0.83503	0.182767	-0.41998	0.83503
ENST00000335351.3	ENSG00000101190.8	7.01264	0.274097	0.909018	0.995053	0.513883	-1.53715	0.995053
ENST00000297338.2	ENSG00000164754.8	26.9568	0.625038	0.240859	2.12712	0.672889	-0.835859	2.12712
ENST00000521861.1	ENSG00000147677.6	1.73996	0.0951913	0.459166	3.05043	0.0581501	-0.559386	3.05043
ENST00000263398.6	ENSG00000026508.11	2.6944	0.382435	-1.51581	0.819139	0.457127	-1.41012	0.819139
ENST00000529707.1	ENSG00000196559.2	1.75855	0.0890892	3.00485	2.17375	0.069313	1.41632	2.17375
ENST00000310826.5	ENSG00000173276.9	0.639972	0.0504037	0.223381	1.59914	0.0539017	-1.41649	1.59914
ENST00000381434.3	ENSG00000137033.7	2.51369	0.193307	-0.413891	3.11428	0.222588	-1.12123	3.11428
ENST00000436008.2	ENSG00000137266.10	4.65305	0.113593	2.67774	2.60955	0.152095	0.925538	2.60955
ENST00000526694.1	ENSG00000231999.2	1.07355	0.0346263	2.95157	1.37178	0.0255255	1.3739	1.37178
ENST00000398494.4	ENSG00000021300.7	8.98596	0.388773	-0.79926	0.781428	0.55777	-0.895021	0.781428
ENST00000421735.1	ENSG00000232352.1	1.638	0.161107	0.400181	1.2989	0.0873681	-1.9568	1.2989
ENST00000577603.1	ENSG00000188933.7	0.649761	0.0262966	2.38294	0.547382	0.0261686	-1.86942	0.547382
ENST00000369562.4	ENSG00000213204.3	0.375096	0.00439246	0.611072	0.0657394	0.0190733	0.669652	0.0657394
ENST00000417461.1	ENSG00000151779.8	9.14414	0.201773	2.54862	1.24545	0.214307	1.05576	1.24545
ENST00000520984.1	ENSG00000120963.7	0.663539	0.0367911	1.59445	0.448793	0.0252389	0.292526	0.448793
ENST00000563694.1	ENSG00000170037.9	2.70644	0.0483516	-0.510016	1.36067	0.0752378	-2.68542	1.36067
ENST00000472122.1	ENSG00000134262.8	0.579972	0.0278429	-0.127795	0.624492	0.0574902	-2.54334	0.624492
ENST00000312521.3	ENSG00000174738.7	3.98118	0.479226	0.292104	10.583	0.287623	-0.98594	10.583
ENST00000478829.1	ENSG00000159409.10	0.495994	0.0192142	0.621621	0.449577	0.0692854	-2.97431	0.449577
ENST00000461886.1	ENSG00000106070.13	0.332092	0.0125394	-0.796573	0.391103	0.0204695	-3.05935	0.391103
ENST00000469209.1	ENSG00000108352.6	1.51476	0.0338772	2.19329	0.220252	0.0852302	2.60106	0.220252
ENST00000465181.1	ENSG00000060971.12	0.509111	0.0297584	1.74541	1.00872	0.0230936	-2.40505	1.00872
ENST00000451793.1	ENSG00000101187.11	8.41196	1.30226	-2.78053	3.72293	0.538089	0.789065	3.72293
ENST00000377844.4	ENSG00000150361.7	0.232441	0.00882478	1.93407	0.405259	0.0201473	-0.37529	0.405259
ENST00000428576.1	ENSG00000215559.4	2.53114	0.192377	-0.123751	0.333216	0.405889	2.55729	0.333216
ENST00000560130.1	ENSG00000080824.13	2.422	0.26969	-1.50409	0.31698	0.912569	0.231899	0.31698
ENST00000298687.5	ENSG00000165795.14	18.9867	0.551582	-0.785551	0.208842	1.19361	-0.0761608	0.208842
ENST00000497897.1	ENSG00000106077.14	0.892928	0.0358704	-2.9299	0.502563	0.0471485	2.93736	0.502563
ENST00000369168.4	ENSG00000150337.9	2.01214	0.0730659	-0.219052	0.179857	0.172785	-2.10195	0.179857
ENST00000463233.1	ENSG00000170638.5	5.62949	0.155052	-3.13881	1.20771	0.260879	0.617305	1.20771
ENST00000426633.2	ENSG00000231925.7	0.303731	0.00214079	-1.00317	0.0120211	0.0336259	-0.416834	0.0120211
ENST00000477049.1	ENSG00000107290.9	5.96321	0.0182596	1.67633	0.0760025	0.0790061	1.00426	0.0760025
ENST00000345807.2	ENSG00000175416.8	37.6331	1.05169	-1.82372	0.772052	0.968409	0.708924	0.772052
ENST00000466898.1	ENSG00000178075.14	0.504836	0.0152741	1.15759	0.262992	0.0511106	0.212533	0.262992
ENST00000222792.6	ENSG00000106069.14	1.00115	0.0849792	0.0879288	1.00646	0.133489	-1.2714	1.00646
ENST00000578542.1	ENSG00000068489.8	0.348597	0.0075842	-0.00642701	0.338397	0.0118209	2.74407	0.338397
ENST00000344248.2	ENSG00000188000.2	0.216301	0.0425186	-1.999	1.50323	0.026542	-3.00135	1.50323
ENST00000261413.5	ENSG00000113048.11	4.47424	0.360654	-0.243444	2.41591	0.355209	-1.80736	2.41591
ENST00000536843.1	ENSG00000072609.11	0.671183	0.0431271	3.06743	1.52435	0.0371066	1.61601	1.52435
ENST00000376922.2	ENSG00000159314.7	2.35511	0.0794813	0.097023	0.467214	0.0312486	1.82895	0.467214
ENST00000285814.4	ENSG00000155438.6	6.6795	0.104365	1.5041	0.546378	0.264582	-2.37228	0.546378
ENST00000494249.1	ENSG00000181090.13	4.50481	0.216645	3.03737	3.09173	0.249075	0.593153	3.09173
ENST00000377939.4	ENSG00000158286.8	1.36039	0.0878193	2.18918	2.34629	0.0464046	-1.84214	2.34629
ENST00000435887.1	ENSG00000160972.5	9.08746	0.376058	-3.04474	4.63005	0.150368	2.1949	4.63005
ENST00000580465.1	ENSG00000171634.12	0.526563	0.03242	0.703856	1.69961	0.0395887	1.7595	1.69961
ENST00000416649.2	ENSG00000213672.3	17.6433	1.26811	2.85115	3.87083	1.23995	3.03215	3.87083
ENST00000489337.1	ENSG00000183963.13	2.9164	0.357613	-2.7552	2.17885	0.39731	0.542137	2.17885
ENST00000350210.2	ENSG00000160767.16	7.39255	0.474635	-3.0192	4.85264	0.384665	0.367256	4.85264
ENST00000295461.5	ENSG00000163293.7	0.0651299	0.00125311	1.59801	0.122914	0.00271211	2.49691	0.122914
ENST00000470554.1	ENSG00000148834.8	1.54887	0.196113	1.6516	2.38345	0.131827	-1.77194	2.38345
ENST00000331615.2	ENSG00000184988.3	0.611002	0.0123517	-0.278816	0.28876	0.0242399	-2.69524	0.28876
ENST00000490257.1	ENSG00000167110.11	0.783024	0.00564036	-2.81311	0.0853315	0.0109754	-0.40344	0.0853315
ENST00000244217.5	ENSG00000124370.6	2.49924	0.149042	1.94779	2.3468	0.185704	-1.98893	2.3468
ENST00000460499.1	ENSG00000115216.9	3.54251	0.0261629	1.95188	0.130923	0.0413002	1.39128	0.130923
ENST00000375231.1	ENSG00000081386.8	0.427228	0.0104709	2.50308	0.199953	0.0345446	-2.12156	0.199953
ENST00000593099.1	ENSG00000005156.7	0.336145	0.00548183	-3.06972	0.444788	0.00572115	-3.13322	0.444788
ENST00000537388.1	ENSG00000180537.8	3.72874	0.10966	1.2184	0.321587	0.073465	-0.915749	0.321587
ENST00000297534.6	ENSG00000164898.8	10.9443	0.2284	2.55224	2.08478	0.163221	0.851295	2.08478
ENST00000357266.3	ENSG00000096060.9	11.7978	0.399837	0.605283	0.710879	0.605272	-0.936777	0.710879
ENST00000381680.2	ENSG00000205771.2	1.15002	0.0323913	-1.10605	1.05593	0.0733478	-2.7732	1.05593
ENST00000497655.1	ENSG00000159348.8	0.796098	0.0327893	2.62771	3.49317	0.0247085	2.78286	3.49317
ENST00000473757.1	ENSG00000121716.12	9.35643	0.543266	0.572924	3.37498	0.516145	-2.52668	3.37498
ENST00000221265.2	ENSG00000006712.9	26.2222	0.168956	3.00329	0.616068	0.140839	0.48211	0.616068
ENST00000421407.1	ENSG00000225241.3	0.608746	0.0193645	0.325551	0.42773	0.0199332	2.9544	0.42773
ENST00000355632.4	ENSG00000186812.7	1.39726	0.0470796	-2.30463	0.763751	0.0949062	1.61213	0.763751
ENST00000519466.1	ENSG00000104660.13	0.462316	0.000614644	1.33352	0.344755	0.00109983	1.18657	0.344755
ENST00000367800.4	ENSG00000135541.16	4.27009	0.115394	3.10317	0.949256	0.0993555	2.38915	0.949256
ENST00000515479.1	ENSG00000018189.7	5.44077	0.237293	-1.8187	1.37018	0.195808	1.90907	1.37018
ENST00000435070.2	ENSG00000111605.12	4.3718	0.206388	0.314331	4.35715	0.131923	-1.41718	4.35715
ENST00000526177.1	ENSG00000158555.10	0.271348	0.00963472	-1.08053	0.459052	0.0149949	-0.157579	0.459052
ENST00000392081.2	ENSG00000068903.15	51.9627	0.282834	-2.55607	0.103068	0.760473	0.218743	0.103068
ENST00000541777.1	ENSG00000167766.11	7.42401	0.111879	0.118692	0.328599	0.100633	-2.07255	0.328599
ENST00000509487.1	ENSG00000108848.10	0.779414	0.0629084	-0.617609	1.8704	0.0242918	2.78403	1.8704
ENST00000491761.1	ENSG00000162804.9	0.652047	0.0180526	0.793764	1.09114	0.0176287	-2.93208	1.09114
ENST00000568049.1	ENSG00000185716.7	1.47152	0.0719399	2.7161	1.63243	0.0876642	0.926354	1.63243
ENST00000465695.1	ENSG00000196968.4	0.234759	0.00150692	0.835438	0.0352131	0.0160023	-2.49827	0.0352131
ENST00000360060.3	ENSG00000152952.7	1.85854	0.109394	-3.12306	0.906641	0.0741478	0.0438721	0.906641
ENST00000481708.1	ENSG00000163029.11	0.205273	0.00332312	2.07396	0.0853135	0.0220987	-2.76056	0.0853135
ENST00000357754.1	ENSG00000197322.1	0.618333	0.0478195	0.789012	2.3641	0.0606662	-2.69438	2.3641
ENST00000556840.1	ENSG00000172590.13	17.5085	0.513549	-2.66536	1.47765	0.127214	-1.03871	1.47765
ENST00000301180.5	ENSG00000066084.8	5.75914	0.139474	0.897709	1.22525	0.15338	-1.24566	1.22525
ENST00000463433.1	ENSG00000132330.12	0.211823	0.00616903	-2.1897	0.615246	0.00956331	1.34232	0.615246
ENST00000591846.1	ENSG00000140632.12	1.41193	0.0345634	-3.02847	0.200365	0.0334741	-0.405076	0.200365
ENST00000221138.4	ENSG00000104695.7	33.2282	1.14181	0.343738	1.06576	0.791593	-1.77821	1.06576
ENST00000379359.3	ENSG00000102760.12	55.7569	2.00013	1.03748	0.739828	1.94551	0.503245	0.739828
ENST00000375708.3	ENSG00000169071.9	0.203098	0.0109291	-0.144335	1.28239	0.00711797	-3.06073	1.28239
ENST00000413697.1	ENSG00000135945.5	0.713173	0.0289992	0.282191	0.955213	0.025222	0.0701464	0.955213
ENST00000471507.1	ENSG00000055070.12	0.752179	0.0576751	0.747093	1.04818	0.0785757	-0.99772	1.04818
ENST00000510356.1	ENSG00000136436.9	1.55009	0.0204866	-1.90193	0.966769	0.0175216	2.59336	0.966769
ENST00000449987.2	ENSG00000139746.10	5.07033	0.0862504	2.37382	2.06517	0.0686577	0.503623	2.06517
ENST00000380637.3	ENSG00000185437.9	5.08028	0.104078	2.54778	0.671219	0.050495	-1.54535	0.671219
ENST00000299550.6	ENSG00000166436.10	1.32019	0.00695771	1.16523	0.0625009	0.0231749	2.7321	0.0625009
ENST00000416512.1	ENSG00000225828.1	3.29199	0.159051	-2.98641	4.69654	0.14609	1.02143	4.69654
ENST00000504769.1	ENSG00000247828.2	0.993121	0.0354301	0.119226	0.25755	0.0412634	-3.07658	0.25755
ENST00000562838.1	ENSG00000260778.1	0.503998	0.0367289	-2.51955	1.7733	0.00786096	-2.62926	1.7733
ENST00000539644.1	ENSG00000179195.10	0.942465	0.0229279	-0.230809	0.649427	0.0362008	-1.77783	0.649427
ENST00000451400.1	ENSG00000235597.1	0.273699	0.0251692	2.13831	2.72065	0.0210033	1.64217	2.72065
ENST00000366623.3	ENSG00000143674.6	0.157898	0.00151337	0.74926	0.0523928	0.0071759	0.396295	0.0523928
ENST00000509912.1	ENSG00000137601.11	0.376137	0.040411	-1.32329	0.91149	0.0462608	2.61248	0.91149
ENST00000483182.1	ENSG00000183520.7	2.2675	0.139894	0.353631	0.478286	0.028209	-1.65272	0.478286
ENST00000539854.1	ENSG00000173113.2	21.4892	0.387315	2.64229	0.86156	0.588659	-2.66846	0.86156
ENST00000426013.2	ENSG00000185787.10	132.029	3.32563	0.899105	2.56199	3.43277	-0.889166	2.56199
ENST00000250018.2	ENSG00000129167.5	0.0592486	0.00389532	3.09367	0.683734	0.00472602	2.6814	0.683734
ENST00000398598.3	ENSG00000157601.9	5.55763	0.339114	1.50021	0.304971	0.420812	-1.42207	0.304971
ENST00000521605.1	ENSG00000147586.4	1.72483	0.0411573	3.00438	0.277366	0.0616289	1.89689	0.277366
ENST00000419979.1	ENSG00000230910.1	31.1725	0.357837	1.01074	0.155816	1.51231	2.58243	0.155816
ENST00000486556.1	ENSG00000102871.11	2.33816	0.0469621	3.07176	0.439575	0.0404592	2.81442	0.439575
ENST00000336418.4	ENSG00000157823.11	9.33401	0.0447772	-2.45007	0.414231	0.0711166	1.68855	0.414231
ENST00000393958.2	ENSG00000173599.9	10.711	0.353344	-0.104838	1.33022	0.516062	-0.865082	1.33022
ENST00000435880.2	ENSG00000179818.6	0.496687	0.0104419	-0.503168	0.564706	0.0191271	-0.163215	0.564706
ENST00000393794.3	ENSG00000005075.11	13.5914	0.737964	1.4525	1.30474	0.449756	3.02661	1.30474
ENST00000456935.2	ENSG00000104774.7	3.02698	0.0360349	-2.27989	0.07931	0.169682	-0.145999	0.07931
ENST00000481353.1	ENSG00000150593.11	0.576136	0.0466832	0.230224	2.17667	0.0370603	-1.15204	2.17667
ENST00000345102.5	ENSG00000138041.11	0.800307	0.0597018	0.268538	1.48227	0.105397	-1.03722	1.48227
ENST00000524038.1	ENSG00000113645.8	10.0908	0.560939	-1.96897	1.29793	0.861562	2.15753	1.29793
ENST00000265070.6	ENSG00000113384.8	12.1037	0.279008	0.525029	1.97718	0.313988	-0.433015	1.97718
ENST00000507765.1	ENSG00000109501.9	1.09521	0.176516	-2.62755	3.55577	0.0939958	2.5745	3.55577
ENST00000380139.3	ENSG00000139597.11	4.90269	0.274748	0.0159094	1.77011	0.233732	-1.95662	1.77011
ENST00000589541.1	ENSG00000141644.13	0.559124	0.0377083	0.94998	1.857	0.0241039	-1.30882	1.857
ENST00000514360.1	ENSG00000145741.10	0.383203	0.0264234	0.592157	1.77121	0.0242344	-0.412699	1.77121
ENST00000566198.1	ENSG00000065054.8	30.4764	1.29898	1.06805	0.968206	0.940681	-0.77806	0.968206
ENST00000389924.2	ENSG00000198231.7	6.65448	0.587816	0.426538	2.76473	0.328424	-0.799991	2.76473
ENST00000496409.1	ENSG00000184381.12	0.61964	0.0444166	2.77018	2.67938	0.047765	0.847628	2.67938
ENST00000523989.1	ENSG00000165102.10	0.432203	0.0278953	1.84654	0.957662	0.0266726	-1.59781	0.957662
ENST00000343702.4	ENSG00000074527.7	1.10008	0.25241	0.72137	1.52744	0.14835	-0.636101	1.52744
ENST00000409559.3	ENSG00000119865.4	0.282693	0.00232658	1.97259	0.0171111	0.00625713	2.00881	0.0171111
ENST00000579674.1	ENSG00000167543.11	0.672288	0.0208103	1.24188	1.08293	0.0147511	0.588956	1.08293
ENST00000462940.1	ENSG00000164897.8	7.55179	0.277162	-2.74631	3.75273	0.151934	2.30682	3.75273
ENST00000444376.2	ENSG00000153187.12	5.46008	0.111463	-0.185158	1.79479	0.247497	-1.65939	1.79479
ENST00000325680.7	ENSG00000119596.12	3.77475	0.273627	-0.462303	3.76843	0.362486	-1.84308	3.76843
ENST00000533879.1	ENSG00000109846.3	3.40776	0.0742271	1.94651	0.21461	0.26582	0.171333	0.21461
ENST00000474115.1	ENSG00000182771.11	0.0592542	0.0041164	-1.85187	0.979401	0.00331233	1.11224	0.979401
ENST00000392806.3	ENSG00000183160.8	2.64339	0.121857	1.06908	0.655532	0.0505923	-0.620257	0.655532
ENST00000444457.1	ENSG00000105819.9	0.201614	0.00455158	1.47204	0.270933	0.00647559	0.0297927	0.270933
ENST00000298585.2	ENSG00000165724.5	13.8066	0.233953	-3.02604	2.15063	0.270002	1.59945	2.15063
ENST00000496183.1	ENSG00000131051.15	3.90292	0.100631	1.53967	0.318813	0.113986	2.09725	0.318813
ENST00000282394.6	ENSG00000092421.12	0.768264	0.00519705	2.74804	0.026616	0.049412	-2.39482	0.026616
ENST00000319176.7	ENSG00000135119.10	2.44334	0.0787967	0.19656	1.43445	0.0893366	-1.66021	1.43445
ENST00000477201.1	ENSG00000132702.7	0.594761	0.018019	1.69207	0.173899	0.0215632	0.764903	0.173899
ENST00000489744.1	ENSG00000119231.6	0.690209	0.00179127	-1.8625	0.074507	0.00256832	1.74715	0.074507
ENST00000465931.1	ENSG00000130723.13	1.97398	0.0541148	1.75633	0.578601	0.0640271	-1.39362	0.578601
ENST00000553626.1	ENSG00000042317.12	0.221416	0.00364314	3.02742	0.156224	0.00454169	-3.04555	0.156224
ENST00000352480.5	ENSG00000130707.12	18.8713	0.762211	0.66325	3.9714	0.58782	-2.55985	3.9714
ENST00000497227.1	ENSG00000079691.14	0.832539	0.123853	-2.65395	5.86459	0.0709307	1.51667	5.86459
ENST00000353130.1	ENSG00000131969.10	0.882164	0.0516033	2.75739	1.54218	0.0752018	1.04082	1.54218
ENST00000470964.1	ENSG00000161249.13	1.06268	0.0544081	2.17808	1.13908	0.0702946	3.00534	1.13908
ENST00000359446.5	ENSG00000168675.13	1.45165	0.151292	0.101488	1.16402	0.259529	-1.87763	1.16402
ENST00000258526.4	ENSG00000136040.4	1.99663	0.0416227	0.948318	0.662219	0.0744114	-2.44203	0.662219
ENST00000478558.1	ENSG00000143553.6	1.49437	0.0517568	0.564076	0.899557	0.0837613	0.359585	0.899557
ENST00000272845.5	ENSG00000144406.12	0.0525122	0.00359902	-0.817001	1.3705	0.00222211	-2.96286	1.3705
ENST00000505695.1	ENSG00000145555.10	1.62867	0.0921972	-0.796905	2.83415	0.0143321	-2.55655	2.83415
ENST00000399133.2	ENSG00000184436.7	16.5211	0.821841	-2.73444	1.39032	0.759779	2.85871	1.39032
ENST00000330651.6	ENSG00000185386.10	41.685	0.3355	-1.56049	0.352414	0.790071	2.39699	0.352414
ENST00000325233.3	ENSG00000165084.11	0.170565	0.0120269	-2.02477	1.19672	0.0180629	1.2815	1.19672
ENST00000487099.1	ENSG00000148200.11	0.561895	0.0105321	2.70671	1.36503	0.00498051	-0.158551	1.36503
ENST00000289013.6	ENSG00000158106.8	12.7595	0.206181	-2.32018	0.824229	0.362253	1.46864	0.824229
ENST00000288071.6	ENSG00000157349.11	1.96511	0.00619328	0.90563	0.0291513	0.0299575	-1.46096	0.0291513
ENST00000373824.4	ENSG00000120656.7	7.25131	0.0647336	-0.227253	0.0880666	0.470172	-0.387146	0.0880666
ENST00000458426.1	ENSG00000144401.9	2.79541	0.0549323	-0.271785	0.610636	0.136681	0.780566	0.610636
ENST00000403714.3	ENSG00000084710.9	3.52367	0.257249	0.0678467	2.57654	0.386757	-1.68451	2.57654
ENST00000592423.1	ENSG00000160439.10	2.61646	0.0512159	-3.05127	2.55683	0.043305	2.9834	2.55683
ENST00000554831.1	ENSG00000126777.13	0.205463	0.0101264	-0.115036	2.18054	0.00886128	0.644913	2.18054
ENST00000492550.1	ENSG00000143575.10	1.37479	0.0359164	2.64318	0.222978	0.142572	2.42705	0.222978
ENST00000412495.1	ENSG00000174403.11	0.564633	0.024762	-2.32979	0.362574	0.0261675	0.178051	0.362574
ENST00000404158.1	ENSG00000167491.11	2.36985	0.0853429	0.910868	0.673402	0.106585	-0.710044	0.673402
ENST00000554644.1	ENSG00000011114.10	0.721915	0.0319432	-3.02765	2.68532	0.02853	1.62266	2.68532
ENST00000356916.2	ENSG00000075151.14	0.115815	0.00437996	1.1592	0.414398	0.00771214	-0.746757	0.414398
ENST00000290942.5	ENSG00000159713.6	0.706128	0.0126769	1.24062	0.0660282	0.0673543	-1.48029	0.0660282
ENST00000556647.1	ENSG00000100650.10	11.6447	0.521457	-1.91898	0.373946	1.57781	2.72853	0.373946
ENST00000425156.1	ENSG00000223797.1	0.207976	0.00211386	0.20904	0.106084	0.000592295	-0.304974	0.106084
ENST00000328070.5	ENSG00000197951.3	2.6139	0.0244492	-2.11976	0.552724	0.0426759	-2.18748	0.552724
ENST00000563711.1	ENSG00000140740.6	0.746081	0.0627048	0.224011	7.45825	0.0156258	-1.38107	7.45825
ENST00000558000.1	ENSG00000140527.10	0.137597	0.0074125	-1.19731	0.574316	0.00691054	-2.72478	0.574316
ENST00000542198.1	ENSG00000257057.1	0.58713	0.0777879	1.14573	5.14592	0.0310152	1.68537	5.14592
ENST00000512543.1	ENSG00000182230.7	2.39824	0.0302734	2.17837	0.0750546	0.226117	-2.21735	0.0750546
ENST00000526787.2	ENSG00000151503.7	0.830384	0.0291659	-2.96708	1.94089	0.0176292	3.01957	1.94089
ENST00000589804.1	ENSG00000117877.6	3.93751	0.271171	-1.29158	1.07628	0.280162	3.07332	1.07628
ENST00000591239.1	ENSG00000130816.10	0.7261	0.0123691	-1.85589	0.0689538	0.00929075	-2.85466	0.0689538
ENST00000560075.1	ENSG00000069966.14	0.422079	0.0488941	-2.20865	4.18525	0.0228829	2.4558	4.18525
ENST00000565870.1	ENSG00000205937.6	3.78373	0.0964695	1.56176	0.834531	0.080234	2.61139	0.834531
ENST00000428026.2	ENSG00000060656.14	1.94511	0.189516	-1.9796	1.82636	0.139158	1.54993	1.82636
ENST00000296684.5	ENSG00000164258.7	33.0543	1.04686	1.09388	2.40631	0.462127	-1.2197	2.40631
ENST00000530961.1	ENSG00000173992.4	1.68456	0.0147717	2.26823	0.0388791	0.0143683	0.278591	0.0388791
ENST00000395189.1	ENSG00000009950.11	7.56112	0.321042	-2.10067	0.807055	0.34139	2.19136	0.807055
ENST00000437534.1	ENSG00000237289.4	31.5437	0.171049	1.87013	0.0272783	1.86543	-2.94852	0.0272783
ENST00000360954.2	ENSG00000125430.4	0.46896	0.0558847	-0.124927	0.835184	0.106709	-1.51084	0.835184
ENST00000432472.1	ENSG00000225447.1	2.22587	0.227568	-2.44383	2.59386	0.22335	2.82705	2.59386
ENST00000485315.1	ENSG00000242318.1	1.30994	0.165796	-2.23119	4.40522	0.103578	2.49421	4.40522
ENST00000414587.1	ENSG00000100243.15	13.2438	0.731125	-2.738	1.04903	1.35329	2.35136	1.04903
ENST00000343674.6	ENSG00000149091.10	3.6318	0.0971334	0.734172	1.0261	0.0959639	-2.4201	1.0261
ENST00000534462.1	ENSG00000142186.11	8.52188	0.603841	-3.03051	1.73999	0.904899	2.06242	1.73999
ENST00000217893.5	ENSG00000085231.9	16.7305	0.281183	0.892868	0.585612	0.21449	-2.48299	0.585612
ENST00000575285.1	ENSG00000010539.7	0.418102	0.00615069	2.55711	0.500621	0.00484649	2.72304	0.500621
ENST00000544658.1	ENSG00000111328.2	0.765301	0.0434476	0.26986	1.18657	0.0399719	-0.716983	1.18657
ENST00000591226.1	ENSG00000167460.10	0.756772	0.0118947	1.81506	0.761019	0.00520128	2.56677	0.761019
ENST00000517638.1	ENSG00000184672.7	3.26188	0.214415	1.61721	1.38596	0.209008	-2.10441	1.38596
ENST00000582512.1	ENSG00000166685.6	1.76724	0.0689262	2.2406	0.303821	0.202093	2.59841	0.303821
ENST00000344450.5	ENSG00000112679.9	9.39057	0.129571	-2.90928	1.67335	0.07643	1.7467	1.67335
ENST00000514921.1	ENSG00000146147.10	0.236331	0.0140772	-0.778877	1.04153	0.0346524	-2.90684	1.04153
ENST00000260372.3	ENSG00000137814.4	4.28455	0.0669234	2.62231	4.12627	0.0558279	-2.98165	4.12627
ENST00000356362.2	ENSG00000091127.8	1.85728	0.0330026	2.409	1.6526	0.0296483	-3.07701	1.6526
ENST00000398606.3	ENSG00000084207.11	88.9566	2.64461	0.497368	1.61119	5.10728	-0.620712	1.61119
ENST00000317216.2	ENSG00000179388.8	6.84517	0.381978	0.490434	0.626385	1.00216	-2.64769	0.626385
ENST00000527200.1	ENSG00000141279.8	0.344608	0.0045251	-1.76085	0.650106	0.0111809	3.03944	0.650106
ENST00000446942.1	ENSG00000178026.8	3.35547	0.0191787	0.0551468	0.051141	0.137216	3.07716	0.051141
ENST00000463492.1	ENSG00000197530.8	0.458471	0.0459183	2.9766	2.41543	0.0159493	-0.184616	2.41543
ENST00000325127.4	ENSG00000151239.9	7.65945	0.230843	1.59349	0.429669	0.710516	-1.07927	0.429669
ENST00000590326.1	ENSG00000152234.9	96.6803	7.89717	-3.0391	2.98149	4.3144	1.89722	2.98149
ENST00000527183.1	ENSG00000109929.5	0.676062	0.0685932	3.03575	5.26821	0.0231614	-2.80393	5.26821
ENST00000377702.4	ENSG00000173264.9	1.29799	0.0217991	1.42507	0.0648617	0.122874	-0.102481	0.0648617
ENST00000374861.3	ENSG00000136870.6	4.87572	0.176951	1.70402	0.882891	0.17352	-1.73264	0.882891
ENST00000423041.2	ENSG00000164329.9	0.884757	0.0829425	0.629603	2.68334	0.0202223	-0.331445	2.68334
ENST00000565382.1	ENSG00000260018.1	5.42395	0.226298	-2.89776	2.71159	0.295141	1.56645	2.71159
ENST00000464631.1	ENSG00000120341.11	0.47484	0.0160589	2.82212	0.504787	0.0165655	-2.6261	0.504787
ENST00000305958.4	ENSG00000088826.12	21.391	0.351854	-0.757459	0.201509	0.956479	0.0231878	0.201509
ENST00000464499.1	ENSG00000157353.12	0.47574	0.0275883	3.01871	1.01183	0.0135961	-0.411945	1.01183
ENST00000564657.1	ENSG00000065457.6	0.468953	0.0347782	-0.457159	1.84446	0.0637401	-1.91051	1.84446
ENST00000450802.3	ENSG00000153666.5	2.36687	0.0907945	0.619412	3.4503	0.0543426	-1.66333	3.4503
ENST00000512155.1	ENSG00000250579.1	0.612806	0.040219	0.134943	1.19036	0.022553	-2.7234	1.19036
ENST00000514004.1	ENSG00000001084.6	0.256072	0.0152411	-0.83672	0.975726	0.0211657	-0.950531	0.975726
ENST00000496722.1	ENSG00000185651.10	0.499038	0.0352397	-0.873436	2.05047	0.0182225	0.698301	2.05047
ENST00000394060.3	ENSG00000119487.12	0.636224	0.0158455	0.450704	0.84019	0.00917414	-0.153385	0.84019
ENST00000292291.5	ENSG00000160781.10	44.4148	3.83231	-0.956533	1.94274	1.66707	-1.97999	1.94274
ENST00000448150.3	ENSG00000075391.12	0.97909	0.041174	1.02867	1.39585	0.0338063	-1.26217	1.39585
ENST00000565978.1	ENSG00000259985.1	1.05794	0.0189423	0.335064	0.258593	0.0408197	-2.42828	0.258593
ENST00000580676.1	ENSG00000258472.3	0.900699	0.0280109	-1.85876	0.225625	0.156257	0.52631	0.225625
ENST00000317543.7	ENSG00000180155.14	2.40563	0.247579	-2.3253	2.31007	0.260771	1.68601	2.31007
ENST00000398322.3	ENSG00000181513.10	1.16024	0.0733804	-2.23153	2.28904	0.0204918	-0.321239	2.28904
ENST00000407674.1	ENSG00000151632.11	3.1303	0.286377	3.10209	0.83177	0.622375	-0.223291	0.83177
ENST00000228495.6	ENSG00000110906.8	6.99878	0.0773878	0.972466	0.759214	0.188819	-2.09277	0.759214
ENST00000585163.1	ENSG00000108465.9	5.5687	0.83651	0.538078	2.84155	0.131025	3.09862	2.84155
ENST00000487480.1	ENSG00000105993.10	0.883435	0.0229543	-1.49723	0.543578	0.05576	-0.499055	0.543578
ENST00000484168.1	ENSG00000137312.10	4.70438	0.222896	-2.62931	4.11535	0.160695	0.662627	4.11535
ENST00000263693.1	ENSG00000084628.5	3.1578	0.136145	2.2514	0.87859	0.124791	2.16429	0.87859
ENST00000507371.1	ENSG00000071242.7	0.271949	0.0225039	-1.0324	1.29912	0.0056688	0.819364	1.29912
ENST00000567998.1	ENSG00000196502.7	3.38991	0.0912778	-1.41609	1.40792	0.113543	3.05796	1.40792
ENST00000313117.6	ENSG00000115875.14	8.8858	0.218109	0.223818	1.21738	0.214866	-1.74788	1.21738
ENST00000345660.6	ENSG00000169919.11	2.25901	0.256775	0.76643	4.92829	0.167526	-1.55164	4.92829
ENST00000327449.3	ENSG00000183929.5	0.34645	0.0167202	-1.79011	0.429475	0.00661065	-2.24413	0.429475
ENST00000359979.4	ENSG00000107771.11	0.18142	0.0174198	0.0968219	3.95876	0.00575383	-1.20211	3.95876
ENST00000434537.1	ENSG00000233123.1	0.920785	0.1377	0.828372	2.95722	0.122409	-1.88442	2.95722
ENST00000527432.1	ENSG00000119707.9	3.86192	0.139404	1.73196	0.299383	0.200755	-0.259575	0.299383
ENST00000308511.4	ENSG00000158941.12	1.14383	0.152638	0.418156	5.22617	0.142853	-1.61945	5.22617
ENST00000544490.1	ENSG00000168010.6	0.703237	0.0394805	0.914281	2.04334	0.0236041	0.000357214	2.04334
ENST00000248272.3	ENSG00000127688.3	0.508772	0.014428	-1.14995	0.869659	0.0337849	-1.41168	0.869659
ENST00000490938.1	ENSG00000141756.13	0.910503	0.0370199	1.41096	0.316823	0.0969342	0.854909	0.316823
ENST00000336868.3	ENSG00000167693.12	1.98674	0.0399411	-0.245775	0.258716	0.0871926	-1.3783	0.258716
ENST00000576393.1	ENSG00000185359.8	0.596881	0.0541667	-2.33013	1.95103	0.0181468	-0.134919	1.95103
ENST00000346495.2	ENSG00000140391.10	42.2476	1.5594	0.209707	1.40834	2.20207	-0.656461	1.40834
ENST00000330978.3	ENSG00000183336.7	6.86709	0.156896	-3.12653	2.24588	0.158172	0.450479	2.24588
ENST00000551964.1	ENSG00000120868.9	0.0918889	0.0104922	-1.29258	3.09155	0.0108603	-1.95498	3.09155
ENST00000052569.6	ENSG00000047932.9	3.00948	0.137985	0.165416	2.47037	0.165157	-1.59361	2.47037
ENST00000375792.3	ENSG00000213722.4	4.08235	0.0569492	0.875978	0.200005	0.11587	-0.144299	0.200005
ENST00000368667.2	ENSG00000010810.11	19.7069	0.944629	0.343027	1.49027	1.47606	-1.3361	1.49027
ENST00000530137.1	ENSG00000137522.13	3.32902	0.0320946	-2.60025	0.0372608	0.107812	-2.75731	0.0372608
ENST00000311227.1	ENSG00000074219.8	2.0174	0.057627	-0.151042	0.350983	0.0661378	0.792164	0.350983
ENST00000298310.5	ENSG00000165525.12	1.38632	0.0192254	-2.90543	0.483112	0.019437	-1.29396	0.483112
ENST00000262120.5	ENSG00000128791.7	2.93568	0.0817211	-0.016282	2.47844	0.0694132	-0.661075	2.47844
ENST00000391959.3	ENSG00000077157.15	3.32405	0.0853696	1.85571	1.13604	0.128463	1.51528	1.13604
ENST00000560676.1	ENSG00000170776.15	0.970117	0.0229124	-2.68499	0.248067	0.0446966	2.3536	0.248067
ENST00000574458.1	ENSG00000132522.10	6.1173	0.269599	-1.74062	1.81318	0.327391	2.38968	1.81318
ENST00000370466.3	ENSG00000162645.8	3.0409	0.0815553	-0.14229	0.063108	0.563511	-0.843042	0.063108
ENST00000319838.5	ENSG00000178623.7	0.746928	0.0511674	-1.73903	0.553469	0.106917	-0.231576	0.553469
ENST00000375661.5	ENSG00000204392.5	16.9018	0.448882	0.564063	1.83154	0.525746	0.0631219	1.83154
ENST00000477790.1	ENSG00000075407.11	1.51696	0.0248428	-2.0779	0.0861303	0.0567536	2.63497	0.0861303
ENST00000528749.1	ENSG00000143379.8	0.824544	0.0580308	1.88573	2.93962	0.0238917	2.03799	2.93962
ENST00000587044.1	ENSG00000067596.5	0.064452	0.00117108	3.09206	0.20623	0.00390522	2.6797	0.20623
ENST00000184956.6	ENSG00000068097.10	2.34008	0.133731	0.483992	3.55272	0.168061	-0.541	3.55272
ENST00000465184.1	ENSG00000242265.1	5.5387	0.459873	1.70735	2.08551	0.235628	0.825044	2.08551
ENST00000525547.1	ENSG00000150782.7	0.738077	0.0776282	2.08333	1.3994	0.0361295	2.41523	1.3994
ENST00000476832.1	ENSG00000119523.8	2.59219	0.0856534	0.443416	3.10551	0.0636762	-1.22076	3.10551
ENST00000007969.8	ENSG00000010626.10	4.16931	0.295165	-2.22477	2.59328	0.149083	-0.0728033	2.59328
ENST00000301712.5	ENSG00000059145.13	0.711895	0.0356725	2.91281	0.819286	0.0272757	-2.42375	0.819286
ENST00000544334.2	ENSG00000141564.9	2.04707	0.043647	0.310369	0.304804	0.0912055	-2.72603	0.304804
ENST00000434391.2	ENSG00000117682.11	2.66026	0.047186	-2.46297	0.189031	0.129239	-2.37283	0.189031
ENST00000398483.3	ENSG00000175581.9	4.23411	0.143673	0.268172	0.461103	0.205138	0.758299	0.461103
ENST00000531905.1	ENSG00000172732.6	0.431298	0.00446287	0.0747961	0.165297	0.00623579	-2.18546	0.165297
ENST00000556439.1	ENSG00000092094.5	1.20486	0.0766586	0.0880613	1.57613	0.0688653	-1.71054	1.57613
ENST00000257600.3	ENSG00000135144.3	5.66159	0.212639	-0.716088	2.78734	0.0954452	-0.448937	2.78734
ENST00000320865.3	ENSG00000175711.4	1.8255	0.0150845	-2.99551	0.0463125	0.0310525	-1.86397	0.0463125
ENST00000481889.2	ENSG00000025434.14	0.495923	0.010828	-0.486319	0.244962	0.0460197	1.23139	0.244962
ENST00000479226.1	ENSG00000065029.10	2.13179	0.0480193	2.08453	0.689308	0.0449317	3.12601	0.689308
ENST00000466923.1	ENSG00000114030.8	0.383414	0.00905184	0.822528	0.667754	0.017318	-2.39072	0.667754
ENST00000480147.1	ENSG00000160213.5	3.15283	0.121358	2.98732	2.87289	0.0709678	0.624523	2.87289
ENST00000407653.1	ENSG00000146535.8	0.161448	0.00448456	2.68971	0.211943	0.0169737	1.85597	0.211943
ENST00000523562.1	ENSG00000102878.10	12.8651	0.0962247	3.13482	0.104857	0.634407	2.86813	0.104857
ENST00000442686.1	ENSG00000161203.9	8.37049	0.201982	1.29425	0.769368	0.275929	0.08367	0.769368
ENST00000451479.1	ENSG00000100036.11	0.0973258	0.0087039	-2.84343	1.69136	0.0176081	1.01993	1.69136
ENST00000380599.4	ENSG00000174282.7	24.0032	0.454098	-0.0204407	4.46975	0.337829	-1.16687	4.46975
ENST00000372398.3	ENSG00000107130.6	37.376	1.71496	0.454408	1.70255	2.79708	-1.68649	1.70255
ENST00000566428.1	ENSG00000135709.8	0.885883	0.0119549	-0.972867	0.388093	0.0188676	2.33531	0.388093
ENST00000357308.4	ENSG00000198380.7	3.07584	0.0252009	2.49779	0.360294	0.0334618	-2.01236	0.360294
ENST00000590806.1	ENSG00000079805.11	1.17453	0.0119957	0.328447	0.0954302	0.0531717	-0.550574	0.0954302
ENST00000416221.1	ENSG00000233461.1	1.08314	0.0581581	-2.89043	0.716037	0.0937242	0.414724	0.716037
ENST00000568929.1	ENSG00000167523.9	2.08386	0.0542663	1.07718	0.58739	0.0746668	0.914649	0.58739
ENST00000512400.1	ENSG00000169026.8	1.35892	0.0340983	3.06505	0.113097	0.193367	2.70201	0.113097
ENST00000554359.1	ENSG00000135424.11	0.651834	0.0416349	2.12842	0.820196	0.0467031	-1.69147	0.820196
ENST00000490164.1	ENSG00000180628.10	2.94059	0.0789564	2.73149	0.998481	0.0595938	-1.02838	0.998481
ENST00000471891.1	ENSG00000163463.6	0.733748	0.0358326	-0.0586836	0.661506	0.0405547	2.84009	0.661506
ENST00000556722.1	ENSG00000173575.11	0.527094	0.0077094	-2.97655	0.085785	0.0330042	-1.57621	0.085785
ENST00000506096.1	ENSG00000204677.6	2.16169	0.0628532	3.1046	0.381641	0.109802	2.08712	0.381641
ENST00000461204.1	ENSG00000100997.13	0.369217	0.0140204	-1.68853	0.393896	0.039294	-0.421601	0.393896
ENST00000481183.1	ENSG00000059588.5	1.22816	0.0548149	1.61776	0.529809	0.14943	-2.83342	0.529809
ENST00000312719.5	ENSG00000249853.3	0.696983	0.0115451	2.77703	0.197728	0.023464	-0.220738	0.197728
ENST00000510283.1	ENSG00000008294.16	5.33419	0.328656	-0.114632	1.78325	0.426989	-1.34364	1.78325
ENST00000350771.3	ENSG00000105968.14	1.45002	0.0504744	-0.794309	0.484716	0.0418474	-0.267622	0.484716
ENST00000514705.1	ENSG00000048140.13	1.31161	0.018447	-0.0891307	0.205976	0.0423582	0.337873	0.205976
ENST00000542756.1	ENSG00000183023.13	1.68987	0.117983	0.98518	2.0563	0.0889544	-2.94286	2.0563
ENST00000519042.2	ENSG00000164961.10	3.27617	0.170191	-2.78148	1.48906	0.289952	2.07751	1.48906
ENST00000505710.1	ENSG00000151552.7	1.20228	0.0836999	2.07214	1.56302	0.0985055	0.285354	1.56302
ENST00000489597.1	ENSG00000135899.11	0.799774	0.0567148	-1.75192	0.962192	0.0536142	1.87384	0.962192
ENST00000508677.1	ENSG00000248455.1	6.40857	0.178285	2.6799	0.569047	0.566642	-2.95526	0.569047
ENST00000456633.1	ENSG00000235919.2	0.607194	0.00669183	0.201864	0.381009	0.00484846	0.12139	0.381009
ENST00000262094.5	ENSG00000041353.5	1.4948	0.0187795	0.852552	0.0954654	0.0393405	-2.56131	0.0954654
ENST00000525880.1	ENSG00000105135.10	1.45194	0.102744	1.41915	2.20627	0.0902771	1.18501	2.20627
ENST00000223641.4	ENSG00000106803.5	43.4124	0.371188	1.32126	0.378419	0.737393	-0.628406	0.378419
ENST00000571133.1	ENSG00000171490.8	10.3041	0.048049	0.89711	0.391843	0.054319	-0.0774699	0.391843
ENST00000232975.3	ENSG00000114854.3	0.371345	0.0186294	2.87252	0.657471	0.0165735	2.29808	0.657471
ENST00000266735.5	ENSG00000139343.6	13.0455	0.18984	2.36519	1.1602	0.194672	-2.70275	1.1602
ENST00000254436.7	ENSG00000132109.8	2.21487	0.165211	-0.818549	0.357331	0.259626	-0.0292096	0.357331
ENST00000437689.3	ENSG00000261011.1	0.820706	0.0864256	1.29802	3.31196	0.0537939	-0.259837	3.31196
ENST00000562919.1	ENSG00000260526.1	0.522541	0.00358838	0.911068	0.0689322	0.00353627	1.54417	0.0689322
ENST00000474136.1	ENSG00000142192.14	0.839923	0.0937442	-0.815722	1.17892	0.0698164	0.246718	1.17892
ENST00000490579.1	ENSG00000145194.13	0.271322	0.0323719	2.29292	1.83116	0.0289133	3.13466	1.83116
ENST00000586527.1	ENSG00000132478.5	0.862181	0.118044	1.25605	4.69142	0.0395233	2.77263	4.69142
ENST00000413416.1	ENSG00000196639.6	0.432635	0.0505307	-1.62207	3.42044	0.012357	1.62362	3.42044
ENST00000380201.2	ENSG00000198171.8	11.139	0.204278	2.58488	0.370593	0.21408	0.158491	0.370593
ENST00000527141.1	ENSG00000174080.6	15.0323	0.436944	-2.90993	1.72829	0.782466	1.1286	1.72829
ENST00000568198.1	ENSG00000007516.9	0.856565	0.0689926	0.830088	2.2668	0.0302194	-2.8544	2.2668
ENST00000389171.4	ENSG00000154803.8	0.93245	0.0152344	-0.98736	1.35863	0.0142813	3.05613	1.35863
ENST00000261798.5	ENSG00000113712.10	6.22271	0.0204685	1.37449	0.066932	0.0814658	-1.54421	0.066932
ENST00000414046.2	ENSG00000206337.6	0.947181	0.0268538	0.269382	0.413158	0.0226462	2.62098	0.413158
ENST00000294008.3	ENSG00000188827.6	2.40129	0.0342533	1.23954	0.842999	0.079919	-2.92817	0.842999
ENST00000548810.1	ENSG00000258297.1	3.30864	0.0904816	-1.02697	0.109235	0.400561	2.40378	0.109235
ENST00000458470.1	ENSG00000164627.13	0.421015	0.0102236	-1.61967	0.26493	0.0423349	1.61465	0.26493
ENST00000561234.1	ENSG00000140320.7	0.528141	0.0213846	-1.489	0.370048	0.0272298	0.3404	0.370048
ENST00000418546.1	ENSG00000226380.1	0.382488	0.0923671	-2.18616	5.52668	0.0263826	-2.61891	5.52668
ENST00000590137.1	ENSG00000267128.1	0.252895	0.00571205	-2.88891	0.0868961	0.0157477	0.348887	0.0868961
ENST00000580980.1	ENSG00000108344.10	1.03661	0.112001	1.16909	1.52453	0.120382	-0.103569	1.52453
ENST00000367274.4	ENSG00000077152.5	4.86375	0.135561	1.34631	0.928199	0.0862041	1.7738	0.928199
ENST00000574721.1	ENSG00000162104.5	1.20994	0.101151	-2.33274	7.33862	0.0681778	1.95572	7.33862
ENST00000498078.1	ENSG00000102738.6	2.78142	0.29233	-2.47129	3.75456	0.0923311	1.62461	3.75456
ENST00000498399.1	ENSG00000113845.5	7.51004	0.439983	2.88353	2.04828	0.7633	1.56134	2.04828
ENST00000420692.2	ENSG00000164733.15	1.13564	0.11934	1.67298	0.806235	0.0749789	2.57629	0.806235
ENST00000517396.1	ENSG00000083099.6	3.01221	0.177431	-1.42885	4.76611	0.112257	2.97902	4.76611
ENST00000528347.2	ENSG00000204564.7	25.1683	1.28393	-2.36408	0.866789	2.52496	2.17705	0.866789
ENST00000562209.1	ENSG00000051523.6	0.407791	0.0200819	-1.57455	0.405172	0.00992203	-0.22057	0.405172
ENST00000515876.1	ENSG00000127419.11	0.796117	0.0390567	-1.24296	1.00282	0.0427853	-2.12071	1.00282
ENST00000460856.1	ENSG00000160145.10	2.85102	0.0784686	0.736872	0.220572	0.279421	-2.2623	0.220572
ENST00000253719.1	ENSG00000131400.2	0.476691	0.0116991	-2.07743	0.318372	0.0263753	1.27709	0.318372
ENST00000398979.3	ENSG00000187049.5	0.532217	0.0988404	0.428981	2.75863	0.0463152	-0.618841	2.75863
ENST00000478143.2	ENSG00000112139.9	0.16865	0.00550689	0.778619	0.351112	0.0115543	1.38625	0.351112
ENST00000374280.3	ENSG00000158008.5	13.8938	0.0973513	-0.986377	0.100524	0.234862	3.07457	0.100524
ENST00000411988.2	ENSG00000182870.8	0.321744	0.0535402	-2.21222	3.93219	0.0423073	1.81858	3.93219
ENST00000462866.1	ENSG00000143224.12	5.39903	0.215854	-2.15195	0.556062	0.299407	2.66997	0.556062
ENST00000462927.1	ENSG00000100055.15	0.2421	0.0117516	1.56637	0.379153	0.0106603	-2.72821	0.379153
ENST00000374103.4	ENSG00000197444.5	8.03392	0.423907	-0.087644	0.629664	0.643897	-1.50896	0.629664
ENST00000285021.7	ENSG00000154767.10	6.58253	0.156562	0.66611	2.8393	0.0775265	-1.49143	2.8393
ENST00000478038.1	ENSG00000243609.1	0.248441	0.0159577	-1.33059	0.97225	0.0140157	-2.73211	0.97225
ENST00000411809.2	ENSG00000113282.9	1.45899	0.0495587	2.44663	0.449706	0.0937688	-2.01602	0.449706
ENST00000494435.1	ENSG00000160305.13	0.813258	0.00829163	-2.75767	0.113852	0.0500284	-1.83221	0.113852
ENST00000538768.2	ENSG00000103510.14	5.46938	0.190389	-2.43523	2.83253	0.161455	1.0102	2.83253
ENST00000460571.1	ENSG00000122481.12	2.42953	0.211129	1.03601	3.10195	0.0487153	-0.129998	3.10195
ENST00000355476.3	ENSG00000168214.16	1.52453	0.12772	-2.26762	1.17168	0.182372	1.22852	1.17168
ENST00000330899.4	ENSG00000086061.11	48.5352	2.09718	-0.184536	1.75724	3.23857	-0.329618	1.75724
ENST00000369155.2	ENSG00000184678.8	6.81536	0.0654195	0.325757	0.0487701	0.176332	-0.715629	0.0487701
ENST00000590751.1	ENSG00000180479.9	1.80012	0.0927485	-3.09649	5.22467	0.0739498	1.28126	5.22467
ENST00000367012.3	ENSG00000082497.7	1.20306	0.0407433	3.04086	1.32819	0.0510259	1.0039	1.32819
ENST00000377294.2	ENSG00000187626.7	0.988326	0.0593963	0.885177	7.82823	0.0202831	-1.4954	7.82823
ENST00000347635.3	ENSG00000093000.13	4.51692	0.0750957	0.912345	1.50053	0.0677538	-1.22944	1.50053
ENST00000559668.1	ENSG00000225151.5	2.38484	0.0664075	-0.825964	1.04656	0.0690059	-1.74122	1.04656
ENST00000343203.4	ENSG00000256225.1	5.44302	0.320883	-2.80282	3.95555	0.225681	1.64057	3.95555
ENST00000393674.2	ENSG00000164117.8	1.11196	0.0570998	1.2681	0.561712	0.0308702	-0.855915	0.561712
ENST00000434942.1	ENSG00000242082.1	0.258525	0.0046098	-1.93356	0.0828283	0.00413708	-2.03014	0.0828283
ENST00000294973.6	ENSG00000162882.10	0.659748	0.0427816	-0.70128	0.99649	0.0365663	-1.69454	0.99649
ENST00000478616.1	ENSG00000072310.12	1.38638	0.0515965	-2.56623	1.28095	0.0664362	1.55653	1.28095
ENST00000569927.1	ENSG00000260641.1	0.434904	0.0203448	2.43143	1.73678	0.0317856	-2.33512	1.73678
ENST00000457641.1	ENSG00000146826.10	2.40163	0.202049	3.05139	2.76374	0.196442	1.724	2.76374
ENST00000359193.2	ENSG00000196787.2	0.0840358	0.00444668	-1.79295	0.570952	0.00795206	-0.250361	0.570952
ENST00000354308.3	ENSG00000129990.9	4.9664	0.466452	0.911004	1.65369	0.406432	-2.15487	1.65369
ENST00000426128.1	ENSG00000135241.11	2.97804	0.0655728	-2.59257	1.32474	0.0386184	2.55974	1.32474
ENST00000487195.1	ENSG00000102445.13	0.929838	0.0540099	1.06251	0.742579	0.0677961	2.95561	0.742579
ENST00000583487.1	ENSG00000132591.7	9.00226	0.860347	-2.52033	1.88951	0.903962	2.34165	1.88951
ENST00000270014.2	ENSG00000204920.6	1.98277	0.0286648	2.48335	0.203729	0.137778	2.64037	0.203729
ENST00000307227.5	ENSG00000172340.10	4.5319	0.452966	0.253383	4.17992	0.464449	-1.17127	4.17992
ENST00000477624.1	ENSG00000232112.3	14.8396	0.242268	1.45974	0.496192	0.148152	2.23186	0.496192
ENST00000424445.2	ENSG00000185250.10	1.20351	0.0104313	2.57513	0.257592	0.0296093	-0.339506	0.257592
ENST00000230381.5	ENSG00000112619.6	0.980476	0.029839	-0.214158	0.335711	0.0160188	-0.184991	0.335711
ENST00000227155.4	ENSG00000085117.7	17.4662	0.436046	-0.664155	0.851989	0.469721	-0.834991	0.851989
ENST00000537044.1	ENSG00000177575.8	0.533842	0.0301431	1.02187	0.152694	0.057123	-1.56657	0.152694
ENST00000555082.1	ENSG00000027075.9	1.06263	0.0276413	-1.62809	0.149893	0.0658728	-0.912558	0.149893
ENST00000565797.1	ENSG00000261526.1	4.93911	0.139288	-3.00678	2.3793	0.14371	0.969754	2.3793
ENST00000242067.6	ENSG00000122507.16	1.25608	0.101825	0.565048	4.21723	0.0146839	0.549438	4.21723
ENST00000381661.3	ENSG00000143882.5	0.38175	0.00658845	-1.91964	0.0739433	0.0336882	2.21478	0.0739433
ENST00000261475.5	ENSG00000092020.6	3.17117	0.0969353	0.047606	0.785106	0.169856	-2.53084	0.785106
ENST00000417327.1	ENSG00000237037.3	1.27904	0.0301195	0.954206	0.903413	0.0164883	-0.587925	0.903413
ENST00000486951.1	ENSG00000173660.7	1.8354	0.0221591	-2.49394	0.583286	0.0340233	-2.73473	0.583286
ENST00000376634.4	ENSG00000197969.6	0.0594896	0.00376581	-0.94071	1.68087	0.002947	-2.09288	1.68087
ENST00000547573.1	ENSG00000174456.7	2.39423	0.0529529	0.07648	0.956794	0.0295944	-1.23068	0.956794
ENST00000480384.1	ENSG00000204386.5	0.394697	0.0186159	1.75228	0.552031	0.0480332	-3.13121	0.552031
ENST00000358007.3	ENSG00000213782.3	8.81166	0.18506	1.30877	2.75982	0.172593	-1.18287	2.75982
ENST00000374594.1	ENSG00000119326.10	6.42679	0.19639	-2.17253	1.14297	0.243246	2.37354	1.14297
ENST00000480887.1	ENSG00000048649.9	0.486659	0.0811508	-1.00207	3.0539	0.0334863	0.49737	3.0539
ENST00000491612.1	ENSG00000100416.8	4.85248	0.15828	-2.68803	2.7649	0.162777	2.39433	2.7649
ENST00000563393.1	ENSG00000138621.7	1.72944	0.0706587	1.54889	1.07284	0.0274114	-1.7759	1.07284
ENST00000518537.1	ENSG00000078674.12	0.705787	0.0106889	2.94785	0.0738968	0.0783415	-2.88881	0.0738968
ENST00000333012.5	ENSG00000123427.11	0.691557	0.0342864	-2.24938	1.16342	0.0219073	-0.441249	1.16342
ENST00000234313.7	ENSG00000115956.9	0.853484	0.0191246	-0.267162	0.0971749	0.0197698	-2.40676	0.0971749
ENST00000475836.1	ENSG00000163584.13	5.55744	0.394818	2.39307	2.09901	0.12078	1.32985	2.09901
ENST00000548316.1	ENSG00000165966.10	1.48067	0.0663097	-1.61528	1.00415	0.0883835	1.61849	1.00415
ENST00000481454.1	ENSG00000135245.9	0.725544	0.229137	-2.37171	2.33249	0.123452	2.5088	2.33249
ENST00000470245.1	ENSG00000171169.7	2.88565	0.0555783	2.72065	0.966172	0.0612865	1.60714	0.966172
ENST00000454369.2	ENSG00000213658.5	0.84667	0.105313	2.19727	2.82136	0.0951017	1.53218	2.82136
ENST00000487250.1	ENSG00000169231.8	1.11287	0.011592	2.27965	0.323619	0.0253697	3.00821	0.323619
ENST00000533806.1	ENSG00000160948.8	2.49143	0.0681426	1.62579	0.535068	0.172229	1.35513	0.535068
ENST00000355272.6	ENSG00000065000.11	15.9742	0.266799	-0.216305	0.734649	0.524406	-1.58002	0.734649
ENST00000399534.1	ENSG00000172262.6	0.697725	0.0125793	-2.65492	0.127411	0.0320626	-1.5042	0.127411
ENST00000466976.1	ENSG00000130956.9	1.24701	0.0641713	2.84672	2.83934	0.0480562	1.43867	2.83934
ENST00000461114.1	ENSG00000158186.8	1.13742	0.135472	2.54644	2.41575	0.120601	1.29162	2.41575
ENST00000568530.1	ENSG00000090857.9	3.09536	0.10506	0.293795	1.30172	0.186746	-1.7473	1.30172
ENST00000303130.2	ENSG00000170647.2	1.1744	0.0467072	-0.184479	1.54629	0.0469195	-0.229103	1.54629
ENST00000273783.3	ENSG00000145191.7	6.95283	0.188134	0.468164	1.02487	0.290122	-0.479632	1.02487
ENST00000335725.4	ENSG00000042088.9	1.41845	0.0354386	2.64797	1.6979	0.0228605	2.58843	1.6979
ENST00000409177.1	ENSG00000115641.13	0.161748	0.00272255	-1.96602	0.981449	0.00307079	1.76043	0.981449
ENST00000592946.1	ENSG00000186019.10	0.821028	0.0198113	1.14254	0.791024	0.0351206	-0.845348	0.791024
ENST00000327031.4	ENSG00000177731.10	5.52832	0.120676	0.218216	0.403917	0.26503	-1.2639	0.403917
ENST00000572841.1	ENSG00000141258.7	35.545	1.63306	-2.45754	3.46752	2.01189	2.06674	3.46752
ENST00000471694.1	ENSG00000196776.10	2.64773	0.0915068	-0.118267	2.61306	0.12693	-2.77488	2.61306
ENST00000551366.1	ENSG00000258375.1	0.163537	0.00808756	-2.35992	0.551217	0.017471	1.86089	0.551217
ENST00000550948.1	ENSG00000110876.8	3.14566	0.166486	0.78126	1.13129	0.0952615	-0.696213	1.13129
ENST00000263923.4	ENSG00000128052.8	0.941953	0.0811194	0.359898	6.26863	0.0567339	-1.67023	6.26863
ENST00000456472.1	ENSG00000235310.1	0.627192	0.0191852	1.13721	0.214617	0.0202486	1.80955	0.214617
ENST00000369839.3	ENSG00000148835.9	1.1927	0.0392652	0.83299	0.686668	0.0360934	0.0376273	0.686668
ENST00000238892.3	ENSG00000119878.5	6.78787	0.137983	-0.233233	1.79422	0.178044	-0.0445245	1.79422
ENST00000374142.3	ENSG00000204160.5	5.86409	0.164471	-1.55841	1.60567	0.180914	0.243581	1.60567
ENST00000541517.1	ENSG00000186815.8	12.887	0.361476	-0.258191	1.3412	0.30679	-2.8637	1.3412
ENST00000420236.2	ENSG00000105819.9	0.201614	0.00455158	1.47204	0.270933	0.00647559	0.0297927	0.270933
ENST00000590187.1	ENSG00000130287.7	3.46949	0.129231	-2.73083	1.46776	0.150585	1.7964	1.46776
ENST00000373839.3	ENSG00000204138.8	4.3405	0.100264	2.69219	0.538568	0.0833295	-2.64236	0.538568
ENST00000480137.1	ENSG00000128596.12	0.395746	0.0278999	-3.09274	1.79465	0.0189507	1.43011	1.79465
ENST00000565867.2	ENSG00000102910.8	2.44691	0.0672394	-1.26274	0.937873	0.0960032	2.51375	0.937873
ENST00000552099.1	ENSG00000174233.7	0.63562	0.0535908	0.354194	3.16101	0.0440383	-2.42013	3.16101
ENST00000538350.1	ENSG00000069431.6	0.134546	0.0139176	-0.345312	2.58475	0.0128303	-0.924075	2.58475
ENST00000568838.1	ENSG00000003249.8	0.681674	0.0370894	2.53214	1.52467	0.00965799	0.862633	1.52467
ENST00000399438.3	ENSG00000113597.12	0.83975	0.0352145	-3.06618	0.645339	0.0474892	2.22791	0.645339
ENST00000507777.1	ENSG00000184432.4	5.4532	0.25552	-2.62223	2.60429	0.165927	1.78247	2.60429
ENST00000524648.1	ENSG00000149187.12	2.85546	0.119345	0.0236976	0.556604	0.208317	2.55823	0.556604
ENST00000541024.1	ENSG00000010219.8	1.27457	0.113921	0.464076	2.41354	0.0102315	-2.48842	2.41354
ENST00000414773.1	ENSG00000153132.8	1.47908	0.0258041	-2.85053	0.16564	0.0603543	1.84573	0.16564
ENST00000548903.1	ENSG00000244306.4	1.75581	0.0799413	-1.21821	0.810672	0.0533259	-2.10368	0.810672
ENST00000528522.1	ENSG00000154096.9	0.990678	0.0350168	0.771264	0.612142	0.0451008	-2.87607	0.612142
ENST00000562082.1	ENSG00000260400.1	0.881812	0.0127217	-2.60204	0.48751	0.00912093	-1.48097	0.48751
ENST00000522589.1	ENSG00000254370.1	1.27088	0.0657439	-1.1418	0.771862	0.059063	0.67831	0.771862
ENST00000459960.1	ENSG00000100345.15	0.325546	0.0272159	-2.19832	1.97228	0.0291658	2.49787	1.97228
ENST00000457734.2	ENSG00000120756.8	0.51913	0.0266237	0.80954	1.11685	0.0417085	-0.569099	1.11685
ENST00000392844.3	ENSG00000135336.8	3.7085	0.103077	2.12148	0.475331	0.139303	-1.70331	0.475331
ENST00000265113.4	ENSG00000079215.8	84.7374	6.05321	-0.109594	1.62302	9.53292	-1.03272	1.62302
ENST00000384010.1	ENSG00000206737.1	5.01496	0.716311	-0.194342	2.01562	0.714901	-1.56008	2.01562
ENST00000421265.1	ENSG00000163964.9	1.70259	0.0711134	2.79868	2.62563	0.0505952	0.494177	2.62563
ENST00000234040.4	ENSG00000115687.9	1.20187	0.0491128	-0.361558	0.666801	0.0502586	-0.39771	0.666801
ENST00000380985.5	ENSG00000123213.17	1.17537	0.111975	0.836871	1.93249	0.0965948	-1.29459	1.93249
ENST00000482433.1	ENSG00000104885.11	0.197646	0.0074892	-1.5908	1.67853	0.00140185	-2.96764	1.67853
ENST00000538172.1	ENSG00000111790.9	1.92123	0.121182	0.348654	6.16089	0.0598933	-1.15726	6.16089
ENST00000360565.2	ENSG00000126461.9	35.8611	0.3859	-3.11911	1.35273	0.217425	1.50185	1.35273
ENST00000307633.3	ENSG00000170445.8	10.6999	0.876308	-2.52981	1.15451	0.964934	1.9799	1.15451
ENST00000289921.6	ENSG00000158863.16	4.33186	0.175482	0.242876	1.81046	0.305329	-2.10405	1.81046
ENST00000531250.1	ENSG00000167792.7	7.72329	0.256739	-2.81857	0.760894	0.549842	2.3133	0.760894
ENST00000551781.1	ENSG00000058272.11	58.0309	2.36505	-1.22258	1.2749	2.84681	2.36986	1.2749
ENST00000421842.1	ENSG00000224165.1	2.38165	0.134479	2.17947	1.1978	0.101478	-2.22225	1.1978
ENST00000436336.2	ENSG00000160917.9	3.14311	0.107696	-0.384362	0.812869	0.189743	-0.914964	0.812869
ENST00000334914.7	ENSG00000005483.14	3.93019	0.652271	-0.612709	4.91162	0.255844	2.25375	4.91162
ENST00000561475.1	ENSG00000261705.1	3.37259	0.0527282	1.70556	0.685842	0.0509223	0.529188	0.685842
ENST00000358344.3	ENSG00000197451.6	17.8708	0.339465	2.3641	1.12088	0.164837	-0.137091	1.12088
ENST00000555641.1	ENSG00000166888.5	1.96084	0.0897539	0.170948	2.72307	0.0660258	-0.342436	2.72307
ENST00000374810.3	ENSG00000078804.8	24.1179	1.39339	-0.0173709	1.50475	2.97057	-1.99339	1.50475
ENST00000554101.1	ENSG00000100612.9	0.306501	0.00118005	0.495318	0.486374	0.00111007	-3.09231	0.486374
ENST00000273860.4	ENSG00000145247.7	5.04056	0.298829	0.0134396	0.685793	0.707408	-1.61673	0.685793
ENST00000557380.1	ENSG00000165525.12	0.795985	0.0892321	-1.48044	4.68658	0.0473838	0.706306	4.68658
ENST00000368021.3	ENSG00000158773.10	12.0162	0.475419	0.362641	1.68055	0.73924	-1.12987	1.68055
ENST00000435275.1	ENSG00000138326.13	24.7385	0.240114	-2.30095	0.206983	0.588662	-0.248945	0.206983
ENST00000422563.2	ENSG00000184206.7	1.05224	0.0759546	-0.624118	1.60267	0.103986	-2.78972	1.60267
ENST00000514234.1	ENSG00000197530.8	5.92638	0.244188	2.88654	0.884362	0.210444	1.8967	0.884362
ENST00000570141.1	ENSG00000260698.1	0.247486	0.00982567	2.75113	1.00389	0.0185733	1.16154	1.00389
ENST00000480341.1	ENSG00000165487.8	1.11121	0.0752847	1.4724	1.48992	0.0201351	-1.2191	1.48992
ENST00000563800.1	ENSG00000214575.5	0.169202	0.00614043	-0.337864	0.508939	0.00868678	-0.954224	0.508939
ENST00000468045.1	ENSG00000138073.8	1.24851	0.0409157	1.87359	0.88257	0.0720187	-2.92748	0.88257
ENST00000430436.1	ENSG00000188559.8	0.43616	0.0299951	0.0294949	1.87128	0.0571471	-1.34599	1.87128
ENST00000519449.1	ENSG00000034677.7	8.08134	0.201111	0.368606	1.01294	0.281923	-0.688341	1.01294
ENST00000504335.1	ENSG00000248603.1	1.65784	0.0632854	-1.96524	1.08993	0.0227888	-2.09283	1.08993
ENST00000549855.1	ENSG00000196531.6	68.2301	2.21181	0.624532	2.8282	2.5089	-1.18496	2.8282
ENST00000216274.5	ENSG00000129465.11	0.254976	0.0165848	1.66457	1.23934	0.0201557	-1.60803	1.23934
ENST00000578279.1	ENSG00000169727.8	0.82103	0.0479706	-0.492658	0.90758	0.0419241	-2.56233	0.90758
ENST00000568351.1	ENSG00000186187.7	5.04002	0.179461	-2.17812	0.525092	0.0733123	1.23857	0.525092
ENST00000336349.5	ENSG00000179119.10	1.21839	0.0479603	0.246982	3.65061	0.0315398	-2.01049	3.65061
ENST00000582471.1	ENSG00000263809.1	0.205876	0.00991049	0.129474	0.74202	0.0222625	-1.085	0.74202
ENST00000568115.1	ENSG00000103528.12	0.346469	0.0129667	0.0168382	0.511313	0.0131178	-2.08778	0.511313
ENST00000520817.1	ENSG00000147533.11	12.8528	0.505877	0.687243	0.658307	0.766371	-0.25922	0.658307
ENST00000399151.3	ENSG00000142197.7	1.96568	0.0359771	1.38273	0.814799	0.0606084	-2.06344	0.814799
ENST00000520304.1	ENSG00000102878.10	4.8669	0.648946	-1.33387	4.00576	0.396325	2.60036	4.00576
ENST00000556603.1	ENSG00000100605.11	37.7462	0.975794	2.61044	1.16724	1.45636	1.43049	1.16724
ENST00000530812.1	ENSG00000160224.10	0.526424	0.030019	-3.09191	2.45035	0.0116982	0.418251	2.45035
ENST00000488008.1	ENSG00000116809.7	0.429706	0.0361717	-2.86066	1.91097	0.0212128	0.656909	1.91097
ENST00000521229.1	ENSG00000167904.10	0.0766328	0.00706332	-2.06732	1.97137	0.00606867	2.84685	1.97137
ENST00000223341.7	ENSG00000106608.12	1.53497	0.125435	-1.28627	2.16964	0.116444	0.641739	2.16964
ENST00000553956.2	ENSG00000258890.2	1.1218	0.0655638	1.84497	1.00193	0.0436593	2.13652	1.00193
ENST00000588964.1	ENSG00000181038.9	0.408795	0.0222474	0.747165	1.03194	0.0174501	2.35396	1.03194
ENST00000349014.3	ENSG00000101126.9	3.86995	0.220885	1.43248	1.36362	0.272318	0.494158	1.36362
ENST00000319786.7	ENSG00000166348.12	0.647989	0.046712	0.10828	1.04269	0.0608757	-0.820563	1.04269
ENST00000430981.1	ENSG00000170364.8	0.429593	0.0237423	-2.49115	1.11778	0.027634	0.564644	1.11778
ENST00000303230.4	ENSG00000164588.4	3.68336	0.0857496	0.897065	0.358782	0.169808	-1.34494	0.358782
ENST00000491856.1	ENSG00000106069.14	0.146286	0.0178468	-2.93639	4.29408	0.0113795	1.80888	4.29408
ENST00000438576.2	ENSG00000175573.6	7.97734	0.167725	-3.02382	0.319899	0.10818	-1.58927	0.319899
ENST00000454939.1	ENSG00000012171.13	1.83963	0.0250484	-2.11733	0.0598465	0.0999463	-2.54529	0.0598465
ENST00000377142.4	ENSG00000125820.5	3.51511	0.0241619	-1.52718	0.0539597	0.056889	0.378606	0.0539597
ENST00000429205.2	ENSG00000161956.8	12.369	0.031055	0.974519	0.0182463	0.387697	-0.605715	0.0182463
ENST00000568347.1	ENSG00000172831.7	1.03644	0.0684264	-1.72561	1.54889	0.112596	3.00104	1.54889
ENST00000479136.1	ENSG00000073605.13	6.29839	0.24287	-2.96798	2.13389	0.213993	2.03587	2.13389
ENST00000558844.1	ENSG00000169926.5	0.412633	0.0311482	-0.223511	1.89602	0.0347419	0.325283	1.89602
ENST00000493927.1	ENSG00000151640.7	0.347222	0.0122189	0.819434	0.303923	0.0266706	-1.46491	0.303923
ENST00000567808.1	ENSG00000173517.6	1.62193	0.0295156	0.117701	0.232631	0.0371684	0.906899	0.232631
ENST00000545201.1	ENSG00000032444.10	7.76733	0.317027	-3.02876	3.79042	0.2933	0.451822	3.79042
ENST00000583848.1	ENSG00000072778.14	7.73699	0.756228	-1.3536	0.837174	0.552245	1.60488	0.837174
ENST00000523080.1	ENSG00000248858.2	0.245531	0.00507851	3.01668	0.532705	0.00937047	1.4481	0.532705
ENST00000476499.1	ENSG00000107863.11	2.67	0.115402	-2.57514	2.19705	0.0904451	1.73547	2.19705
ENST00000259569.5	ENSG00000137040.8	5.60993	0.081095	1.2718	0.715441	0.100989	-0.593569	0.715441
ENST00000361840.3	ENSG00000123178.9	6.49561	0.0761545	2.66297	1.01419	0.0430749	-3.03499	1.01419
ENST00000496628.1	ENSG00000048707.8	4.14342	0.370683	0.504804	2.31489	0.336029	-1.48073	2.31489
ENST00000341170.4	ENSG00000136925.9	0.965994	0.127643	0.68412	3.41045	0.148772	-1.66685	3.41045
ENST00000534778.1	ENSG00000182272.7	37.353	3.45777	-2.17409	2.38123	1.9813	1.78473	2.38123
ENST00000313582.5	ENSG00000104825.12	3.45515	0.0311049	2.98424	0.146807	0.052201	-2.47561	0.146807
ENST00000580008.1	ENSG00000008838.12	0.732667	0.0152272	1.10151	0.253398	0.033079	1.0915	0.253398
ENST00000372228.3	ENSG00000130714.11	2.16418	0.17897	1.7552	3.25525	0.0875366	0.90288	3.25525
ENST00000532650.1	ENSG00000173898.7	2.70889	0.18565	2.68597	0.932323	0.135171	2.51632	0.932323
ENST00000354064.7	ENSG00000149582.10	13.3037	0.994627	-2.83002	3.18972	0.784493	2.04891	3.18972
ENST00000487125.1	ENSG00000077080.5	3.95844	0.305198	-2.51649	2.3844	0.143931	1.64465	2.3844
ENST00000474274.1	ENSG00000083642.14	10.0203	1.27714	-1.46462	2.39245	0.702975	1.28393	2.39245
ENST00000409290.1	ENSG00000122574.6	11.1824	0.268933	2.53036	1.35866	0.161069	0.938705	1.35866
ENST00000542358.1	ENSG00000198040.6	0.846851	0.0519244	-1.38255	2.12448	0.0279038	2.14235	2.12448
ENST00000533645.1	ENSG00000011405.9	0.325004	0.0100244	-0.688495	0.301084	0.0249332	-2.76187	0.301084
ENST00000423927.2	ENSG00000184445.6	0.271687	0.00311603	-1.69341	0.0811642	0.00508488	0.326861	0.0811642
ENST00000438192.1	ENSG00000101445.4	13.0612	0.828701	-2.65747	4.41457	0.672074	1.30821	4.41457
ENST00000535476.2	ENSG00000196118.7	2.68301	0.200117	-2.61545	2.01521	0.102338	1.14573	2.01521
ENST00000367506.5	ENSG00000121486.7	2.74849	0.14068	0.52946	2.82468	0.157398	-0.733775	2.82468
ENST00000308064.2	ENSG00000175264.3	36.1847	0.323466	-0.0113027	0.323195	1.08561	0.461339	0.323195
ENST00000339754.5	ENSG00000089818.11	13.0311	0.657336	0.669171	1.00996	0.985399	-1.75784	1.00996
ENST00000552421.1	ENSG00000119596.12	1.70336	0.122001	2.09737	1.44324	0.197953	1.31039	1.44324
ENST00000432368.1	ENSG00000228791.1	0.300874	0.00818033	-0.863024	0.243296	0.0116049	0.83678	0.243296
ENST00000472478.2	ENSG00000112983.13	2.56015	0.338794	-2.37589	2.79868	0.21552	1.87719	2.79868
ENST00000291900.2	ENSG00000160445.6	44.9502	0.888167	-2.54337	3.05473	0.686995	1.54194	3.05473
ENST00000411549.1	ENSG00000060971.12	7.07403	0.0342853	1.73414	0.0229456	0.391039	0.885155	0.0229456
ENST00000170168.4	ENSG00000079313.7	19.6877	0.305024	-2.13287	1.30385	0.288611	2.86562	1.30385
ENST00000252321.3	ENSG00000130037.3	1.59219	0.0402875	1.27396	0.794832	0.0786101	0.0408206	0.794832
ENST00000476371.1	ENSG00000120333.4	9.54967	0.215979	0.00721528	1.77488	0.332709	-1.39062	1.77488
ENST00000540163.1	ENSG00000076053.6	0.543073	0.0189137	-1.7737	0.560598	0.0314917	1.65237	0.560598
ENST00000377518.3	ENSG00000204802.3	1.27167	0.0207952	-1.25716	0.402136	0.0246964	-0.71443	0.402136
ENST00000555393.1	ENSG00000100968.9	3.64364	0.0702514	-0.584026	0.365789	0.0898773	0.313029	0.365789
ENST00000299138.7	ENSG00000069329.11	4.03744	0.0560298	0.633868	0.994579	0.0759508	-1.32358	0.994579
ENST00000550867.1	ENSG00000139636.11	1.92965	0.0145797	-2.64047	0.185536	0.0306409	2.38207	0.185536
ENST00000552740.1	ENSG00000175197.5	0.709614	0.0527332	2.742	2.07637	0.0347369	-0.592977	2.07637
ENST00000592434.1	ENSG00000130204.8	2.36501	0.0794635	-2.86952	4.88841	0.064424	1.34331	4.88841
ENST00000355173.2	ENSG00000183092.11	21.0382	0.401665	-2.74134	0.963025	0.375813	2.39724	0.963025
ENST00000395081.2	ENSG00000138629.11	9.90766	0.281554	1.66114	0.654364	0.573902	-0.63265	0.654364
ENST00000429456.1	ENSG00000237940.2	0.346814	0.0173512	-1.6246	0.685911	0.0166686	2.98565	0.685911
ENST00000356836.6	ENSG00000117411.12	0.60975	0.0408573	0.493144	1.16553	0.03405	-0.577266	1.16553
ENST00000526902.1	ENSG00000255358.1	0.581814	0.0444164	-1.51286	0.963898	0.0525874	2.12188	0.963898
ENST00000394295.4	ENSG00000196975.9	4.20304	0.0625975	1.27056	0.613974	0.067419	-0.685872	0.613974
ENST00000525092.1	ENSG00000136002.12	0.374576	0.0185993	-0.630521	0.774985	0.0207085	-0.000393274	0.774985
ENST00000482178.1	ENSG00000100417.7	0.842927	0.0496121	-2.38084	0.927239	0.0599336	0.976541	0.927239
ENST00000545114.1	ENSG00000233024.3	3.89631	0.266601	-2.03569	0.746932	0.490512	1.53454	0.746932
ENST00000493559.1	ENSG00000119402.11	0.306535	0.00941213	-1.91445	1.17546	0.0081903	3.03099	1.17546
ENST00000502448.1	ENSG00000170448.7	0.665979	0.0521535	-2.82857	2.61852	0.0297906	1.32003	2.61852
ENST00000562734.1	ENSG00000088682.9	0.867132	0.0109418	0.12076	0.213016	0.0195869	0.348375	0.213016
ENST00000307768.4	ENSG00000171135.10	7.87412	0.0868354	2.91598	0.426697	0.21427	-0.212924	0.426697
ENST00000560521.1	ENSG00000100949.10	5.1705	0.333797	-2.97742	0.975051	0.576272	2.53324	0.975051
ENST00000261245.4	ENSG00000020426.6	0.754109	0.0225711	1.30664	0.503507	0.0322774	0.359534	0.503507
ENST00000366617.3	ENSG00000183780.8	4.65346	0.115819	2.53543	1.16882	0.086874	1.11083	1.16882
ENST00000400592.2	ENSG00000215570.2	8.56114	0.178942	2.55752	1.57911	0.285057	0.427402	1.57911
ENST00000359117.5	ENSG00000178053.13	1.16773	0.0533794	-3.00885	0.762961	0.00901338	-0.877699	0.762961
ENST00000481997.1	ENSG00000130429.7	3.58494	0.0968253	3.01183	0.0964205	0.384686	1.41609	0.0964205
ENST00000557379.1	ENSG00000136319.7	1.61634	0.139201	-2.43457	1.44145	0.0890996	2.56474	1.44145
ENST00000324461.7	ENSG00000167637.12	0.306631	0.0156946	1.40484	1.0655	0.0144282	-0.671722	1.0655
ENST00000493100.1	ENSG00000173846.8	0.94219	0.0213073	-1.85439	0.330106	0.0725661	2.72036	0.330106
ENST00000484553.1	ENSG00000169193.7	0.345823	0.0375958	-2.1548	3.55927	0.0343642	-0.492719	3.55927
ENST00000576251.1	ENSG00000101574.9	1.44087	0.070812	-2.74741	2.17795	0.0769884	0.959519	2.17795
ENST00000557498.1	ENSG00000165801.5	2.2161	0.108754	-2.79135	1.32811	0.10192	1.89985	1.32811
ENST00000593267.1	ENSG00000141837.13	0.451143	0.0298198	-2.76439	1.24407	0.00656315	-0.286867	1.24407
ENST00000443798.4	ENSG00000129657.9	3.71666	0.237641	1.64572	2.74788	0.270716	-1.91761	2.74788
ENST00000491298.1	ENSG00000141959.12	1.26134	0.108013	0.585374	2.31426	0.110319	-1.43057	2.31426
ENST00000345523.3	ENSG00000167747.8	4.81148	0.090654	0.524982	0.50859	0.312706	-2.57612	0.50859
ENST00000588998.1	ENSG00000130159.8	12.835	0.758412	-2.45309	1.26835	0.73991	1.67867	1.26835
ENST00000518691.1	ENSG00000101199.8	1.82469	0.0344733	1.26685	0.106683	0.0413503	0.279067	0.106683
ENST00000406302.3	ENSG00000077157.15	1.83953	0.137901	-0.7328	2.89261	0.174306	-1.39089	2.89261
ENST00000443002.1	ENSG00000100142.8	2.34051	0.0987894	-1.37654	0.935536	0.144245	2.938	0.935536
ENST00000219478.6	ENSG00000103199.9	3.23707	0.100291	-1.3146	1.20388	0.0924244	1.95168	1.20388
ENST00000406593.1	ENSG00000122085.11	2.75179	0.125974	-0.954001	0.830785	0.0626759	3.07602	0.830785
ENST00000560992.1	ENSG00000092445.7	6.73329	0.392903	-2.09886	4.31655	0.211835	1.36674	4.31655
ENST00000397358.3	ENSG00000147421.12	1.52241	0.137107	-2.27616	5.62493	0.0155116	-0.94603	5.62493
ENST00000237380.6	ENSG00000118579.6	7.06704	0.207159	0.188097	2.90609	0.242523	-1.53031	2.90609
ENST00000577985.1	ENSG00000196704.7	3.01353	0.0727796	-0.359334	0.423435	0.0803327	-1.74586	0.423435
ENST00000425179.2	ENSG00000163625.11	1.7123	0.0623549	0.42856	0.570628	0.118282	-1.61824	0.570628
ENST00000337304.2	ENSG00000128272.10	4.61582	0.116115	2.82031	0.917087	0.201895	2.84717	0.917087
ENST00000586518.1	ENSG00000132475.4	1.33604	0.0535387	-0.206961	0.449045	0.0359633	-2.82021	0.449045
ENST00000489652.1	ENSG00000138496.11	0.322068	0.0196888	-0.335504	1.19516	0.0125519	0.783847	1.19516
ENST00000351554.3	ENSG00000085063.10	16.9964	1.00487	-0.0852444	1.48318	1.79846	-0.830779	1.48318
ENST00000593146.1	ENSG00000115266.7	2.1144	0.101529	0.241715	1.77952	0.09954	-1.00736	1.77952
ENST00000510151.1	ENSG00000182230.7	2.76914	0.122996	-1.30308	0.616602	0.261454	-2.6763	0.616602
ENST00000522320.1	ENSG00000070718.7	0.614589	0.0244022	-2.5481	0.355463	0.03353	1.57922	0.355463
ENST00000439383.1	ENSG00000175166.12	35.8657	0.0825187	2.84353	0.0626426	0.184156	-2.95587	0.0626426
ENST00000276440.7	ENSG00000147459.12	2.92065	0.0457045	1.29295	0.18977	0.109806	-0.806931	0.18977
ENST00000399069.3	ENSG00000205629.7	27.2054	0.659083	1.92348	2.15506	0.0618558	1.91033	2.15506
ENST00000256463.6	ENSG00000254999.2	34.1387	0.719419	-3.00709	1.1726	0.556736	2.38546	1.1726
ENST00000397224.4	ENSG00000100350.10	10.218	0.140828	-1.74431	1.1003	0.168104	1.61464	1.1003
ENST00000436899.1	ENSG00000170590.4	1.90059	0.0518799	-2.15867	0.918453	0.0281649	2.98563	0.918453
ENST00000263468.8	ENSG00000110318.9	5.37653	0.0866905	-2.25654	0.72922	0.0966847	1.28685	0.72922
ENST00000448417.1	ENSG00000162729.9	0.775234	0.0699592	-0.196274	0.890218	0.0711483	-1.2381	0.890218
ENST00000526265.1	ENSG00000137500.5	0.289844	0.0145814	-2.40457	0.923384	0.0104085	3.02696	0.923384
ENST00000489551.1	ENSG00000119535.13	0.827254	0.0509825	0.222425	0.497029	0.0604478	-0.120042	0.497029
ENST00000377960.4	ENSG00000122694.10	4.25898	0.199271	-0.0726605	1.54885	0.2046	-1.32386	1.54885
ENST00000324489.5	ENSG00000180354.11	118.558	8.0437	-0.76018	0.28484	5.46372	-0.353713	0.28484
ENST00000368455.4	ENSG00000025156.7	2.72482	0.108041	3.03433	0.756736	0.058261	-0.811618	0.756736
ENST00000282924.5	ENSG00000152969.12	15.3737	0.410302	1.32853	0.336304	0.553724	-2.42088	0.336304
ENST00000227251.3	ENSG00000109846.3	193.066	8.45054	-1.82738	0.122416	23.1506	0.347145	0.122416
ENST00000515159.1	ENSG00000177058.7	0.471842	0.00190626	1.43918	0.00624769	0.0366177	2.03758	0.00624769
ENST00000554631.1	ENSG00000235706.3	2.96093	0.0253382	2.86614	0.238086	0.0924062	1.65365	0.238086
ENST00000565693.1	ENSG00000103245.8	2.33278	0.100701	-1.67107	0.852315	0.114309	2.70136	0.852315
ENST00000554752.2	ENSG00000006432.11	6.54758	0.167609	-3.10817	1.63134	0.0155718	-0.129775	1.63134
ENST00000429029.2	ENSG00000105993.10	54.363	1.40178	0.562812	0.66158	1.85963	-0.250309	0.66158
ENST00000227507.2	ENSG00000110092.3	5.18214	0.243771	-0.00178799	2.35183	0.288193	-2.20377	2.35183
ENST00000424614.1	ENSG00000123240.10	1.87052	0.0633213	-3.05069	0.643244	0.134788	1.36882	0.643244
ENST00000354947.5	ENSG00000166908.13	5.71504	0.414843	0.690727	2.90082	0.305479	-0.792101	2.90082
ENST00000513560.1	ENSG00000248092.2	12.9246	0.109114	-1.40961	0.161834	0.207144	2.68475	0.161834
ENST00000367001.4	ENSG00000170385.9	4.50038	0.291116	0.365659	3.89371	0.234428	-1.87214	3.89371
ENST00000373042.4	ENSG00000197982.10	47.2899	0.569697	-0.0664856	0.643434	0.618981	0.00398547	0.643434
ENST00000537421.1	ENSG00000177169.3	0.555237	0.0164741	-2.08812	0.370812	0.0127298	-0.108586	0.370812
ENST00000307877.2	ENSG00000167881.9	8.78122	0.41267	0.227725	1.83696	0.642046	-1.14	1.83696
ENST00000349606.4	ENSG00000007944.10	4.43413	0.0396292	2.02404	0.220733	0.150487	1.07713	0.220733
ENST00000373714.1	ENSG00000121766.10	1.95353	0.286012	0.83274	0.890748	0.253382	-2.27335	0.890748
ENST00000515726.1	ENSG00000164056.6	4.26564	0.25079	-1.52922	2.283	0.216923	1.59356	2.283
ENST00000475367.1	ENSG00000197694.9	4.65965	0.110635	-2.41062	1.53751	0.106103	2.399	1.53751
ENST00000200135.3	ENSG00000086827.4	1.83883	0.0845986	1.09324	1.88223	0.0938005	-1.86196	1.88223
ENST00000466164.1	ENSG00000102904.10	1.9348	0.0943139	-2.46887	1.15615	0.0299944	-0.740829	1.15615
ENST00000476149.1	ENSG00000088205.8	0.179288	0.00148442	1.55322	0.0465808	0.00944502	-2.42543	0.0465808
ENST00000472127.1	ENSG00000114857.13	0.934934	0.0101267	2.44107	0.111577	0.0253316	-1.7046	0.111577
ENST00000592373.1	ENSG00000175221.9	0.220864	0.00472549	-2.08334	0.10237	0.0137893	0.0884245	0.10237
ENST00000504270.2	ENSG00000215039.2	19.765	0.304625	-1.18923	0.825241	0.103771	-3.00564	0.825241
ENST00000540274.1	ENSG00000147799.7	0.226154	0.0222594	0.114839	1.03531	0.0316377	-1.26349	1.03531
ENST00000444807.2	ENSG00000133665.8	0.298134	0.0296211	2.23633	2.10125	0.0317953	2.22124	2.10125
ENST00000338086.5	ENSG00000055917.11	3.75908	0.275698	0.336465	3.26791	0.319194	-0.816646	3.26791
ENST00000533928.1	ENSG00000077254.10	1.25689	0.122093	2.64317	5.11385	0.078921	1.47518	5.11385
ENST00000414491.2	ENSG00000125648.9	0.880697	0.113537	0.449996	4.09898	0.0672762	-1.49743	4.09898
ENST00000524974.1	ENSG00000178104.14	8.30958	0.0737943	3.13835	0.26918	0.0576044	0.0809814	0.26918
ENST00000507607.1	ENSG00000100258.12	0.755501	0.00601949	-1.80539	0.0422512	0.0341365	-1.31393	0.0422512
ENST00000389817.3	ENSG00000006071.7	4.28023	0.121555	0.905474	0.287487	0.0666225	1.86204	0.287487
ENST00000498032.1	ENSG00000239482.1	0.459141	0.0146358	-1.9549	1.03977	0.0186366	1.75809	1.03977
ENST00000380888.3	ENSG00000205611.3	0.193098	0.0112955	-0.557032	0.825277	0.00534941	-0.620208	0.825277
ENST00000367879.4	ENSG00000143179.7	1.80261	0.0389067	0.578173	0.466181	0.0858815	-1.04618	0.466181
ENST00000251645.2	ENSG00000094796.4	0.807154	0.0692268	3.12581	2.53114	0.0482899	2.50022	2.53114
ENST00000491729.1	ENSG00000160285.9	1.04211	0.059069	1.98485	1.00995	0.053036	1.51347	1.00995
ENST00000592540.1	ENSG00000161888.6	0.54223	0.0159323	1.91537	0.801	0.0101405	-1.79602	0.801
ENST00000477296.1	ENSG00000183506.10	5.81427	0.236196	-2.76264	1.20252	0.177782	0.536951	1.20252
ENST00000564709.1	ENSG00000162032.10	1.69519	0.00969129	0.486786	0.0599193	0.0283334	2.7525	0.0599193
ENST00000283268.3	ENSG00000153266.8	1.88535	0.0616833	2.90235	0.296315	0.0175767	-0.100619	0.296315
ENST00000587574.1	ENSG00000067596.5	6.75532	0.278552	-2.23997	2.89829	0.235667	1.97762	2.89829
ENST00000482590.1	ENSG00000013441.11	0.42429	0.0201691	-0.370683	0.654801	0.0225923	-2.69989	0.654801
ENST00000539338.2	ENSG00000067191.11	1.035	0.0246057	0.727135	0.401739	0.0438375	-2.64487	0.401739
ENST00000533538.1	ENSG00000141279.8	1.75005	0.0624942	0.915897	0.809263	0.108301	-1.86544	0.809263
ENST00000444184.1	ENSG00000204054.5	1.80572	0.0409193	-1.68024	0.659481	0.0496564	-0.747873	0.659481
ENST00000288078.6	ENSG00000157353.12	1.78322	0.0634606	0.444021	4.05888	0.0325057	-1.60858	4.05888
ENST00000498107.1	ENSG00000106028.6	7.6651	0.266018	1.02763	2.59415	0.258794	-1.36492	2.59415
ENST00000431660.1	ENSG00000075142.9	0.827657	0.0223177	-0.996166	1.82352	0.0136117	0.434256	1.82352
ENST00000491736.1	ENSG00000151729.5	0.759906	0.037363	0.67943	1.27333	0.0277345	-3.08389	1.27333
ENST00000360110.4	ENSG00000072274.8	4.80152	0.41492	0.0617362	2.46768	0.503369	-1.48981	2.46768
ENST00000471369.1	ENSG00000116885.14	4.13372	0.327335	-2.32237	1.62947	0.376024	2.35813	1.62947
ENST00000560754.1	ENSG00000092098.11	0.9201	0.0818046	0.165402	1.54694	0.0780278	-2.94235	1.54694
ENST00000579065.1	ENSG00000179094.9	0.314998	0.0667851	0.131297	10.6278	0.0157414	-2.74432	10.6278
ENST00000396386.2	ENSG00000122565.13	26.9468	0.107814	1.11034	0.189287	0.145665	0.0798425	0.189287
ENST00000240851.4	ENSG00000114354.8	13.8866	0.550599	0.499135	3.1138	0.45473	-1.19792	3.1138
ENST00000296666.8	ENSG00000164244.15	1.10665	0.0669729	0.115517	4.88635	0.0742084	-1.48791	4.88635
ENST00000549049.1	ENSG00000111371.10	0.684627	0.0305344	-0.849269	0.512738	0.0545669	1.31837	0.512738
ENST00000368108.3	ENSG00000158716.4	9.1449	0.14755	1.58648	0.145515	0.516191	2.89125	0.145515
ENST00000461701.1	ENSG00000110046.8	0.201352	0.00753182	-3.04066	0.965144	0.00693496	2.74373	0.965144
ENST00000468534.1	ENSG00000115355.11	14.0446	1.1141	-1.4039	2.31843	0.928265	2.80002	2.31843
ENST00000539111.2	ENSG00000256525.2	1.21388	0.0103711	-1.53529	0.183213	0.018384	0.670627	0.183213
ENST00000299468.7	ENSG00000203880.6	0.654354	0.0139036	-1.26117	0.345074	0.0285965	1.82476	0.345074
ENST00000323441.6	ENSG00000100644.11	2.03595	0.0172448	-1.56893	0.0211348	0.188351	0.683959	0.0211348
ENST00000261890.2	ENSG00000103769.5	13.0576	0.0621481	1.23481	0.121733	0.286378	-2.20569	0.121733
ENST00000216500.5	ENSG00000100612.9	0.689578	0.0117627	0.129173	0.131918	0.0617765	-0.374905	0.131918
ENST00000325963.8	ENSG00000223779.4	0.0911921	0.00435483	0.0573428	0.551546	0.0104158	2.31234	0.551546
ENST00000420496.2	ENSG00000230409.2	1.09136	0.0572694	-3.12413	2.17255	0.0433032	-2.63168	2.17255
ENST00000479838.1	ENSG00000005483.14	1.57792	0.159733	-2.04187	0.96534	0.0936104	2.41332	0.96534
ENST00000530548.1	ENSG00000131626.11	0.489392	0.0227266	2.69141	1.19696	0.0225556	-0.609831	1.19696
ENST00000371435.2	ENSG00000064787.8	44.017	1.15994	0.395928	0.263954	0.989727	-2.64403	0.263954
ENST00000486098.1	ENSG00000160200.13	0.679045	0.035839	-1.70472	0.693127	0.093725	0.445372	0.693127
ENST00000303991.4	ENSG00000169258.6	10.4717	0.139358	1.65958	0.395754	0.131189	1.72054	0.395754
ENST00000463906.1	ENSG00000117395.5	3.29654	0.13791	2.96193	1.44773	0.0943583	2.50199	1.44773
ENST00000447431.2	ENSG00000133226.10	3.93758	0.872827	-0.893539	3.14233	0.54168	-2.72672	3.14233
ENST00000433078.1	ENSG00000135185.7	6.26628	0.188863	1.49097	0.782715	0.291582	-0.786112	0.782715
ENST00000587990.1	ENSG00000078687.12	0.390964	0.0198164	1.95718	0.743654	0.0190444	2.94426	0.743654
ENST00000527564.1	ENSG00000254531.1	12.661	0.361848	2.29664	2.41133	0.224849	2.14846	2.41133
ENST00000435644.2	ENSG00000023287.8	9.0651	0.382504	2.55438	1.44144	0.34522	-0.027338	1.44144
ENST00000359301.3	ENSG00000100722.13	2.83216	0.0697725	-2.32008	0.407813	0.121753	2.26337	0.407813
ENST00000322217.4	ENSG00000176182.4	16.6838	0.293019	3.03248	1.61528	0.1319	0.355486	1.61528
ENST00000280772.1	ENSG00000151150.14	2.75021	0.121327	-0.0392788	1.26077	0.224454	-1.50701	1.26077
ENST00000456327.1	ENSG00000232044.3	1.38417	0.0255069	1.61698	0.176342	0.0567984	-0.268579	0.176342
ENST00000381441.3	ENSG00000109184.10	2.44301	0.278872	2.63735	1.75187	0.255523	1.26439	1.75187
ENST00000530142.1	ENSG00000182325.6	1.60812	0.0411654	1.39057	0.634499	0.106011	-2.75987	0.634499
ENST00000550697.1	ENSG00000092841.13	75.3883	7.1912	0.275208	3.34015	10.1648	-1.35111	3.34015
ENST00000553816.1	ENSG00000072042.8	0.185665	0.00972423	-1.44582	0.735958	0.00483202	0.873785	0.735958
ENST00000349379.5	ENSG00000112335.10	1.36721	0.0390388	0.467317	0.593459	0.0586969	-1.64721	0.593459
ENST00000512243.1	ENSG00000159210.4	1.2971	0.0499056	-1.85849	0.610419	0.0716747	2.54537	0.610419
ENST00000321322.6	ENSG00000177103.9	1.15773	0.0336553	-0.0970502	0.471505	0.0613245	-1.74652	0.471505
ENST00000420343.1	ENSG00000155868.7	2.46735	0.0758711	3.00739	0.736284	0.0599377	-0.818285	0.736284
ENST00000421000.1	ENSG00000167930.11	0.326461	0.0168498	1.19738	0.988762	0.0131914	2.90385	0.988762
ENST00000370905.3	ENSG00000124743.5	0.0504482	0.000800843	-3.09001	0.0774679	0.00225021	2.60392	0.0774679
ENST00000482424.1	ENSG00000106665.11	1.366	0.118174	-2.13062	5.80958	0.108041	0.599147	5.80958
ENST00000452135.2	ENSG00000050748.12	0.409625	0.00671037	1.64898	0.0786289	0.028086	0.650756	0.0786289
ENST00000540288.1	ENSG00000149782.7	0.186318	0.00306057	1.40095	0.0658526	0.00156995	2.24983	0.0658526
ENST00000360204.5	ENSG00000160229.6	0.220409	0.0185513	-2.25662	2.54587	0.00910554	-0.713335	2.54587
ENST00000367167.3	ENSG00000174529.6	6.11148	0.105361	2.43277	0.648146	0.289731	0.740324	0.648146
ENST00000429003.1	ENSG00000236650.1	33.2324	2.27243	2.58656	2.16675	1.3671	1.7887	2.16675
ENST00000489469.1	ENSG00000205670.6	0.65039	0.0584184	0.130501	2.07403	0.0945755	-1.16644	2.07403
ENST00000348035.4	ENSG00000136238.13	126.411	0.154617	-0.0884802	0.0161853	0.767969	-2.44217	0.0161853
ENST00000491136.1	ENSG00000154222.8	0.518863	0.0132192	2.93523	0.930833	0.00171593	-0.619576	0.930833
ENST00000368100.1	ENSG00000243284.1	0.271991	0.00714709	2.96035	0.338345	0.0150951	3.0079	0.338345
ENST00000483187.1	ENSG00000244187.2	13.9715	0.820436	2.23872	1.62834	1.39717	-3.12951	1.62834
ENST00000504763.1	ENSG00000164291.12	0.251126	0.00870204	-2.95522	0.502629	0.0133922	1.65691	0.502629
ENST00000319121.3	ENSG00000178502.5	1.0119	0.0888699	0.00431235	2.8533	0.095904	-1.47042	2.8533
ENST00000470306.1	ENSG00000196189.7	0.264475	0.00503361	-2.14617	0.178851	0.0180019	2.24452	0.178851
ENST00000270221.5	ENSG00000142227.5	15.8118	0.695753	-2.3256	1.18172	0.983618	-0.18043	1.18172
ENST00000542466.2	ENSG00000255737.2	0.990701	0.0374413	-2.84398	1.06258	0.016966	0.768616	1.06258
ENST00000546208.1	ENSG00000077522.8	5.18298	0.132088	3.13354	0.798668	0.0553521	-0.278218	0.798668
ENST00000376569.3	ENSG00000204580.7	21.3579	0.524611	0.033839	0.540202	0.78064	-0.848157	0.540202
ENST00000376916.2	ENSG00000204653.4	27.4701	0.628206	-2.8261	1.04268	0.275498	-1.11574	1.04268
ENST00000535300.1	ENSG00000137955.11	0.754731	0.0496003	0.47504	1.449	0.0318966	-2.06924	1.449
ENST00000369603.4	ENSG00000119953.7	7.21769	0.109047	0.893996	0.961512	0.118091	-0.203717	0.961512
ENST00000486600.1	ENSG00000161647.14	0.333192	0.0082282	0.132437	0.21411	0.0193503	-2.81503	0.21411
ENST00000399568.1	ENSG00000242259.3	19.0486	0.0973151	2.48839	0.192992	0.0701147	2.26379	0.192992
ENST00000487831.1	ENSG00000112159.6	12.5309	0.596854	3.09052	4.58454	0.506832	1.83326	4.58454
ENST00000565652.1	ENSG00000140400.9	4.98204	0.0410569	1.88595	0.150065	0.0633793	-2.71135	0.150065
ENST00000449800.1	ENSG00000204164.5	1.14492	0.01208	-0.273714	0.131635	0.0752627	2.54868	0.131635
ENST00000549271.1	ENSG00000123064.8	8.16692	0.205715	0.795755	1.15202	0.224218	-3.10654	1.15202
ENST00000370623.3	ENSG00000102606.12	8.33937	0.160284	2.83555	0.412674	0.360949	0.54504	0.412674
ENST00000006275.4	ENSG00000007255.6	4.0683	0.184088	0.432453	0.690073	0.0914043	-0.726409	0.690073
ENST00000504198.1	ENSG00000156475.13	9.09917	0.600405	0.540569	1.32383	0.256012	-1.9889	1.32383
ENST00000468709.1	ENSG00000095485.11	1.60205	0.206141	2.75688	5.07132	0.175835	2.0983	5.07132
ENST00000392219.2	ENSG00000089327.9	11.4598	0.29581	0.498125	0.182999	0.322276	-0.680153	0.182999
ENST00000409477.1	ENSG00000103363.10	5.63588	0.114174	1.13189	0.570069	0.11987	-0.678481	0.570069
ENST00000415352.2	ENSG00000167792.7	34.765	0.613262	2.54596	0.460403	0.550237	1.91182	0.460403
ENST00000396545.4	ENSG00000161955.12	1.38983	0.095204	2.34825	1.23391	0.0719592	2.12976	1.23391
ENST00000474956.1	ENSG00000187147.12	0.990198	0.0187046	-2.17958	0.292297	0.0397219	0.258544	0.292297
ENST00000394419.4	ENSG00000072110.9	5.11378	0.392177	0.835785	1.76759	0.45922	-1.22255	1.76759
ENST00000295491.4	ENSG00000163319.6	4.93777	0.160715	0.82321	2.5517	0.107301	-1.34335	2.5517
ENST00000308647.7	ENSG00000160072.13	6.24706	0.138112	-2.66189	1.00465	0.315086	2.61838	1.00465
ENST00000547665.1	ENSG00000166986.8	2.81427	0.0788504	-2.22531	0.351884	0.11272	2.27746	0.351884
ENST00000541761.1	ENSG00000177169.3	0.328458	0.00672843	1.65217	0.382455	0.0117014	0.937556	0.382455
ENST00000429630.1	ENSG00000232533.1	5.86886	0.321632	2.97487	3.91757	0.185269	0.866251	3.91757
ENST00000509835.1	ENSG00000198589.6	0.385981	0.0386644	0.0243705	3.68084	0.0635732	-1.35586	3.68084
ENST00000402615.2	ENSG00000142208.11	0.727847	0.033942	-0.159032	1.07006	0.0311576	-0.945371	1.07006
ENST00000525022.1	ENSG00000006071.7	0.489303	0.04094	-2.74205	2.26431	0.0434578	-2.66956	2.26431
ENST00000279488.6	ENSG00000139318.6	4.80169	0.282105	0.911701	1.15691	0.665301	-2.95581	1.15691
ENST00000312423.2	ENSG00000173928.2	0.698386	0.0156772	-2.59945	0.627894	0.0167129	-3.13145	0.627894
ENST00000590158.1	ENSG00000130811.6	2.85443	0.0952533	-2.62054	1.09723	0.107184	0.884095	1.09723
ENST00000455809.1	ENSG00000144559.6	2.14431	0.0849225	2.36069	0.865669	0.0966454	0.923201	0.865669
ENST00000310706.5	ENSG00000173801.12	3.98629	0.0655234	1.56417	0.313092	0.0845996	0.289807	0.313092
ENST00000375152.2	ENSG00000204314.6	3.56723	0.688294	1.82115	0.858867	1.02925	1.06574	0.858867
ENST00000225737.6	ENSG00000108599.9	4.64435	0.142559	0.531851	3.22782	0.210125	-1.15191	3.22782
ENST00000423488.2	ENSG00000088808.12	3.25076	0.0809523	3.07181	1.55193	0.0839186	1.86123	1.55193
ENST00000504484.1	ENSG00000163697.12	0.13539	0.00619621	-0.707934	0.784391	0.0141392	-2.45334	0.784391
ENST00000521025.1	ENSG00000253200.1	2.25585	0.010555	-3.08398	0.0441606	0.0617608	0.451925	0.0441606
ENST00000465351.1	ENSG00000085662.8	2.52429	0.119915	2.29066	2.26089	0.204678	0.77124	2.26089
ENST00000575156.1	ENSG00000175595.10	0.340746	0.00694858	-2.56337	0.202812	0.0141633	1.63428	0.202812
ENST00000217074.4	ENSG00000101104.7	0.66251	0.0323184	0.0382561	0.935724	0.022925	-1.41699	0.935724
ENST00000461350.1	ENSG00000144524.12	4.93286	0.0668268	-2.19218	0.698501	0.0677105	2.75477	0.698501
ENST00000555228.1	ENSG00000140043.6	2.74203	0.0260063	-2.10339	0.0295651	0.278233	0.198511	0.0295651
ENST00000518227.1	ENSG00000102878.10	3.50828	0.0899532	0.440275	1.08567	0.104771	0.853665	1.08567
ENST00000328834.5	ENSG00000182973.14	2.83594	0.0433633	0.627665	1.19513	0.00905623	0.0331465	1.19513
ENST00000505733.1	ENSG00000185324.17	4.20171	0.223377	-2.32034	1.01738	0.26997	2.39326	1.01738
ENST00000264951.4	ENSG00000114127.6	1.4318	0.0173313	1.64743	0.708527	0.0344252	-0.436603	0.708527
ENST00000493453.1	ENSG00000127914.12	2.39506	0.167907	-0.975124	0.742007	0.313262	2.58967	0.742007
ENST00000262895.2	ENSG00000105737.4	16.6987	0.115647	-1.10537	0.372486	0.09981	3.06919	0.372486
ENST00000476215.1	ENSG00000132300.14	0.339642	0.013767	1.21402	0.374466	0.0295854	-1.23226	0.374466
ENST00000273158.3	ENSG00000144659.5	11.3149	0.113256	0.933626	1.08147	0.148159	0.729428	1.08147
ENST00000527827.1	ENSG00000071894.9	5.84947	0.188853	1.61655	1.1654	0.159801	1.5015	1.1654
ENST00000311990.4	ENSG00000241014.1	0.631855	0.0150012	1.54083	0.228383	0.028501	1.93246	0.228383
ENST00000398461.1	ENSG00000214548.8	2.48676	0.0167818	0.950256	0.0522099	0.0702094	3.0107	0.0522099
ENST00000228827.3	ENSG00000111231.3	3.64122	0.140583	0.820883	3.5105	0.1218	-1.01126	3.5105
ENST00000340911.3	ENSG00000175787.11	0.362347	0.0178257	2.41246	1.32824	0.00567615	-0.736448	1.32824
ENST00000373699.5	ENSG00000137168.7	5.01588	0.424339	-0.0779231	3.4246	0.371689	-1.29268	3.4246
ENST00000553586.1	ENSG00000100577.14	1.79704	0.0685164	0.914004	0.355424	0.167272	1.75264	0.355424
ENST00000392324.4	ENSG00000064490.7	4.73596	0.272718	0.137576	1.68918	0.340809	-0.929568	1.68918
ENST00000369847.3	ENSG00000156374.8	1.26917	0.0816668	-1.51872	1.80725	0.0377555	-0.897179	1.80725
ENST00000553407.1	ENSG00000170633.12	0.300889	0.0170187	0.497418	1.75226	0.0256087	-1.77168	1.75226
ENST00000266560.3	ENSG00000139194.3	0.340394	0.0132889	1.46992	0.636701	0.0115282	2.67332	0.636701
ENST00000440232.1	ENSG00000062822.7	2.22115	0.0217075	-2.55679	0.317381	0.0879264	0.412667	0.317381
ENST00000564885.1	ENSG00000005194.10	0.541605	0.0104244	1.96119	0.121635	0.039416	1.66495	0.121635
ENST00000344429.5	ENSG00000139910.15	5.06107	0.19359	1.60403	1.09194	0.302853	-3.03454	1.09194
ENST00000375571.5	ENSG00000101367.8	13.6194	0.333083	-0.021288	0.86822	0.536075	-1.15434	0.86822
ENST00000514805.1	ENSG00000183718.3	0.796672	0.0709828	-0.0384432	3.34728	0.0770379	-1.63991	3.34728
ENST00000368465.1	ENSG00000163346.11	6.94823	0.595285	-2.43624	0.325734	1.13529	2.26397	0.325734
ENST00000538971.2	ENSG00000082805.14	0.697697	0.0549076	-1.52053	2.49131	0.0721351	-2.11253	2.49131
ENST00000327299.7	ENSG00000162433.10	3.48204	0.109728	-0.431926	0.316157	0.193809	0.864961	0.316157
ENST00000470297.1	ENSG00000146834.8	0.533981	0.0131523	2.27152	0.269075	0.0374812	0.587223	0.269075
ENST00000453521.1	ENSG00000224870.3	3.63031	0.0253259	3.0103	0.0148945	0.134443	2.71845	0.0148945
ENST00000381998.4	ENSG00000038945.9	0.217004	0.00436247	-0.9268	0.0299396	0.0271601	-2.25144	0.0299396
ENST00000375224.1	ENSG00000127481.9	9.35424	0.173258	0.878941	0.692241	0.232925	-0.453893	0.692241
ENST00000465261.2	ENSG00000136153.13	3.27849	0.0560111	2.39637	0.184874	0.116955	2.53071	0.184874
ENST00000337943.5	ENSG00000183010.12	0.354868	0.0416813	-1.17433	2.9168	0.0272638	-0.282702	2.9168
ENST00000558577.1	ENSG00000255769.3	0.599362	0.0442431	-1.64335	2.27435	0.0205997	1.58648	2.27435
ENST00000506755.1	ENSG00000131503.16	0.719917	0.0362909	1.70657	0.582882	0.027002	-0.993121	0.582882
ENST00000571816.1	ENSG00000108523.11	1.65343	0.177074	1.04374	3.51295	0.0430629	-2.22143	3.51295
ENST00000436580.2	ENSG00000223709.3	0.160864	0.00420558	-1.92154	1.11245	0.00343565	-3.02864	1.11245
ENST00000361409.2	ENSG00000132694.14	0.389288	0.0677678	0.12379	3.30075	0.0701084	-1.10568	3.30075
ENST00000433140.1	ENSG00000138080.9	2.72334	0.170237	-1.9304	1.14743	0.0792448	2.60269	1.14743
ENST00000421612.1	ENSG00000121413.7	13.7537	0.275598	-3.13929	0.66118	0.529355	2.60306	0.66118
ENST00000477115.1	ENSG00000132376.14	0.576126	0.0482522	-1.40484	1.61082	0.0237931	1.20188	1.61082
ENST00000458707.1	ENSG00000004766.11	0.16777	0.00555656	1.05607	0.285012	0.00638208	0.423223	0.285012
ENST00000592495.1	ENSG00000171291.4	1.1083	0.0293065	-1.65069	1.38104	0.0312838	2.8621	1.38104
ENST00000591619.1	ENSG00000150477.8	0.0915895	0.00438749	2.76377	2.65642	0.00600815	-2.71673	2.65642
ENST00000358994.4	ENSG00000119383.15	6.67463	0.389842	-3.08853	1.10726	0.48344	1.67101	1.10726
ENST00000359624.3	ENSG00000160200.13	2.27021	0.138472	1.18659	0.974812	0.151582	0.997018	0.974812
ENST00000370223.3	ENSG00000107816.12	22.3601	0.562603	3.13768	3.19588	0.492209	1.48649	3.19588
ENST00000446890.1	ENSG00000119946.9	3.81668	0.18102	2.11352	1.37416	0.115388	1.28118	1.37416
ENST00000495873.1	ENSG00000164985.9	5.78739	0.130571	0.661956	0.339182	0.199955	-1.7416	0.339182
ENST00000588016.1	ENSG00000104859.10	1.96612	0.0856701	-2.83209	1.03993	0.258412	0.666832	1.03993
ENST00000398379.2	ENSG00000135213.8	0.438815	0.000920848	-1.27974	0.00149435	0.0124623	-1.66111	0.00149435
ENST00000438163.1	ENSG00000229816.1	0.282887	0.00706495	-1.35175	0.379136	0.012401	1.88275	0.379136
ENST00000571555.1	ENSG00000132359.9	9.52752	0.208455	-2.82297	0.953229	0.345905	1.17889	0.953229
ENST00000472902.1	ENSG00000171914.10	0.130053	0.00552632	-0.782458	0.351697	0.00996994	-1.3656	0.351697
ENST00000434758.2	ENSG00000137691.8	0.199755	0.0120697	-0.685247	1.256	0.0217356	0.384674	1.256
ENST00000505900.1	ENSG00000182903.11	1.21903	0.115709	-0.0285232	1.74888	0.0258967	1.79823	1.74888
ENST00000371319.3	ENSG00000157216.10	28.5776	0.868867	0.679331	0.68913	0.867772	-0.897812	0.68913
ENST00000443124.1	ENSG00000115109.9	0.0996177	0.00203843	-2.97209	0.135619	0.009232	-3.03572	0.135619
ENST00000367378.1	ENSG00000120265.12	1.03328	0.0340009	0.747229	0.363054	0.053235	-2.13188	0.363054
ENST00000467681.1	ENSG00000106028.6	1.68727	0.144647	1.56487	2.01438	0.0244146	1.17032	2.01438
ENST00000481621.1	ENSG00000077809.8	0.282847	0.0105138	-0.531767	0.30576	0.0148943	-2.92253	0.30576
ENST00000447371.2	ENSG00000125450.6	0.764441	0.00219443	1.9624	0.0127712	0.0284845	-2.9238	0.0127712
ENST00000239462.4	ENSG00000120332.11	0.0506328	0.00497109	0.90256	1.92005	0.00236782	2.45069	1.92005
ENST00000419119.1	ENSG00000132436.7	0.156653	0.0108584	0.205424	1.34173	0.00574297	-0.0293578	1.34173
ENST00000311635.6	ENSG00000103264.10	7.71123	0.485502	0.161734	2.92862	0.487533	-1.264	2.92862
ENST00000525081.1	ENSG00000147548.11	1.26121	0.0398428	-2.7316	0.262961	0.0181894	0.887999	0.262961
ENST00000529405.1	ENSG00000149196.10	0.352087	0.0391758	-1.04578	3.49377	0.0240801	0.554466	3.49377
ENST00000540647.1	ENSG00000177169.3	1.70498	0.0333072	0.106105	0.675499	0.0281002	-2.24144	0.675499
ENST00000522299.1	ENSG00000120885.14	15.7428	1.14577	-2.00329	3.39282	1.1367	0.248917	3.39282
ENST00000374759.3	ENSG00000157637.8	6.49265	0.154221	0.279782	1.94827	0.168904	-1.41515	1.94827
ENST00000465289.1	ENSG00000117620.7	0.926635	0.00796994	-1.09652	0.183577	0.0263195	2.81366	0.183577
ENST00000476033.1	ENSG00000132716.12	5.57457	0.235165	1.76871	1.25029	0.157066	-0.486975	1.25029
ENST00000469188.1	ENSG00000095015.5	0.693047	0.0135961	-2.94246	0.229165	0.0416761	1.85486	0.229165
ENST00000221996.5	ENSG00000105392.7	0.0579096	0.000804962	0.16977	0.367561	0.000689386	2.7384	0.367561
ENST00000325180.8	ENSG00000100083.14	6.81769	0.328469	-2.22585	3.85053	0.298679	1.17921	3.85053
ENST00000592845.1	ENSG00000005206.10	13.3823	0.276786	-2.73888	1.29036	0.401591	2.93114	1.29036
ENST00000458412.1	ENSG00000242028.1	1.19736	0.0510734	-1.28387	1.6868	0.0165197	0.923814	1.6868
ENST00000298281.4	ENSG00000165494.5	2.7612	0.0288479	-0.811804	0.531771	0.031014	-0.329375	0.531771
ENST00000296289.6	ENSG00000163931.11	39.2541	0.516954	2.17097	0.448661	1.38973	-0.0662159	0.448661
ENST00000472837.1	ENSG00000174428.12	0.888804	0.0613971	1.01142	1.26447	0.0332059	1.3528	1.26447
ENST00000584157.1	ENSG00000263531.1	0.959203	0.0629046	-2.34314	2.76882	0.030783	2.45774	2.76882
ENST00000504094.1	ENSG00000145216.11	0.946868	0.0203322	0.563473	0.734687	0.0317837	-1.59558	0.734687
ENST00000488195.2	ENSG00000124571.13	0.911286	0.0343587	1.46961	0.485402	0.0310737	-3.08483	0.485402
ENST00000462405.1	ENSG00000162669.11	0.344693	0.0171859	-0.71215	1.27384	0.0242964	2.57608	1.27384
ENST00000520314.1	ENSG00000214776.5	0.0659416	0.00319821	0.43517	0.446621	0.00436121	3.01048	0.446621
ENST00000323668.6	ENSG00000070814.12	2.58619	0.163536	-0.964775	1.20978	0.277182	1.43541	1.20978
ENST00000382870.1	ENSG00000121741.10	4.43559	0.00435151	-0.721623	0.0051237	0.0322551	0.578782	0.0051237
ENST00000531972.1	ENSG00000172638.8	3.59686	0.232179	-0.772991	1.83494	0.152985	-1.18299	1.83494
ENST00000538428.1	ENSG00000225206.2	0.242889	0.000893008	1.03876	0.00440931	0.00986381	1.9198	0.00440931
ENST00000264914.4	ENSG00000113273.11	1.31965	0.0189347	0.269363	1.02691	0.0119262	-1.08229	1.02691
ENST00000492582.1	ENSG00000100288.15	7.12826	0.413851	2.31901	1.73607	0.193534	0.739326	1.73607
ENST00000472509.1	ENSG00000106290.10	2.13895	0.234883	3.01831	5.47909	0.0523869	1.14421	5.47909
ENST00000473294.1	ENSG00000176261.10	0.970401	0.0183541	1.76434	0.147175	0.0388645	0.9164	0.147175
ENST00000256951.5	ENSG00000134531.5	4.23959	0.08298	-2.01443	0.044881	0.297886	-1.53443	0.044881
ENST00000440910.2	ENSG00000225051.3	1.89931	0.0595451	-0.000887697	0.288177	0.164534	1.62735	0.288177
ENST00000479456.1	ENSG00000084090.9	11.3952	0.999929	2.99862	4.15345	0.895593	1.81496	4.15345
ENST00000524669.1	ENSG00000166793.6	1.44358	0.0464814	1.34379	0.458059	0.0546191	-0.739212	0.458059
ENST00000434532.1	ENSG00000228866.1	0.710559	0.0277573	-0.524966	0.417393	0.0469793	-2.79305	0.417393
ENST00000588870.1	ENSG00000037042.8	0.823983	0.0620219	0.314252	2.42227	0.0766708	-0.680431	2.42227
ENST00000341676.5	ENSG00000159363.13	1.92323	0.0693552	2.39645	0.246038	0.12988	2.90242	0.246038
ENST00000352268.6	ENSG00000161642.13	4.72951	0.488744	-2.50618	2.93743	0.361957	2.16726	2.93743
ENST00000480991.1	ENSG00000189339.7	0.938164	0.0228979	0.627723	1.3237	0.0326569	-0.538221	1.3237
ENST00000495130.1	ENSG00000078403.12	0.283021	0.0168983	2.8371	0.923677	0.0172031	-2.65797	0.923677
ENST00000495809.1	ENSG00000105963.8	0.805945	0.0191223	-1.7028	0.103078	0.0662827	2.83915	0.103078
ENST00000243706.4	ENSG00000214367.3	1.3749	0.0189059	-1.86198	1.83817	0.0218171	1.59045	1.83817
ENST00000522792.1	ENSG00000044115.15	4.39886	0.191294	-2.77765	1.19936	0.451189	1.10873	1.19936
ENST00000444558.1	ENSG00000188933.7	0.580301	0.021795	1.42363	0.66877	0.0233143	-1.63923	0.66877
ENST00000441020.3	ENSG00000115365.7	11.2504	0.699737	2.21534	1.86783	0.714327	1.70752	1.86783
ENST00000380546.3	ENSG00000124570.12	5.10295	0.31561	0.456998	1.17205	0.378242	-0.880062	1.17205
ENST00000405863.1	ENSG00000122584.6	2.89938	0.141775	0.963443	2.4381	0.0703267	-1.7955	2.4381
ENST00000503074.1	ENSG00000152582.8	0.294151	0.00501489	-0.140042	0.108978	0.0246045	-2.69369	0.108978
ENST00000533677.1	ENSG00000168092.9	0.440301	0.0342785	-2.32087	0.927155	0.0229039	-2.08784	0.927155
ENST00000495843.1	ENSG00000143947.8	1.39923	0.0213623	1.81284	0.29247	0.0130125	2.41931	0.29247
ENST00000376406.3	ENSG00000137337.10	1.33762	0.0200911	-0.975137	0.359792	0.0393841	-1.61315	0.359792
ENST00000396408.3	ENSG00000196417.6	0.505778	0.00137125	0.684631	0.00888005	0.011542	-0.36173	0.00888005
ENST00000531759.1	ENSG00000158555.10	0.151793	0.00223687	1.21689	0.075548	0.00959598	-0.922772	0.075548
ENST00000487350.1	ENSG00000163463.6	6.42531	0.046073	1.66474	0.144916	0.0834054	2.08062	0.144916
ENST00000243347.3	ENSG00000123610.3	0.672117	0.0234038	-0.303444	0.0462229	0.152824	1.07941	0.0462229
ENST00000492155.1	ENSG00000151474.13	4.79371	0.229413	-1.33043	2.50922	0.252325	2.33406	2.50922
ENST00000569176.1	ENSG00000140400.9	7.30539	0.404771	1.97012	2.21887	0.188173	3.06504	2.21887
ENST00000503548.1	ENSG00000163945.11	0.545998	0.0153534	0.397673	0.397354	0.0360861	2.8268	0.397354
ENST00000405489.3	ENSG00000138085.11	8.94629	0.107879	-1.34435	0.31831	0.109305	-0.83825	0.31831
ENST00000441250.2	ENSG00000149761.4	3.77091	0.0493303	1.27539	0.280029	0.0942888	1.03175	0.280029
ENST00000257245.4	ENSG00000134809.4	26.4099	0.695185	1.48779	1.9811	0.371422	-2.157	1.9811
ENST00000485487.1	ENSG00000135945.5	1.18881	0.0621681	-1.43054	0.863056	0.0749373	2.11713	0.863056
ENST00000373703.4	ENSG00000162517.8	40.9531	0.304525	1.98762	0.524488	0.112477	-1.0571	0.524488
ENST00000455785.2	ENSG00000117632.16	288.201	3.72862	1.50895	0.329964	5.11812	1.82688	0.329964
ENST00000317114.1	ENSG00000177337.3	1.54575	0.0325575	0.0501172	0.285627	0.0862657	-0.907309	0.285627
ENST00000310926.4	ENSG00000174640.8	0.90125	0.0224694	2.65248	0.464099	0.0498842	-2.63617	0.464099
ENST00000482167.1	ENSG00000144381.12	1.68641	0.164008	-1.04562	1.07495	0.272544	0.0793524	1.07495
ENST00000568862.1	ENSG00000260977.1	0.761514	0.0457981	-3.05518	4.4259	0.0436426	1.27873	4.4259
ENST00000507605.1	ENSG00000173221.9	0.0894143	0.00935313	-1.86655	2.82866	0.00699653	0.943299	2.82866
ENST00000005178.5	ENSG00000004799.7	12.3694	0.729753	-0.0032405	1.16776	0.659391	-1.8195	1.16776
ENST00000484697.1	ENSG00000117480.11	11.3444	0.841267	-2.60354	2.91228	0.639795	2.10003	2.91228
ENST00000417178.2	ENSG00000130640.8	9.73095	0.0831725	0.675711	0.141151	0.19641	-3.10428	0.141151
ENST00000503766.1	ENSG00000112659.8	1.90637	0.0610732	-2.68464	1.68729	0.0969855	1.27742	1.68729
ENST00000490628.1	ENSG00000167110.11	2.16948	0.232527	-1.19382	1.99477	0.284866	2.84763	1.99477
ENST00000418210.2	ENSG00000180694.9	0.811776	0.0296031	-2.24711	0.746522	0.066107	1.40577	0.746522
ENST00000476410.1	ENSG00000158887.11	0.917998	0.0479521	-2.19477	1.34361	0.0282822	0.967517	1.34361
ENST00000483748.1	ENSG00000243708.2	3.73008	0.212187	-2.68424	1.89528	0.146941	1.87995	1.89528
ENST00000309758.4	ENSG00000173110.6	2.72454	0.20296	2.11446	0.0530754	0.818951	-0.31742	0.0530754
ENST00000220669.5	ENSG00000104231.6	3.89769	0.130422	1.52235	0.443168	0.113569	-2.88804	0.443168
ENST00000572324.1	ENSG00000263053.2	0.939776	0.048761	1.75395	0.340206	0.081242	-2.58859	0.340206
ENST00000379031.5	ENSG00000169972.7	6.62827	0.103621	-2.35708	1.14738	0.16406	1.95654	1.14738
ENST00000341555.5	ENSG00000124155.11	10.2071	0.900812	2.90452	4.44528	0.73781	1.86094	4.44528
ENST00000551812.1	ENSG00000076108.7	7.01527	0.130782	-1.01829	2.58962	0.0559266	-1.89366	2.58962
ENST00000423100.1	ENSG00000119383.15	0.686126	0.0405571	0.445471	1.06494	0.0597826	-1.27386	1.06494
ENST00000479315.1	ENSG00000078487.13	3.03779	0.119364	-2.802	1.27268	0.141558	2.30076	1.27268
ENST00000517464.1	ENSG00000147364.11	0.493552	0.0274273	0.981889	1.16837	0.0599546	-0.938718	1.16837
ENST00000307823.3	ENSG00000172508.6	7.50815	0.934037	-2.20664	2.00656	0.602732	2.87108	2.00656
ENST00000588115.1	ENSG00000132016.7	1.0299	0.0530887	-2.29247	0.731834	0.0851405	1.83699	0.731834
ENST00000367866.2	ENSG00000143190.14	1.20162	0.0269587	-2.52221	0.201093	0.0344421	-2.94641	0.201093
ENST00000396128.3	ENSG00000179454.8	0.831819	0.0688111	-0.023236	2.97712	0.0424587	-2.20625	2.97712
ENST00000553955.1	ENSG00000151327.7	0.549996	0.0285413	0.56475	0.353998	0.0314742	-2.47948	0.353998
ENST00000332118.5	ENSG00000182934.6	16.6871	0.231067	1.32405	0.848726	0.319277	-1.83518	0.848726
ENST00000432521.2	ENSG00000238164.2	0.0699812	0.00386647	-1.43766	0.733807	0.00279979	-2.57019	0.733807
ENST00000316615.5	ENSG00000177885.9	4.97951	0.0827292	0.521645	3.13939	0.0224517	-2.34628	3.13939
ENST00000564738.1	ENSG00000140398.9	0.91222	0.0252485	0.490214	0.246131	0.0175432	-0.472477	0.246131
ENST00000581497.1	ENSG00000136450.7	2.35391	0.198478	-1.58349	0.547154	0.3967	2.48331	0.547154
ENST00000485912.1	ENSG00000214160.5	0.293987	0.0111172	2.40446	0.510684	0.00408268	1.14993	0.510684
ENST00000503467.1	ENSG00000002549.7	0.910887	0.0106377	-0.518875	0.0177246	0.11966	0.609866	0.0177246
ENST00000478047.1	ENSG00000095485.11	0.429994	0.00869387	-1.02428	0.787468	0.0200371	2.66745	0.787468
ENST00000518856.1	ENSG00000164620.4	7.47589	0.950167	-3.11879	6.22427	0.730903	2.22072	6.22427
ENST00000368222.3	ENSG00000143320.4	7.87724	0.519141	-3.02674	4.70009	0.416026	2.17324	4.70009
ENST00000521349.1	ENSG00000158669.7	8.45381	0.236678	3.07271	2.53518	0.164978	0.440976	2.53518
ENST00000527446.1	ENSG00000149273.8	18.3733	0.332457	-3.01252	0.591537	0.634178	-3.05304	0.591537
ENST00000483126.1	ENSG00000239455.1	1.63848	0.120104	-2.47375	3.72887	0.0977339	1.67097	3.72887
ENST00000581919.1	ENSG00000213366.7	0.327473	0.0186319	1.12659	0.230048	0.0438377	1.64779	0.230048
ENST00000373447.3	ENSG00000101407.8	3.04821	0.0874874	-0.573698	0.78432	0.109899	-1.60006	0.78432
ENST00000458087.2	ENSG00000227544.2	2.16407	0.116468	3.03549	0.747722	0.0805465	0.751385	0.747722
ENST00000483635.1	ENSG00000143353.7	0.509224	0.0310441	0.29527	1.17593	0.0605999	-0.885133	1.17593
ENST00000565951.1	ENSG00000140848.12	0.838309	0.0581586	-2.99473	2.41961	0.0543272	1.10679	2.41961
ENST00000506007.1	ENSG00000198677.6	1.57601	0.0728879	-1.65418	0.812355	0.125862	2.97154	0.812355
ENST00000521743.1	ENSG00000065609.9	16.3795	0.231253	0.863614	0.0829817	0.581486	-0.157221	0.0829817
ENST00000423156.1	ENSG00000151835.9	6.95979	0.453714	-3.05853	6.86473	0.340883	1.43352	6.86473
ENST00000562191.1	ENSG00000261292.1	2.51876	0.0647704	-3.13965	1.06859	0.0456453	-0.401233	1.06859
ENST00000371941.3	ENSG00000124126.9	10.8628	0.463361	-0.303874	1.14733	0.779245	-1.01196	1.14733
ENST00000521015.1	ENSG00000134014.11	7.30788	0.159327	2.7352	2.9317	0.0742123	2.03492	2.9317
ENST00000451334.3	ENSG00000197362.9	0.507945	0.0201988	-0.141552	0.599325	0.0499371	-1.20013	0.599325
ENST00000426335.2	ENSG00000149182.9	25.0798	0.580702	-2.37628	1.8244	0.580909	2.45998	1.8244
ENST00000557305.1	ENSG00000165795.14	5.62249	0.0437064	-0.901323	0.0220163	0.376554	0.3018	0.0220163
ENST00000521440.1	ENSG00000104408.5	0.984119	0.0474841	1.54496	0.404149	0.0285483	-0.56754	0.404149
ENST00000269534.8	ENSG00000141698.10	2.09122	0.209918	-0.413247	1.81886	0.132878	-1.24449	1.81886
ENST00000483128.1	ENSG00000161681.9	0.393554	0.00893891	2.37857	0.144417	0.0271273	3.11679	0.144417
ENST00000360961.6	ENSG00000060762.14	37.7706	0.649515	0.792292	1.1534	0.954097	-0.920395	1.1534
ENST00000478406.1	ENSG00000163050.11	0.707714	0.0105525	-1.23631	0.332784	0.0151728	0.818573	0.332784
ENST00000413701.1	ENSG00000238061.1	0.277684	0.0308015	-0.725073	1.97348	0.0134421	2.06873	1.97348
ENST00000325974.6	ENSG00000122674.8	15.1045	0.757003	0.875883	1.99352	0.666523	-1.37292	1.99352
ENST00000494043.1	ENSG00000126217.16	0.232644	0.0203973	2.80518	1.49635	0.00641897	0.261168	1.49635
ENST00000576718.1	ENSG00000181222.10	0.484802	0.0194314	1.35726	0.470887	0.0269919	1.51532	0.470887
ENST00000341333.5	ENSG00000164081.8	21.6323	1.21438	2.37329	3.01508	1.06628	-0.765052	3.01508
ENST00000424536.1	ENSG00000253950.2	0.44122	0.0186819	-1.61193	0.319072	0.0354118	0.845431	0.319072
ENST00000306042.5	ENSG00000132334.12	2.79439	0.138934	2.98831	1.80209	0.0617622	0.366673	1.80209
ENST00000452671.2	ENSG00000143390.13	0.955614	0.0625348	0.318463	1.08631	0.0944792	-0.570206	1.08631
ENST00000382968.5	ENSG00000178222.8	0.114068	0.00370771	2.85542	0.232304	0.0146816	1.05729	0.232304
ENST00000582787.1	ENSG00000264920.1	10.3152	0.458566	1.48191	2.08644	0.297945	-1.07549	2.08644
ENST00000428136.1	ENSG00000186001.8	2.16916	0.0823246	1.54351	2.37018	0.0126773	-1.26399	2.37018
ENST00000497824.1	ENSG00000125462.11	119.534	5.38437	-0.788505	1.92809	4.34519	-2.76588	1.92809
ENST00000412237.2	ENSG00000083099.6	0.403023	0.0105394	1.73177	0.529757	0.0393776	0.615939	0.529757
ENST00000221403.2	ENSG00000104808.3	0.637281	0.08961	2.93844	3.96502	0.0762416	2.14732	3.96502
ENST00000377456.2	ENSG00000112812.11	1.28543	0.070522	1.28429	0.738527	0.0684627	-1.11181	0.738527
ENST00000565990.2	ENSG00000189091.8	21.73	0.475915	-3.13871	0.577839	1.12347	1.07206	0.577839
ENST00000568855.1	ENSG00000261556.3	0.308625	0.00904369	-1.98565	0.245379	0.0249326	-0.288361	0.245379
ENST00000257857.4	ENSG00000135404.6	45.7509	1.76824	0.647443	2.22703	1.37291	-1.38293	2.22703
ENST00000274054.2	ENSG00000145414.4	1.23893	0.0430538	0.533897	1.05824	0.0657828	-2.11955	1.05824
ENST00000257497.6	ENSG00000135046.9	5.13373	0.112892	0.778473	0.104449	0.580364	-0.798776	0.104449
ENST00000358906.3	ENSG00000139438.5	2.84947	0.253297	-2.39271	1.17009	0.308342	0.413535	1.17009
ENST00000265016.4	ENSG00000109743.6	0.202586	0.0160654	0.412931	1.69791	0.00883371	-1.50903	1.69791
ENST00000400968.2	ENSG00000116747.8	0.924305	0.0545562	0.0714306	1.4952	0.0707217	-1.1864	1.4952
ENST00000465224.1	ENSG00000168763.11	0.758371	0.0514407	-2.22493	1.33466	0.0687802	1.05157	1.33466
ENST00000409533.1	ENSG00000182600.5	3.24386	0.146168	-0.0516388	0.907641	0.0350767	2.48176	0.907641
ENST00000302475.4	ENSG00000171444.12	2.34677	0.111245	0.267753	2.30736	0.135598	-1.05896	2.30736
ENST00000432866.2	ENSG00000227544.2	2.78886	0.0364875	0.558531	0.0431901	0.0734933	-1.54795	0.0431901
ENST00000538948.1	ENSG00000154864.7	0.417976	0.0398691	1.00509	0.589526	0.0119942	-1.04566	0.589526
ENST00000370509.4	ENSG00000143162.7	12.294	0.588433	0.498218	5.61126	0.342994	-1.89597	5.61126
ENST00000472685.1	ENSG00000059915.11	1.38479	0.22455	-0.112351	2.3428	0.283789	-1.33802	2.3428
ENST00000466373.1	ENSG00000070010.13	0.119785	0.00310195	-2.81497	0.678152	0.00416687	0.610392	0.678152
ENST00000377291.2	ENSG00000113749.5	3.05217	0.10066	-1.25667	1.30559	0.101648	2.36324	1.30559
ENST00000492013.1	ENSG00000114993.11	2.60044	0.0633645	-0.49423	0.446988	0.0561366	-0.52585	0.446988
ENST00000481195.1	ENSG00000113575.5	30.4572	0.329221	1.57506	0.682701	0.190752	-1.04969	0.682701
ENST00000369632.2	ENSG00000155366.11	0.344463	0.00129443	2.63422	0.0116682	0.0143758	-1.43856	0.0116682
ENST00000373475.5	ENSG00000116497.13	3.08226	0.0428023	-0.733433	0.9444	0.0386617	-0.604065	0.9444
ENST00000488270.1	ENSG00000100429.13	0.488154	0.0240455	1.44633	0.988963	0.0132346	1.92875	0.988963
ENST00000370474.3	ENSG00000154079.5	7.38583	0.120603	2.4953	2.2013	0.0845459	-3.13101	2.2013
ENST00000452395.1	ENSG00000232645.1	0.402345	0.017881	-2.87761	0.483245	0.0258137	-0.496992	0.483245
ENST00000430297.2	ENSG00000144567.6	8.01297	0.0586983	0.67782	0.188902	0.150447	-1.36321	0.188902
ENST00000290349.6	ENSG00000159228.8	54.4059	0.850668	0.792405	0.367469	1.91615	-0.460632	0.367469
ENST00000374181.3	ENSG00000124493.8	1.25706	0.0405264	-2.78146	0.549744	0.0717498	0.452941	0.549744
ENST00000470551.1	ENSG00000101152.6	3.70586	0.0657501	0.267139	0.205888	0.0496139	-1.67686	0.205888
ENST00000297540.4	ENSG00000164902.9	12.7936	0.0519738	-3.04836	0.302909	0.0468898	2.17027	0.302909
ENST00000477621.1	ENSG00000242173.4	2.18141	0.0400666	-2.7343	0.386374	0.0682094	3.12791	0.386374
ENST00000336715.5	ENSG00000143373.12	3.32547	0.257502	0.358145	4.62511	0.254099	-1.29402	4.62511
ENST00000225577.4	ENSG00000108443.9	3.30537	0.0333904	-0.0401065	0.661811	0.0922159	-0.858882	0.661811
ENST00000306014.5	ENSG00000123064.8	1.87861	0.0724427	2.19079	0.510806	0.0625219	-2.98131	0.510806
ENST00000548129.1	ENSG00000257479.1	2.73576	0.0945587	0.242475	3.73412	0.0619105	-1.92989	3.73412
ENST00000580822.1	ENSG00000141068.9	0.46304	0.0192627	-1.06914	0.412852	0.0182766	-3.11851	0.412852
ENST00000394049.1	ENSG00000213424.4	3.12222	0.0360466	1.39551	0.225047	0.0173952	-0.810692	0.225047
ENST00000389167.5	ENSG00000132522.10	6.41081	0.29601	2.48378	0.586444	0.10404	0.864731	0.586444
ENST00000304195.3	ENSG00000172159.11	1.0344	0.0528817	0.221585	3.83756	0.0591067	-2.40027	3.83756
ENST00000570867.1	ENSG00000108963.11	7.03715	0.0915981	-2.65761	0.330914	0.250205	2.14949	0.330914
ENST00000334567.5	ENSG00000186329.5	0.223058	0.0094879	-2.16676	0.733518	0.0166328	-3.0292	0.733518
ENST00000558734.1	ENSG00000137776.12	0.561115	0.0934013	-1.16571	3.17029	0.0521515	1.9546	3.17029
ENST00000409310.2	ENSG00000183281.10	7.52107	0.324457	-2.9167	4.18091	0.170997	2.67573	4.18091
ENST00000572414.1	ENSG00000132361.10	2.0806	0.137213	0.249486	0.86813	0.284094	-1.76559	0.86813
ENST00000592875.1	ENSG00000141428.12	1.81751	0.0895613	1.66903	0.979422	0.0399818	-0.692658	0.979422
ENST00000540626.1	ENSG00000137497.13	37.8275	1.42633	-2.71528	3.17518	1.37035	1.94745	3.17518
ENST00000587007.1	ENSG00000267753.1	3.00099	0.15403	-2.22254	1.81277	0.137717	1.78202	1.81277
ENST00000471991.1	ENSG00000116560.6	1.1241	0.0321478	-1.50413	0.66258	0.0189829	2.73725	0.66258
ENST00000313843.3	ENSG00000103496.10	19.5245	0.304886	2.66331	1.93383	0.0689885	-1.95532	1.93383
ENST00000464356.1	ENSG00000116604.12	7.12924	0.333314	-2.6739	0.737621	0.434694	1.05458	0.737621
ENST00000406361.1	ENSG00000128242.8	1.69813	0.0770793	2.60671	0.396762	0.031359	1.14531	0.396762
ENST00000423241.2	ENSG00000003402.13	1.30871	0.102265	2.43342	0.626004	0.180521	-1.17482	0.626004
ENST00000313546.3	ENSG00000139323.9	0.819113	0.0677009	-0.0309058	2.24383	0.0912842	-1.43492	2.24383
ENST00000570869.1	ENSG00000262652.1	0.397616	0.0236349	-2.62741	1.21157	0.00520266	-1.82388	1.21157
ENST00000280665.6	ENSG00000151065.9	2.86952	0.0362957	0.846221	0.821992	0.0419078	-0.97098	0.821992
ENST00000552963.1	ENSG00000161835.6	18.2224	0.699942	-2.77664	1.11123	1.31299	-3.11301	1.11123
ENST00000436439.2	ENSG00000117305.9	6.87236	0.206388	2.41921	0.473415	0.406042	2.59707	0.473415
ENST00000561746.1	ENSG00000261098.1	1.62986	0.026069	-1.91152	0.908071	0.0226448	1.47245	0.908071
ENST00000518325.1	ENSG00000253537.1	1.02145	0.120857	1.38869	5.212	0.0694341	-2.38617	5.212
ENST00000593266.1	ENSG00000267796.1	2.81435	0.0430461	-1.88888	0.145244	0.212474	2.84733	0.145244
ENST00000525828.1	ENSG00000110700.2	14.4342	0.386369	1.25899	1.33267	0.480128	0.175403	1.33267
ENST00000573789.1	ENSG00000121064.8	2.5947	0.127709	0.905831	1.41492	0.214382	-2.82813	1.41492
ENST00000342751.4	ENSG00000143252.9	6.54884	0.182273	2.92003	1.1314	0.128812	-3.05011	1.1314
ENST00000263574.5	ENSG00000084234.11	68.9454	1.81352	0.844639	1.61413	1.4748	-1.81502	1.61413
ENST00000413810.1	ENSG00000238276.1	1.30868	0.0299974	-0.705096	0.0751694	0.111541	0.163663	0.0751694
ENST00000358752.2	ENSG00000196371.2	0.344759	0.00327794	1.68786	0.293303	0.00487488	-0.256982	0.293303
ENST00000361822.3	ENSG00000198839.5	2.08455	0.166173	0.63792	2.80885	0.176027	-1.69387	2.80885
ENST00000557979.1	ENSG00000100918.8	2.53582	0.10042	-3.02867	2.15355	0.111898	1.43321	2.15355
ENST00000354817.3	ENSG00000197601.8	5.43946	0.0996118	1.17988	2.37785	0.0684275	-1.31493	2.37785
ENST00000491382.1	ENSG00000204220.5	0.55352	0.0270889	1.78377	0.785096	0.0145421	-2.5671	0.785096
ENST00000287934.2	ENSG00000157240.2	1.46553	0.0260523	0.97264	0.443264	0.0653217	-0.150083	0.443264
ENST00000369143.2	ENSG00000112249.9	0.228878	0.0013886	1.7201	0.0324909	0.0121207	-2.87017	0.0324909
ENST00000467203.1	ENSG00000066136.14	0.917386	0.081055	0.390984	1.85056	0.0163894	-0.0831641	1.85056
ENST00000535813.1	ENSG00000172663.4	7.9519	0.613509	-1.88028	2.79933	0.530393	2.64388	2.79933
ENST00000436437.1	ENSG00000213722.4	1.82679	0.0798976	-1.58739	0.502909	0.239771	-0.301735	0.502909
ENST00000370495.4	ENSG00000155287.5	9.871	0.358428	0.797639	3.01507	0.0812997	-1.22276	3.01507
ENST00000524599.1	ENSG00000137491.9	3.40263	0.0870857	1.62556	0.13448	0.126904	2.54845	0.13448
ENST00000469634.1	ENSG00000171824.9	1.15472	0.0413146	-2.57956	2.20241	0.0213518	2.51917	2.20241
ENST00000541029.1	ENSG00000111676.9	1.39646	0.0334028	1.40211	2.31461	0.0182018	2.86991	2.31461
ENST00000354334.3	ENSG00000061273.12	1.94387	0.119825	-0.723805	0.419033	0.102316	-2.7334	0.419033
ENST00000261879.5	ENSG00000138613.9	3.58565	0.0708979	0.197098	1.16166	0.1003	-0.931597	1.16166
ENST00000395745.2	ENSG00000132153.10	2.5853	0.236289	0.794764	2.90076	0.064986	1.39668	2.90076
ENST00000375431.3	ENSG00000139835.8	0.926868	0.00559028	2.54861	0.0278086	0.0357129	-0.0444274	0.0278086
ENST00000564768.1	ENSG00000102879.11	1.20492	0.0566253	-1.983	0.344038	0.103436	-0.371226	0.344038
ENST00000495904.1	ENSG00000170419.6	0.495107	0.00186579	-0.182053	0.0484679	0.00742428	0.141761	0.0484679
ENST00000462321.1	ENSG00000072135.7	1.43924	0.112905	0.280777	3.21495	0.118091	-1.69106	3.21495
ENST00000444273.2	ENSG00000112200.11	2.04182	0.0667233	-2.6039	1.68481	0.0123716	0.383908	1.68481
ENST00000242784.4	ENSG00000123144.6	130.548	1.24853	2.00436	1.11794	2.13993	0.508996	1.11794
ENST00000480759.1	ENSG00000125971.12	0.395595	0.0429268	2.54501	3.79157	0.0276713	1.98014	3.79157
ENST00000454748.2	ENSG00000063127.10	0.170463	0.00734786	-2.78008	0.627651	0.0148638	1.48899	0.627651
ENST00000393860.3	ENSG00000108774.10	2.38054	0.219516	0.153276	3.77139	0.268132	-1.62751	3.77139
ENST00000393879.3	ENSG00000168256.13	0.360379	0.00731719	-2.52593	0.88758	0.00584755	1.07476	0.88758
ENST00000583458.1	ENSG00000167281.13	28.4647	1.08441	-2.51471	3.58741	0.898537	1.03569	3.58741
ENST00000505913.1	ENSG00000109458.4	0.479057	0.0670599	0.507608	3.19007	0.0623953	-1.31562	3.19007
ENST00000520373.1	ENSG00000253793.1	0.381599	0.0569732	-1.90126	5.19209	0.033214	1.73889	5.19209
ENST00000557089.1	ENSG00000080824.13	1.67526	0.0914148	1.74113	0.0956911	0.391717	0.33933	0.0956911
ENST00000406807.2	ENSG00000219553.2	0.646721	0.0596469	-0.914724	2.03475	0.100624	2.41806	2.03475
ENST00000380274.1	ENSG00000145945.5	1.38978	0.0883738	-0.452887	1.75603	0.0323855	0.109603	1.75603
ENST00000567753.1	ENSG00000261568.1	0.351834	0.0075606	-1.83143	0.125061	0.0375377	0.494186	0.125061
ENST00000377943.5	ENSG00000125870.6	6.20262	0.283868	-0.651388	1.66186	0.123094	2.1239	1.66186
ENST00000370383.4	ENSG00000172031.6	6.28603	0.275284	1.28604	3.13669	0.0799932	-1.22313	3.13669
ENST00000358015.3	ENSG00000119318.8	19.1706	0.340073	1.03581	1.59247	0.344362	-1.21034	1.59247
ENST00000361670.3	ENSG00000149657.14	2.60216	0.159149	0.654109	0.510877	0.17273	-2.15336	0.510877
ENST00000409654.1	ENSG00000135999.7	0.401136	0.0180661	0.29098	0.622063	0.0198421	1.82157	0.622063
ENST00000334919.5	ENSG00000101489.12	6.20915	0.592185	0.654286	2.35841	0.611738	-1.66814	2.35841
ENST00000461785.1	ENSG00000173638.14	2.4836	0.114371	-1.27024	0.540322	0.220211	-2.96806	0.540322
ENST00000327347.5	ENSG00000086475.9	5.98442	0.0606715	-1.10145	0.41371	0.0704231	0.49422	0.41371
ENST00000495728.1	ENSG00000136942.9	0.336729	0.0137604	1.22629	0.587279	0.0196474	0.0911027	0.587279
ENST00000551467.1	ENSG00000087502.13	1.56028	0.0938349	1.92386	1.3848	0.0250967	-1.3017	1.3848
ENST00000515753.1	ENSG00000148634.10	0.834399	0.0379141	-1.89369	0.396446	0.0107209	-1.26966	0.396446
ENST00000547490.1	ENSG00000139637.9	2.28682	0.021993	0.530292	0.0242512	0.127168	-2.90021	0.0242512
ENST00000583545.1	ENSG00000170921.10	0.0728889	0.00366047	-2.02874	0.785729	0.00636535	1.55605	0.785729
ENST00000568544.1	ENSG00000103495.9	12.1913	0.444355	1.07087	1.08343	0.497229	-2.42246	1.08343
ENST00000367858.5	ENSG00000118515.7	2.15055	0.0926965	0.31284	1.63787	0.0629272	-1.02422	1.63787
ENST00000377325.1	ENSG00000197279.3	0.412318	0.0276246	1.66628	1.56167	0.0169434	2.29193	1.56167
ENST00000394818.3	ENSG00000149503.8	1.19018	0.0465048	-0.543248	0.561332	0.13517	-1.84491	0.561332
ENST00000216271.5	ENSG00000100429.13	5.87747	0.102477	-2.10351	0.551463	0.13741	0.867905	0.551463
ENST00000563229.1	ENSG00000067221.9	0.251542	0.00827782	-1.53963	1.29455	0.00692019	1.51865	1.29455
ENST00000441719.1	ENSG00000115548.12	0.312962	0.00468443	0.146431	0.307441	0.00372117	-2.72034	0.307441
ENST00000256324.9	ENSG00000133943.14	10.7768	0.576364	-0.51731	1.42656	0.848716	-0.980967	1.42656
ENST00000342480.6	ENSG00000114631.10	53.8565	1.01069	3.06417	1.89857	1.26229	2.4569	1.89857
ENST00000442786.2	ENSG00000185128.11	0.503968	0.0181449	2.56561	0.478244	0.0227542	2.37322	0.478244
ENST00000505325.1	ENSG00000251682.1	0.718286	0.080156	-2.41637	3.78405	0.0730814	2.03256	3.78405
ENST00000244051.1	ENSG00000124217.3	2.1121	0.0290011	1.79971	1.14358	0.0216265	-1.45478	1.14358
ENST00000572389.1	ENSG00000141556.15	1.19751	0.138646	-2.88991	2.56189	0.137636	0.975929	2.56189
ENST00000498344.2	ENSG00000158863.16	2.06004	0.013136	-0.636594	0.1559	0.0273034	3.12751	0.1559
ENST00000508474.1	ENSG00000109332.15	4.1524	0.252968	-1.55009	2.97965	0.187699	0.908021	2.97965
ENST00000533733.1	ENSG00000149311.10	0.191117	0.0142476	-2.31986	1.69527	0.00873374	2.23261	1.69527
ENST00000533694.1	ENSG00000172350.5	0.251778	0.0190233	1.55677	1.08879	0.00395004	-1.57845	1.08879
ENST00000548480.1	ENSG00000075415.8	29.3222	2.29224	-2.90218	1.93991	2.73865	1.53729	1.93991
ENST00000303924.4	ENSG00000170961.6	0.0780527	0.00566625	0.0313198	1.63234	0.00486213	-2.58299	1.63234
ENST00000564613.1	ENSG00000260214.1	0.964706	0.0320983	0.636243	1.34197	0.0233179	-2.53513	1.34197
ENST00000471668.1	ENSG00000186487.12	1.15352	0.0635394	-2.39345	2.33078	0.0602521	1.60164	2.33078
ENST00000263856.4	ENSG00000115561.10	30.7627	0.172554	0.767012	0.331006	0.253606	-2.34621	0.331006
ENST00000552565.1	ENSG00000089060.7	3.33213	0.181025	-2.70743	1.66316	0.218093	2.94992	1.66316
ENST00000565761.1	ENSG00000132600.12	0.310902	0.0100627	1.14453	0.309265	0.0184204	-2.72584	0.309265
ENST00000473283.1	ENSG00000100239.10	0.94268	0.0119176	0.22244	0.129253	0.0322462	0.746969	0.129253
ENST00000471567.1	ENSG00000162512.11	1.99462	0.112917	0.727919	1.27644	0.109187	-2.09603	1.27644
ENST00000229340.5	ENSG00000111737.7	13.4538	0.193403	0.585421	1.80301	0.241651	-1.37066	1.80301
ENST00000432651.1	ENSG00000119383.15	1.43085	0.0728096	2.51321	0.0874697	0.412764	-1.23417	0.0874697
ENST00000457215.1	ENSG00000135916.11	1.74099	0.115462	1.43296	0.573112	0.133131	2.6922	0.573112
ENST00000274897.5	ENSG00000146147.10	1.02819	0.0222529	1.20312	0.223849	0.0269758	-1.47746	0.223849
ENST00000446677.1	ENSG00000107317.7	31.1628	1.09589	-0.426934	1.03307	1.62951	3.10982	1.03307
ENST00000382363.3	ENSG00000099999.9	8.46514	0.200448	3.00213	2.34919	0.145407	2.91786	2.34919
ENST00000301727.4	ENSG00000167967.10	12.346	0.208781	2.02688	1.78427	0.141536	2.95352	1.78427
ENST00000526280.1	ENSG00000166311.5	12.4698	0.462801	-2.95258	2.72417	0.504449	1.94594	2.72417
ENST00000485869.1	ENSG00000152082.9	0.735541	0.042831	-2.45875	1.06701	0.00309356	0.7315	1.06701
ENST00000419421.2	ENSG00000212123.3	1.89457	0.148755	-0.250863	1.37177	0.143252	-2.88956	1.37177
ENST00000492428.1	ENSG00000196116.6	0.234105	0.0122405	-3.03798	0.741169	0.0154802	0.537965	0.741169
ENST00000450497.1	ENSG00000115694.10	0.621691	0.027901	0.294463	1.09312	0.045817	-1.98145	1.09312
ENST00000518259.1	ENSG00000197140.10	0.115885	0.000385611	-2.06574	0.0071282	0.00112194	-2.18806	0.0071282
ENST00000503463.1	ENSG00000136436.9	0.763928	0.0222605	0.649863	0.258807	0.0334439	2.27418	0.258807
ENST00000458685.2	ENSG00000230528.3	0.44038	0.0453588	-2.29477	1.12764	0.1103	0.517955	1.12764
ENST00000426808.1	ENSG00000156976.10	43.2996	1.68772	-0.212899	0.832726	1.76553	-0.546773	0.832726
ENST00000372921.4	ENSG00000138279.10	15.8057	0.405043	-0.368468	0.908116	0.453922	-0.991101	0.908116
ENST00000426585.1	ENSG00000100181.16	0.610676	0.0260287	-1.77714	0.933087	0.0259879	-0.136178	0.933087
ENST00000592012.1	ENSG00000071655.10	37.8069	0.30176	-2.80823	0.215252	0.235278	-0.251408	0.215252
ENST00000367027.3	ENSG00000117594.4	3.34921	0.185335	1.54846	0.831253	0.301297	0.353839	0.831253
ENST00000366889.2	ENSG00000112530.7	0.718249	0.0586251	-2.8282	1.68144	0.0531555	2.3566	1.68144
ENST00000555567.1	ENSG00000119630.8	0.777923	0.0796337	-0.797907	0.465159	0.101787	-1.52799	0.465159
ENST00000458468.1	ENSG00000215386.5	0.914454	0.0346705	0.0416192	0.923485	0.0872588	-1.50797	0.923485
ENST00000393623.2	ENSG00000079999.9	18.1792	0.700719	0.559029	1.48415	1.04066	-0.423295	1.48415
ENST00000531309.1	ENSG00000050165.13	0.414185	0.015672	2.06934	0.517715	0.0335022	-0.473975	0.517715
ENST00000012049.5	ENSG00000011478.7	3.64239	0.114246	2.0594	1.59153	0.0454363	2.94718	1.59153
ENST00000518415.1	ENSG00000147526.14	0.898817	0.147537	0.224048	6.8321	0.0612788	-2.07023	6.8321
ENST00000216416.4	ENSG00000100528.7	14.5996	0.278749	0.630706	1.88963	0.450728	-0.990497	1.88963
ENST00000507846.1	ENSG00000189184.7	0.277606	0.0222222	-0.162968	1.5982	0.0113507	-0.204214	1.5982
ENST00000274134.4	ENSG00000145491.7	0.625719	0.0220712	-2.25044	0.599573	0.0226472	0.113853	0.599573
ENST00000337619.5	ENSG00000106367.9	49.6145	0.97394	1.94932	0.86869	0.648867	3.1051	0.86869
ENST00000335793.3	ENSG00000179604.8	24.4754	1.5773	-0.0546787	2.26283	1.59954	-0.609338	2.26283
ENST00000371743.3	ENSG00000177410.8	8.20496	0.236848	2.79013	0.276143	0.450853	0.451045	0.276143
ENST00000350638.5	ENSG00000109911.13	3.86821	0.173765	-0.179954	1.28138	0.339129	-0.43402	1.28138
ENST00000436302.2	ENSG00000146856.10	0.0988945	0.00162874	-1.61046	0.0800736	0.00297006	-2.11566	0.0800736
ENST00000546227.1	ENSG00000256392.1	1.09252	0.0449328	2.6613	1.65981	0.00297254	1.58527	1.65981
ENST00000493286.1	ENSG00000186951.12	0.330989	0.0291184	-2.10229	2.90069	0.0254555	2.12807	2.90069
ENST00000374864.4	ENSG00000078747.7	4.5324	0.116228	0.489651	2.54854	0.164796	-1.37725	2.54854
ENST00000417238.1	ENSG00000143951.11	0.0566667	0.000555707	-1.04107	0.0283865	0.00105084	0.752802	0.0283865
ENST00000299167.8	ENSG00000102893.11	3.96727	0.170809	0.306576	5.44803	0.165277	-1.0854	5.44803
ENST00000324288.8	ENSG00000179583.13	0.401712	0.0110005	-1.18592	0.174083	0.0309099	-0.928095	0.174083
ENST00000429289.1	ENSG00000229153.1	0.0781337	0.00478976	-2.87682	1.06402	0.00695901	1.80044	1.06402
ENST00000359374.4	ENSG00000066379.10	2.40573	0.0202456	0.808225	0.0136653	0.130325	2.02925	0.0136653
ENST00000539680.1	ENSG00000121310.11	0.430525	0.0052212	2.60206	0.198248	0.0150238	0.370877	0.198248
ENST00000438752.1	ENSG00000231607.2	0.150653	0.00476922	0.596524	0.396529	0.00339995	2.86444	0.396529
ENST00000557115.1	ENSG00000198894.3	2.48791	0.0632157	-1.35122	0.750084	0.0801127	-2.10782	0.750084
ENST00000293860.5	ENSG00000161980.5	7.6226	0.155096	1.12191	1.45921	0.132451	1.34432	1.45921
ENST00000552692.1	ENSG00000135404.6	4.02285	0.0825055	0.640494	0.149416	0.372629	-1.29953	0.149416
ENST00000552731.1	ENSG00000123349.8	2.76551	0.0179437	2.13454	0.0140452	0.126764	2.55949	0.0140452
ENST00000449551.1	ENSG00000227248.1	1.15958	0.133792	-1.67794	4.02384	0.0484099	-2.82766	4.02384
ENST00000417845.1	ENSG00000231920.1	1.51729	0.0191927	-2.56112	0.0619849	0.0470513	2.74438	0.0619849
ENST00000341394.4	ENSG00000135387.14	3.63806	0.538469	-0.0695369	2.42875	0.906553	-1.5171	2.42875
ENST00000499521.2	ENSG00000230551.3	5.20969	0.110252	-1.40901	1.22997	0.0661171	0.909408	1.22997
ENST00000262051.7	ENSG00000110911.10	2.10089	0.0482416	-2.0913	2.02524	0.0742698	1.41134	2.02524
ENST00000520885.1	ENSG00000253210.1	0.832919	0.0709917	-2.9136	1.48705	0.10901	2.38249	1.48705
ENST00000524240.1	ENSG00000168546.5	0.48575	0.00731544	-0.549653	0.113626	0.0222091	-1.78732	0.113626
ENST00000256474.2	ENSG00000134086.7	4.92565	0.0467979	-1.70559	0.49343	0.0760512	2.7425	0.49343
ENST00000383836.3	ENSG00000196220.10	1.65321	0.144123	0.118082	2.65118	0.102925	-0.748651	2.65118
ENST00000555235.1	ENSG00000075413.13	6.54756	0.173464	-2.77176	2.05348	0.215892	1.23973	2.05348
ENST00000569030.1	ENSG00000188603.12	0.327369	0.01805	-1.60463	1.00485	0.0164565	-2.8402	1.00485
ENST00000397885.2	ENSG00000080608.8	3.99051	0.126049	-1.16713	3.26336	0.0787904	-2.75284	3.26336
ENST00000472186.1	ENSG00000144908.9	4.57149	0.273466	2.09829	0.761128	0.464091	-0.94891	0.761128
ENST00000311268.3	ENSG00000250510.2	20.8646	0.519565	0.928899	0.92142	0.48556	-0.21089	0.92142
ENST00000443059.1	ENSG00000116260.12	10.7112	0.476611	-2.8797	3.29232	0.340356	1.99674	3.29232
ENST00000488748.1	ENSG00000101181.12	13.5628	0.479444	-2.0086	2.45768	0.4816	2.12529	2.45768
ENST00000357484.5	ENSG00000242498.3	4.47378	0.216777	0.0551843	5.82198	0.279398	-1.64134	5.82198
ENST00000507492.1	ENSG00000188981.6	0.771484	0.0299214	2.29672	1.46741	0.0330341	2.71731	1.46741
ENST00000452112.1	ENSG00000216921.3	3.15715	0.155532	-1.02893	0.734811	0.339023	1.16547	0.734811
ENST00000469682.1	ENSG00000124749.11	0.483247	0.0152947	1.9955	0.244298	0.0271707	1.83139	0.244298
ENST00000276692.6	ENSG00000147687.11	5.88622	0.289376	1.49245	2.01385	0.302562	-2.33299	2.01385
ENST00000497209.1	ENSG00000101187.11	2.87911	0.159651	-1.51047	1.05415	0.114863	-1.13209	1.05415
ENST00000545390.1	ENSG00000154978.8	18.4965	0.258855	-1.54287	0.16736	0.225363	1.8185	0.16736
ENST00000481147.1	ENSG00000134453.10	2.15306	0.17506	-0.129259	2.45601	0.014145	-2.37344	2.45601
ENST00000557060.1	ENSG00000054654.11	7.83778	0.340531	-2.44434	4.97366	0.207918	2.05413	4.97366
ENST00000566835.1	ENSG00000167965.12	8.16922	0.679867	-1.8271	2.28443	0.171728	2.91113	2.28443
ENST00000481831.1	ENSG00000132716.12	3.54766	0.088591	1.20589	1.33344	0.100245	-1.06044	1.33344
ENST00000464608.1	ENSG00000124831.14	0.541279	0.046817	0.54251	2.40358	0.0197696	2.91206	2.40358
ENST00000569097.1	ENSG00000213073.4	0.419501	0.0170401	-1.2697	2.22434	0.0132272	1.48519	2.22434
ENST00000589096.1	ENSG00000104957.9	1.30543	0.0114841	0.664399	0.0258637	0.0486118	-2.52024	0.0258637
ENST00000443185.2	ENSG00000101493.6	0.794614	0.0124108	2.636	0.120615	0.049951	0.447364	0.120615
ENST00000464789.2	ENSG00000119760.11	2.58801	0.154868	-2.41281	1.25502	0.191308	0.793932	1.25502
ENST00000427358.2	ENSG00000180185.7	12.0395	0.225389	2.48426	2.17149	0.0424207	0.942745	2.17149
ENST00000303204.4	ENSG00000169230.5	60.2835	0.223497	-2.70192	0.160295	0.495762	0.663389	0.160295
ENST00000571896.1	ENSG00000072864.8	0.188092	0.00542982	-2.7628	0.931138	0.00920445	1.19677	0.931138
ENST00000263694.4	ENSG00000060688.8	4.73192	0.111664	0.826327	0.954902	0.128691	-1.41	0.954902
ENST00000222644.4	ENSG00000105926.9	1.71681	0.0286898	-0.491851	0.93667	0.0351759	-0.568485	0.93667
ENST00000466237.1	ENSG00000100412.11	3.51575	0.0870805	2.36929	1.40945	0.124841	0.906239	1.40945
ENST00000200691.4	ENSG00000087250.4	2305.72	50.9838	2.56061	3.754	9.35206	0.0133839	3.754
ENST00000569134.1	ENSG00000260317.1	0.595166	0.0247024	2.49238	1.25018	0.0277782	-2.80469	1.25018
ENST00000394503.2	ENSG00000001631.10	0.690083	0.0288134	-1.26221	0.504283	0.0402206	-3.02127	0.504283
ENST00000392282.1	ENSG00000055208.12	0.181405	0.0155553	-0.269547	1.46954	0.0203685	-1.25096	1.46954
ENST00000523335.1	ENSG00000120533.8	2.33348	0.108532	0.926376	0.996639	0.0921459	-3.12801	0.996639
ENST00000428720.1	ENSG00000111181.8	6.45685	0.24539	-0.406945	0.258791	0.159505	2.68153	0.258791
ENST00000399598.2	ENSG00000215114.3	5.66399	0.0785349	0.538574	1.28452	0.102885	-1.11863	1.28452
ENST00000545217.1	ENSG00000105497.2	0.209235	0.018201	1.36301	2.59675	0.013742	1.21976	2.59675
ENST00000470503.1	ENSG00000005436.9	1.45053	0.0694344	-2.90645	1.82243	0.0718798	1.75781	1.82243
ENST00000493321.1	ENSG00000140403.7	0.552902	0.0507174	0.0836871	0.587959	0.153322	-1.31718	0.587959
ENST00000490310.1	ENSG00000014914.15	0.231132	0.0124578	-0.00565644	0.963753	0.0164065	-2.21192	0.963753
ENST00000526821.1	ENSG00000123472.8	12.7757	0.283574	-0.977939	0.109058	0.942622	-0.396899	0.109058
ENST00000559089.1	ENSG00000246922.4	2.89173	0.0624945	-0.329349	0.135405	0.116493	2.9511	0.135405
ENST00000395867.3	ENSG00000198105.7	5.19661	0.107314	0.330837	1.95649	0.0411282	-0.124783	1.95649
ENST00000583753.1	ENSG00000108375.8	0.627648	0.0147706	-1.27705	0.20628	0.0196555	1.3994	0.20628
ENST00000588883.1	ENSG00000167380.12	1.045	0.0264566	0.777092	1.48451	0.00871381	0.735389	1.48451
ENST00000325123.4	ENSG00000114812.8	8.0145	0.182576	2.98523	1.24657	0.354874	2.77657	1.24657
ENST00000535641.1	ENSG00000089053.7	5.61127	0.195279	1.05238	1.24537	0.0871504	0.72488	1.24537
ENST00000457842.3	ENSG00000114853.9	25.3899	0.444703	-1.17072	0.682849	0.369884	-2.77713	0.682849
ENST00000528377.1	ENSG00000167792.7	2.92908	0.0418779	1.41882	0.311709	0.00473802	-2.51138	0.311709
ENST00000249330.2	ENSG00000128564.5	31.6039	4.18327	1.34398	1.44013	5.64932	-2.85366	1.44013
ENST00000330232.4	ENSG00000093072.10	3.36549	0.175738	-0.0325867	2.99374	0.168271	-1.8452	2.99374
ENST00000473559.1	ENSG00000163633.6	0.768245	0.00829776	-2.80949	0.321674	0.0158606	-3.11988	0.321674
ENST00000583408.1	ENSG00000108651.5	1.30991	0.108797	0.505551	4.70113	0.10283	-2.00906	4.70113
ENST00000314423.7	ENSG00000141076.12	3.04395	0.24782	0.158405	2.65851	0.0913465	-0.802958	2.65851
ENST00000494478.1	ENSG00000248487.4	0.986365	0.0505798	1.23701	0.592091	0.0100563	-0.204994	0.592091
ENST00000561122.1	ENSG00000259484.1	0.0811638	0.0037192	-1.30476	0.587338	0.00185599	-1.07029	0.587338
ENST00000480615.1	ENSG00000144028.10	2.56111	0.0399876	0.293497	0.871757	0.0588281	-1.79887	0.871757
ENST00000435114.1	ENSG00000115204.9	16.3097	1.13677	-2.33763	2.0164	1.61703	1.93712	2.0164
ENST00000571669.1	ENSG00000127804.7	1.42067	0.0461672	2.78407	0.381268	0.058521	1.7158	0.381268
ENST00000586344.1	ENSG00000031823.10	0.975262	0.0219133	1.45783	0.897554	0.0230489	0.21349	0.897554
ENST00000432797.2	ENSG00000135525.13	0.323102	0.0113267	-0.264342	0.258629	0.0195404	-2.10275	0.258629
ENST00000483478.1	ENSG00000171130.12	5.01835	0.0825755	0.44513	0.0319542	0.554589	2.13182	0.0319542
ENST00000409867.1	ENSG00000163046.11	0.523089	0.0370484	3.12253	1.60761	0.0279339	-2.20488	1.60761
ENST00000485254.2	ENSG00000197959.9	0.633689	0.0270855	-1.75446	0.614959	0.0516302	0.618849	0.614959
ENST00000540171.2	ENSG00000256050.2	0.411851	0.0387499	0.405365	1.79044	0.0245899	-1.3377	1.79044
ENST00000476967.1	ENSG00000182973.14	0.631113	0.0324818	0.864731	0.803249	0.040082	-1.87299	0.803249
ENST00000383759.2	ENSG00000136059.10	2.51757	0.0451719	-0.849344	0.4968	0.0472239	1.75538	0.4968
ENST00000552774.1	ENSG00000123360.7	1.65329	0.0906187	-1.40546	2.8026	0.0806729	2.29064	2.8026
ENST00000566585.1	ENSG00000103034.10	0.691183	0.0228048	2.47804	0.3885	0.0135614	-0.0175687	0.3885
ENST00000320481.6	ENSG00000107863.11	1.00332	0.0464852	-0.035337	0.643991	0.0705296	-1.22838	0.643991
ENST00000566901.1	ENSG00000153774.4	0.750831	0.0469182	-1.85016	0.709933	0.0733061	-2.9958	0.709933
ENST00000409747.1	ENSG00000122565.13	0.975266	0.0205323	-2.15948	0.107301	0.0435965	1.64482	0.107301
ENST00000567125.1	ENSG00000230989.2	0.306838	0.019132	-2.40962	3.9036	0.0192307	1.67311	3.9036
ENST00000375512.3	ENSG00000185963.9	3.70969	0.0347436	-2.44907	0.348789	0.0504438	1.85478	0.348789
ENST00000581776.1	ENSG00000153944.6	0.717879	0.0858413	-0.0243876	1.38854	0.109059	-0.808045	1.38854
ENST00000538879.1	ENSG00000244257.3	8.03002	0.272426	-0.79608	0.26003	0.702516	-1.94365	0.26003
ENST00000424141.2	ENSG00000135423.8	4.15355	0.263329	2.05725	0.782532	0.324907	0.241451	0.782532
ENST00000421164.1	ENSG00000223959.4	0.991418	0.00890418	-2.99622	0.194519	0.028215	2.56761	0.194519
ENST00000356884.6	ENSG00000185963.9	2.29108	0.0851934	0.487261	0.841697	0.148126	-1.25564	0.841697
ENST00000358505.2	ENSG00000143603.12	0.393561	0.0232237	-1.4736	0.619802	0.0190629	-1.0606	0.619802
ENST00000581020.1	ENSG00000109016.13	0.717203	0.00584181	-1.23213	0.147626	0.0284197	2.19682	0.147626
ENST00000465383.1	ENSG00000107819.8	0.719595	0.040254	1.07047	1.10388	0.0341908	0.615471	1.10388
ENST00000493497.1	ENSG00000131061.9	0.801691	0.0628462	-3.13797	5.52674	0.0289617	2.03873	5.52674
ENST00000293604.6	ENSG00000204564.7	1.51354	0.0574119	2.17635	0.944634	0.0561227	-1.29607	0.944634
ENST00000502320.2	ENSG00000189157.8	0.645318	0.0211026	0.396364	1.06778	0.02675	-2.37491	1.06778
ENST00000370379.1	ENSG00000095485.11	0.626589	0.0437712	1.2315	1.35584	0.0113837	3.03449	1.35584
ENST00000484545.1	ENSG00000185049.7	0.521446	0.00173569	0.687783	1.43258	0.000628183	-1.93442	1.43258
ENST00000326035.2	ENSG00000177453.3	6.47914	0.0418093	0.27555	0.227801	0.145322	0.816214	0.227801
ENST00000263208.5	ENSG00000100084.10	9.39407	0.0885839	-0.629189	0.415586	0.224893	-0.912574	0.415586
ENST00000436693.2	ENSG00000174130.8	0.155154	0.00390817	-0.539586	0.175792	0.00385517	-2.39621	0.175792
ENST00000588760.1	ENSG00000153896.12	1.71615	0.0273968	-0.368551	0.327915	0.060697	0.0110323	0.327915
ENST00000535257.1	ENSG00000158023.5	0.075452	0.00498702	2.12398	1.01902	0.00184433	1.3271	1.01902
ENST00000479852.1	ENSG00000163050.11	4.56133	0.364426	-2.53079	0.851345	0.455622	1.69209	0.851345
ENST00000495092.1	ENSG00000120699.7	0.874311	0.0359917	-0.0704865	0.569787	0.053983	-3.06232	0.569787
ENST00000406581.2	ENSG00000106628.6	6.8446	0.141472	-1.27718	0.776878	0.0974814	1.2155	0.776878
ENST00000484773.2	ENSG00000131748.11	1.83912	0.0114777	-0.182275	0.00665469	0.121579	-0.374059	0.00665469
ENST00000530117.1	ENSG00000184144.5	0.929949	0.0322316	-0.768112	0.797441	0.0415467	0.195701	0.797441
ENST00000369339.1	ENSG00000163386.14	4.94634	0.131481	-0.746141	0.626812	0.0347172	-1.70564	0.626812
ENST00000261797.6	ENSG00000070614.9	9.78965	0.232641	-0.356142	2.5777	0.314694	-1.72724	2.5777
ENST00000446151.2	ENSG00000116044.11	5.78288	0.0858839	-3.08375	0.107166	0.234733	1.43088	0.107166
ENST00000559499.1	ENSG00000140479.12	0.811569	0.0554547	3.03994	3.70608	0.0250644	0.621086	3.70608
ENST00000477309.1	ENSG00000023902.8	0.323122	0.0289033	-0.820278	2.06789	0.0177007	-2.41512	2.06789
ENST00000221130.5	ENSG00000104687.8	2.43214	0.341081	0.729839	4.27814	0.32775	-1.25923	4.27814
ENST00000264345.3	ENSG00000138641.10	3.87662	0.0745565	1.58224	0.711032	0.143721	1.1834	0.711032
ENST00000398016.3	ENSG00000155974.7	0.70813	0.0482449	1.36915	1.38094	0.0273847	0.0899507	1.38094
ENST00000492088.1	ENSG00000099338.15	0.239049	0.0168896	-2.52946	2.57662	0.0168101	1.45742	2.57662
ENST00000467723.1	ENSG00000185274.7	28.2024	1.14724	2.84347	1.5332	1.49123	2.52358	1.5332
ENST00000554280.1	ENSG00000126214.15	1.84778	0.0308197	1.51419	0.0427605	0.183706	-0.985819	0.0427605
ENST00000424529.2	ENSG00000144560.9	0.44651	0.0441577	0.687869	1.38171	0.0455202	-1.86708	1.38171
ENST00000527801.1	ENSG00000254414.1	0.671817	0.00696483	0.394731	0.933364	0.00764031	-0.734412	0.933364
ENST00000361813.5	ENSG00000198952.5	20.8407	0.233138	0.507887	0.434408	0.784247	-0.289562	0.434408
ENST00000572113.1	ENSG00000103316.6	0.731066	0.0100375	2.60142	0.0489943	0.066685	2.4781	0.0489943
ENST00000453279.2	ENSG00000135213.8	2.53823	0.107141	0.79234	1.05159	0.212082	-2.13162	1.05159
ENST00000373433.4	ENSG00000101413.7	3.46491	0.120129	0.325664	3.73801	0.140178	-1.5695	3.73801
ENST00000530119.1	ENSG00000177156.6	1.06147	0.020741	-2.97449	0.66528	0.00709745	0.3795	0.66528
[truncated: 40,874 more rows]
