# Supplementary material for: Diurnal and seasonal molecular rhythms in human neocortex and their relation to Alzheimer's disease
Source: Nat Commun. 2017 Apr 3;8:14931. doi: 10.1038/ncomms14931 (PMC5382268; doi:10.1038/ncomms14931)
Supplement: Supplementary Data 3 — Parameters of model fit seasonal and diurnal cosine curves for 25,740 H3K9Ac peaks. Mean level and amplitudes expressed in units of ln(FPKM). Acrophases in units of radians [file ncomms14931-s4.xls]

## Sheet: Supplementary_Data_03.csv
peak	start	end	chr	mean	diurnal.amplitude	diurnal.acrophase	diurnal.F	seasonal.amplitude	seasonal.acrophase	seasonal.F
peak1	713361	715120	1	6.81825	0.00688703	1.32877	0.307462	0.012233	0.016045	0.963014
peak2	761305	763147	1	6.49231	0.0125429	-2.64068	0.81924	0.011505	1.76836	0.53068
peak3	805156	805842	1	6.74457	0.0241872	-2.2048	1.87211	0.0211829	3.04131	1.41424
peak4	839230	840958	1	6.43604	0.0423421	2.43258	7.27427	0.0141692	2.00618	0.627815
peak5	858838	859156	1	7.0265	0.0469884	1.56261	4.10654	0.0350494	2.18213	1.91265
peak6	892809	896985	1	6.83479	0.0118684	2.79162	1.00775	0.0146526	1.60001	1.13516
peak7	901811	902505	1	6.86935	0.0384737	1.59162	3.7047	0.00860341	2.59744	0.170273
peak8	911330	911883	1	6.8058	0.0397365	1.17064	1.9976	0.0116629	0.243167	0.169834
peak9	932736	937743	1	6.64013	0.0246807	2.19459	3.32479	0.0180476	1.99488	1.38311
peak10	948097	950969	1	7.13884	0.00313143	3.11055	0.1135	0.0186985	1.44572	3.03629
peak11	954421	963292	1	6.54605	0.0233328	1.89358	4.52853	0.00749139	1.37805	0.363329
peak12	966344	976206	1	6.52504	0.00691918	1.84166	0.537247	0.020779	1.91288	3.80156
peak13	994353	995512	1	6.60715	0.0195078	-2.68076	1.11782	0.0147881	2.03715	0.511421
peak14	1014930	1015661	1	6.78232	0.0219881	2.86454	1.19518	0.00593794	1.79684	0.0649245
peak15	1050352	1052987	1	6.47257	0.0341067	-2.896	4.40624	0.0331711	1.67072	3.14443
peak16	1057199	1058520	1	7.04331	0.0184495	2.68834	1.49472	0.0154493	0.463469	0.947619
peak17	1092023	1095092	1	7.19769	0.0127287	1.91923	1.42928	0.00803762	0.721192	0.507299
peak18	1120566	1121073	1	7.03318	0.00494022	-0.937111	0.0534967	0.00504332	-1.14321	0.0433767
peak19	1143694	1144125	1	6.94346	0.0250401	1.94493	1.35214	0.0195643	0.258036	0.790415
peak20	1164423	1168221	1	7.11549	0.0134256	3.05825	2.4543	0.00484696	2.66654	0.284253
peak21	1205374	1211509	1	7.2384	0.0107985	-2.451	1.60813	0.00971145	1.20915	1.05111
peak22	1226022	1227310	1	6.91708	0.0133925	0.765027	0.821255	0.0191035	1.76587	1.3055
peak23	1237038	1245961	1	7.25886	0.00766893	2.55275	0.771791	0.0217897	1.70328	4.62353
peak24	1255341	1262415	1	6.80416	0.0111831	2.952	0.918553	0.0208369	1.84648	2.39054
peak25	1278860	1285423	1	6.79407	0.00768773	-2.26022	0.568872	0.0160822	1.45446	1.96003
peak26	1286875	1287475	1	6.94965	0.0133853	1.70139	0.494806	0.0240491	2.81965	1.52006
peak27	1292386	1294154	1	6.51651	0.0130128	1.62902	0.610207	0.00446645	-2.02855	0.0594627
peak28	1307028	1312555	1	6.97439	0.0111507	3.03486	1.61485	0.0201771	1.89359	3.99505
peak29	1332915	1337182	1	7.28332	0.0136679	3.11291	2.54597	0.0137329	1.7928	1.9259
peak30	1340693	1344036	1	7.35618	0.0158152	2.96113	2.41243	0.0181554	1.46723	2.36995
peak31	1353180	1374050	1	6.83148	0.0141786	1.29758	2.02728	0.00232575	-0.941496	0.046187
peak32	1375887	1377402	1	6.89246	0.012204	-2.9758	0.844299	0.019611	2.76118	1.99246
peak33	1405947	1408430	1	6.80473	0.00992508	1.93152	0.49536	0.0231752	1.76651	2.0746
peak34	1446206	1448343	1	7.13902	0.0127253	2.90958	1.61178	0.00993942	2.21195	0.786102
peak35	1473945	1477298	1	6.72976	0.0204814	2.35326	2.72934	0.0179123	1.52329	1.56213
peak36	1485691	1487549	1	7.04902	0.00887179	-0.0544591	0.751272	0.0120514	-2.1709	1.13186
peak37	1508832	1511221	1	7.65397	0.0110003	2.86346	1.42652	0.0118272	2.26761	1.33438
peak38	1534707	1538243	1	6.32805	0.00603464	2.61796	0.170497	0.0235865	2.10075	2.03328
peak39	1548949	1553978	1	7.18391	0.0176188	-2.91734	3.2132	0.014834	1.83656	1.73513
peak40	1589880	1590997	1	6.69286	0.0159456	2.43359	1.10208	0.0189144	1.27092	1.19034
peak41	1623712	1624693	1	6.58026	0.038608	2.72297	1.75855	0.0353121	1.22663	1.13081
peak42	1655368	1656265	1	6.775	0.0149534	1.08572	0.45424	0.0407616	3.02567	3.33226
peak43	1677425	1677928	1	6.3925	0.0469708	-0.503585	0.722146	0.0501586	1.94399	0.62475
peak44	1706862	1715038	1	6.81309	0.00599195	2.67241	0.610887	0.00718323	1.37091	0.660067
peak45	1758299	1759313	1	6.90232	0.0306496	-0.96312	4.17903	0.0244002	-1.31809	2.01424
peak46	1771043	1774004	1	6.44773	0.00261629	2.20734	0.0478165	0.0263771	-0.474951	4.37236
peak47	1778030	1779132	1	6.74086	0.0206915	-0.180562	1.79862	0.0022603	-2.84198	0.0198555
peak48	1788557	1791039	1	6.68656	0.0186871	-0.423278	2.80165	0.0133642	-0.938286	1.14212
peak49	1818701	1827119	1	6.71925	0.0118496	2.48413	2.97652	0.0124971	1.93095	2.51613
peak50	1836830	1841905	1	6.83865	0.0164819	2.67102	3.67973	0.0137799	2.02611	1.9776
peak51	1850065	1850647	1	7.11136	0.0304714	2.59889	2.66209	0.0323917	2.04451	2.32343
peak52	1891068	1892790	1	6.61625	0.0027669	2.41784	0.0398185	0.00852127	-3.03536	0.355253
peak53	1914580	1914885	1	7.27759	0.0138067	-1.0862	0.375527	0.0202324	0.571049	0.734208
peak54	1934918	1935681	1	6.7877	0.0155309	-2.55834	0.676145	0.0353477	0.0795429	3.40905
peak55	1950176	1957728	1	6.56	0.0166777	-0.734867	1.46043	0.0284169	2.05413	3.30003
peak56	1974401	1977440	1	6.49468	0.00266311	-1.51393	0.0515384	0.00636445	1.30957	0.234756
peak57	2004232	2007756	1	7.58109	0.00257052	2.46888	0.0775094	0.0184086	1.13064	3.12989
peak58	2017808	2020620	1	6.7315	0.0168388	0.0345488	1.74639	0.0150629	0.0329341	1.31812
peak59	2047394	2047899	1	6.98499	0.00612878	-0.333779	0.11979	0.0141073	2.26758	0.513344
peak60	2056210	2060432	1	6.67481	0.0138941	0.787227	2.06624	0.00475421	1.88051	0.191384
peak61	2063458	2071855	1	6.61298	0.0143675	0.82632	3.35674	0.00853431	2.62495	1.09581
peak62	2105528	2106517	1	6.95065	0.0123056	1.73135	0.885646	0.00737454	1.87238	0.249816
peak63	2119729	2132662	1	6.73131	0.0106232	2.40209	1.33003	0.0191089	1.74511	3.21632
peak64	2134523	2140137	1	6.49422	0.0133936	2.09241	1.34449	0.0156543	1.9692	1.43123
peak65	2143502	2147973	1	7.26662	0.0108521	1.67844	1.46842	0.0151754	1.45206	2.24471
peak66	2157941	2175353	1	7.07199	0.00636148	3.12559	1.05215	0.0104448	1.31898	2.16247
peak67	2177522	2183501	1	6.59005	0.0106008	-0.763495	1.76117	0.0110479	-1.26871	1.44817
peak68	2188410	2191733	1	6.58313	0.00720773	-0.58102	0.612431	0.0107065	0.0613279	1.26598
peak69	2197607	2200178	1	6.74934	0.0116264	2.22598	1.34654	0.00481669	1.07607	0.186134
peak70	2219979	2226728	1	6.76879	0.00751707	-0.728903	0.98998	0.00901708	0.986696	1.16044
peak71	2230135	2234559	1	6.73762	0.0119096	1.32638	1.54783	0.00974008	2.23514	0.883206
peak72	2241804	2248032	1	6.55092	0.0161564	1.92488	2.26623	0.0128839	1.70185	1.10343
peak73	2253539	2254158	1	6.99061	0.0061869	1.57762	0.121302	0.000763707	1.32406	0.00147423
peak74	2312743	2317801	1	6.7077	0.00632872	-1.91895	0.36121	0.0111714	2.17538	0.948333
peak75	2321347	2327007	1	6.92865	0.00660581	-2.12743	0.491582	0.0148471	2.07647	2.04522
peak76	2342137	2347004	1	7.12704	0.0249723	2.68491	5.45246	0.0204153	1.61908	2.69367
peak77	2356881	2358357	1	6.77451	0.0137257	0.100561	0.85211	0.0342847	-1.15745	4.10648
peak78	2372721	2388209	1	6.67869	0.0133554	0.713576	1.22854	0.0199239	-0.672972	2.43192
peak79	2390007	2393473	1	6.6495	0.0105529	0.68753	0.765789	0.0152345	-0.437101	1.48943
peak80	2398901	2399826	1	6.77875	0.00862137	-1.07658	0.14343	0.033982	1.62557	1.68899
peak81	2454121	2463685	1	6.80832	0.00573851	3.02998	0.546606	0.0113551	1.64034	1.58776
peak82	2474033	2481534	1	6.8575	0.0189255	2.45094	4.82947	0.0131348	1.10815	1.84149
peak83	2485616	2489470	1	7.09392	0.0202609	2.21438	3.9777	0.00743372	1.95052	0.413106
peak84	2514631	2520193	1	7.03643	0.0154039	2.46481	2.90928	0.0152495	1.80803	2.13629
peak85	2572978	2575455	1	7.46913	0.0165126	2.70953	2.47749	0.0136511	1.42514	1.26466
peak86	2865282	2867395	1	6.54995	0.0120356	1.26006	0.558039	0.023423	0.235501	2.0867
peak87	2882834	2888182	1	6.82566	0.0162537	0.380839	1.18475	0.025314	-0.309487	2.68903
peak88	2898141	2902311	1	6.84502	0.0109203	1.33117	0.590351	0.0227273	-0.12713	2.52161
peak89	2904271	2905460	1	6.88668	0.00673553	0.577154	0.143724	0.0168724	-0.800365	0.772724
peak90	2927852	2930471	1	6.81077	0.0109997	1.19948	0.992816	0.0209386	0.0476927	3.57642
peak91	2947242	2948956	1	6.80453	0.0158375	0.664122	0.858713	0.0269828	-0.669181	2.21307
peak92	2980527	2997826	1	6.51815	0.0315775	1.58595	3.72536	0.0145558	3.03856	0.775716
peak93	3055826	3057084	1	6.7395	0.0222669	1.18133	1.91606	0.0278481	-2.46815	2.77045
peak94	3085367	3092215	1	6.6218	0.0168989	1.49191	2.47529	0.0136163	2.41771	1.42463
peak95	3282588	3283088	1	6.97698	0.0380367	1.31121	3.74281	0.0164643	2.38262	0.619367
peak96	3338596	3341810	1	6.72708	0.00930431	1.71756	0.786638	0.00503735	-1.83662	0.183173
peak97	3357249	3359328	1	6.69154	0.0266444	0.326259	2.88977	0.0243027	-2.65489	2.2198
peak98	3368949	3372731	1	6.66489	0.00545742	-1.01025	0.225783	0.00762505	1.86797	0.337768
peak99	3373440	3375354	1	6.54982	0.00413354	-0.387155	0.0750577	0.0203477	-0.698184	1.53277
peak100	3535020	3536152	1	6.81154	0.0259176	-0.459142	3.15302	0.0285899	-1.33644	2.85971
peak101	3537475	3543162	1	7.04292	0.012929	-3.01157	1.62405	0.00897952	0.922102	0.652226
peak102	3564647	3567471	1	6.957	0.0108753	2.61847	1.17452	0.0104593	2.23473	0.873176
peak103	3628202	3634550	1	6.74429	0.00500264	0.743031	0.114549	0.0133201	-0.631494	0.730247
peak104	3661622	3664636	1	6.93874	0.00744139	2.90456	0.640401	0.0114174	2.71167	1.34589
peak105	3687978	3692848	1	6.52645	0.00371164	2.07736	0.0897939	0.00234337	-0.164075	0.0339423
peak106	3711039	3714076	1	7.27317	0.0119909	-2.48465	1.624	0.00614592	3.08282	0.415917
peak107	3772094	3776299	1	7.29009	0.00604543	-2.58484	0.576329	0.014508	1.05629	2.74779
peak108	3815845	3819926	1	7.11251	0.0166795	2.01698	3.98999	0.0106284	2.45026	1.4069
peak109	4712188	4726336	1	6.85629	0.00743825	-0.894302	1.14677	0.013664	0.412269	3.57757
peak110	4740558	4745986	1	6.60634	0.0232983	-0.177919	3.30698	0.0112005	-0.913412	0.613913
peak111	4747480	4751505	1	6.55075	0.021827	-0.182831	4.24044	0.00719907	-0.920401	0.369903
peak112	4753749	4754762	1	6.54769	0.0247491	-1.29134	2.45559	0.0242608	0.76106	2.09056
peak113	4754984	4763458	1	6.66332	0.0068334	-0.288088	0.624863	0.00934265	0.695186	1.01063
peak114	4768850	4769761	1	6.68381	0.0138531	-0.695513	0.689093	0.0239781	-0.921608	1.66156
peak115	4773351	4773463	1	8.02355	0.00598974	-2.13462	0.0599149	0.0191079	-1.3506	0.48157
peak116	5804896	5807052	1	6.60743	0.00592298	-0.342871	0.205011	0.0162768	1.35655	1.16561
peak117	5831001	5831793	1	6.8235	0.0163966	0.659158	0.883191	0.0249946	0.945059	1.75337
peak118	5974684	5976815	1	6.8341	0.0194439	-1.84251	3.1852	0.00844386	-0.586067	0.551983
peak119	6032201	6036189	1	6.64924	0.0164362	-1.24021	2.87937	0.0136542	-0.2565	1.88604
peak120	6048232	6063277	1	6.63382	0.00585274	-0.856002	0.420681	0.0170887	1.69008	2.68753
peak121	6067018	6068416	1	6.76971	0.00995643	2.98713	0.336308	0.0356911	1.29449	3.29242
peak122	6140128	6140559	1	7.04097	0.0407465	-0.783484	3.86979	0.0263099	-1.8018	1.22921
peak123	6141931	6147569	1	6.46197	0.00475602	0.103479	0.159966	0.0180807	1.19853	1.80906
peak124	6220716	6232948	1	6.55583	0.0155983	-0.704385	1.11747	0.0250196	1.29817	2.19693
peak125	6236605	6239557	1	6.69153	0.0282839	-1.38229	2.53541	0.0355773	1.59481	3.09827
peak126	6256825	6260532	1	7.23909	0.00643528	-2.52257	0.723916	0.0062755	2.99108	0.665612
peak127	6268676	6270481	1	6.70594	0.0204303	2.63475	1.58339	0.0191126	1.82452	1.03544
peak128	6293631	6296495	1	6.97679	0.0196626	-1.90161	3.8853	0.00780277	1.24148	0.498903
peak129	6419275	6419443	1	7.55987	0.0119649	1.03292	0.276016	0.00450597	2.99475	0.0385199
peak130	6444532	6447847	1	6.76783	0.00575159	-0.210515	0.252856	0.00888225	2.57336	0.524018
peak131	6451561	6454719	1	7.10339	0.00933804	-2.79857	1.28717	0.0113112	0.889147	1.60404
peak132	6544884	6546951	1	6.5313	0.0243877	-2.87383	2.72211	0.0383322	1.4781	5.10725
peak133	6548558	6553450	1	6.63621	0.0130504	-3.09043	1.44698	0.0165999	1.62173	1.74754
peak134	6554836	6560401	1	6.72057	0.00708514	-2.87034	0.316232	0.0109752	1.15041	0.604975
peak135	6612902	6615772	1	7.40966	0.0145966	-3.09727	3.37744	0.00976314	1.82841	1.13946
peak136	6637749	6642731	1	7.09275	0.00574853	2.08984	0.454702	0.0146363	2.02982	2.3216
peak137	6647293	6647771	1	7.14307	0.00354905	-1.18129	0.0375598	0.00829146	-0.284204	0.193171
peak138	6655737	6665391	1	7.15715	0.0109765	2.82901	3.01082	0.00828364	1.75443	1.27268
peak139	6671749	6676983	1	6.93625	0.0147066	2.91822	2.95724	0.0169539	1.23318	3.02099
peak140	6682971	6688069	1	6.86237	0.00551638	-2.79198	0.54335	0.00399362	2.11665	0.228734
peak141	6760037	6762375	1	7.30782	0.003673	2.56591	0.191289	0.0112382	2.36004	1.4836
peak142	6843615	6847729	1	6.87965	0.00762297	-3.00726	0.810722	0.0104097	2.03057	1.17934
peak143	7130020	7130576	1	7.04566	0.0140238	-1.45525	0.715924	0.02163	-2.97247	1.66529
peak144	7447823	7449713	1	6.71606	0.00374424	-0.660855	0.0846208	0.0159036	-0.526711	1.34265
peak145	7538201	7538539	1	7.21586	0.0414921	0.201702	3.12206	0.0157284	0.0900225	0.42667
peak146	7726454	7734039	1	7.00957	0.00826103	1.03476	1.09778	0.00725239	0.032043	0.839603
peak147	7738649	7742400	1	7.14762	0.00601475	1.60236	0.398191	0.0132306	1.70227	1.50199
peak148	7762287	7766932	1	6.46157	0.00899166	2.93105	1.18632	0.0107499	1.21924	1.30703
peak149	7786377	7789083	1	6.60455	0.00874607	-0.588727	0.694401	0.00705581	-0.78736	0.374027
peak150	7810694	7816247	1	6.53347	0.0134099	-1.2955	1.82368	0.0140471	-0.989003	1.63973
peak151	7830129	7833713	1	7.15733	0.0122883	2.80233	2.36002	0.0118725	2.34988	1.81643
peak152	7841775	7848409	1	6.64572	0.0100841	0.917224	2.07228	0.0173777	1.21762	5.01577
peak153	7962522	7963041	1	6.90829	0.013617	-0.503776	0.601764	0.00707966	-1.19473	0.123461
peak154	8001597	8003316	1	6.62728	0.013281	-2.45098	1.08735	0.00232173	0.143145	0.0324928
peak155	8013627	8015023	1	7.56559	0.0099314	-3.07784	0.823873	0.00639709	-2.72724	0.314574
peak156	8019609	8027422	1	6.86032	0.00621064	-2.2851	0.918298	0.00525997	-1.0624	0.540068
peak157	8064110	8065404	1	6.95915	0.0157657	-0.535188	1.12826	0.0288894	-1.39842	2.81357
peak158	8074735	8088808	1	6.73887	0.0043123	0.332585	0.778659	0.0037627	-2.3374	0.51327
peak159	8276993	8278035	1	6.93605	0.00572698	-1.00639	0.138142	0.0157964	0.115007	1.0025
peak160	8374079	8375475	1	6.76888	0.0104415	1.04166	0.662533	0.00606706	-1.42684	0.175917
peak161	8376681	8379540	1	6.93631	0.0060444	-2.22953	0.402388	0.0111247	0.741628	1.23513
peak162	8429107	8435049	1	6.80087	0.00225375	0.182813	0.0942488	0.011502	-1.81488	1.88725
peak163	8441208	8442749	1	6.73034	0.00875008	-0.607761	0.44646	0.0255954	-1.81099	2.89579
peak164	8466943	8473025	1	6.5786	0.0140117	0.342397	2.24464	0.00333334	-1.53239	0.0963568
peak165	8475387	8485958	1	7.00411	0.0020027	1.33201	0.0792771	0.00345416	-1.95324	0.194012
peak166	8499289	8499491	1	7.49349	0.0327826	1.05672	2.37174	0.0266878	-1.342	1.24365
peak167	8507926	8510101	1	6.5215	0.0112743	-0.781902	0.85763	0.0168751	-0.927974	1.54957
peak168	8518313	8527546	1	6.5433	0.0090579	-0.948898	1.14968	0.0134348	-1.55098	1.90337
peak169	8567090	8571836	1	6.36779	0.010049	0.373222	1.0428	0.0173406	-2.09173	2.54543
peak170	8575913	8579781	1	6.61944	0.00477093	-0.745105	0.197704	0.0114823	-0.995457	0.908505
peak171	8582720	8588089	1	6.97505	0.0132123	-0.713616	3.16336	0.00420294	-0.269797	0.294688
peak172	8655873	8660383	1	6.73967	0.0117562	-0.271123	1.57491	0.00283872	-0.580564	0.0795074
peak173	8687948	8693492	1	6.63048	0.0220149	-0.318709	3.15419	0.0187852	-1.3099	1.71574
peak174	8719808	8721832	1	6.5957	0.0166108	-0.210693	1.56482	0.0162573	-2.51558	1.3174
peak175	8739236	8742104	1	6.63805	0.0137273	-1.05311	1.16189	0.0281011	-1.28837	3.73434
peak176	8746898	8747512	1	6.85525	0.00705564	1.88051	0.155845	0.00599263	0.157855	0.108763
peak177	8760486	8765669	1	6.77214	0.00276301	-2.46105	0.0842843	0.00519426	-2.0469	0.246258
peak178	8771603	8773225	1	6.6968	0.00861397	-1.88949	0.330409	0.0220673	-1.45224	1.70599
peak179	8871925	8879029	1	7.08057	0.00739058	-0.657202	1.45818	0.00405505	-1.1204	0.338623
peak180	8896086	8896686	1	6.9126	0.00816951	-1.65137	0.208602	0.0196553	-1.12544	0.980172
peak181	8908031	8909030	1	6.71717	0.0237703	0.714673	2.35346	0.0236929	0.959225	1.99692
peak182	8930318	8940825	1	6.81135	0.0044815	2.67398	0.60363	0.00409504	2.28581	0.409568
peak183	8978077	8978847	1	6.70906	0.0205548	-0.444857	1.48435	0.0137057	-1.15785	0.503528
peak184	9001625	9005152	1	6.50709	0.0243842	0.958789	3.47963	0.0122576	-0.546444	0.812437
peak185	9046171	9050031	1	6.42851	0.0158492	1.12229	1.84912	0.00488426	-2.15935	0.151184
peak186	9128866	9129744	1	6.7565	0.010625	-1.78982	0.340788	0.0118028	-2.50101	0.390857
peak187	9188194	9189113	1	6.78987	0.0214483	2.12734	1.09178	0.0229133	-0.585001	1.10086
peak188	9239936	9244030	1	6.81333	0.0112412	1.9646	1.11814	0.015675	2.17301	1.77645
peak189	9255631	9263111	1	6.66258	0.00603091	0.288549	0.618846	0.00501847	1.90671	0.33048
peak190	9291966	9305044	1	6.52059	0.000265124	-2.13174	0.0012172	0.00552751	-0.525535	0.491653
peak191	9307317	9314139	1	6.67926	0.00753381	-0.15279	0.674534	0.001398	-0.981229	0.0183886
peak192	9351973	9356011	1	6.99867	0.00878868	2.78004	1.00978	0.00919896	1.74416	0.820346
peak193	9443979	9449738	1	6.44684	0.0160454	0.192717	1.39409	0.0113243	-1.14699	0.539913
peak194	9457242	9462254	1	6.48347	0.0105028	-0.00241194	0.704833	0.0129874	-0.888892	0.875518
peak195	9488314	9490037	1	7.57195	0.00550923	-1.59394	0.405547	0.00730477	-0.26992	0.688432
peak196	9500819	9502100	1	6.78752	0.0258724	1.24532	2.58478	0.0188094	-1.24612	1.09375
peak197	9508385	9510010	1	6.53715	0.0158472	0.90921	1.25375	0.00334561	2.96144	0.0546323
peak198	9555419	9555871	1	7.20446	0.0184462	2.02123	0.986223	0.0243242	-3.09811	1.64823
peak199	9592781	9593634	1	6.81559	0.0314867	0.00122893	3.48863	0.0102502	-1.6956	0.277737
peak200	9598118	9601606	1	6.93799	0.0119944	1.01368	2.01004	0.0141771	2.0173	2.28712
peak201	9633647	9633896	1	7.22268	0.00978847	-0.0447538	0.186732	0.025239	-1.39286	0.926627
peak202	9648147	9655602	1	6.87205	0.00651791	2.82821	0.819444	0.00849391	1.25764	1.06391
peak203	9711372	9712965	1	6.55122	0.0134452	2.5406	0.660781	0.0367113	1.29287	3.75512
peak204	9747158	9751834	1	6.59819	0.00941116	2.08018	1.04319	0.0166763	2.22703	2.68974
peak205	9879704	9887764	1	6.95818	0.0125973	-2.01108	4.84709	0.00390843	1.27925	0.377932
peak206	9894564	9897165	1	6.88889	0.0075842	-0.530695	0.65414	0.00863601	0.276151	0.785838
peak207	9899048	9899438	1	7.10264	0.0240626	-0.431875	1.52119	0.0439475	-0.948429	4.03558
peak208	9901979	9913872	1	6.73348	0.00497073	-0.963476	0.335629	0.000178361	-2.17258	0.000357565
peak209	9927144	9927912	1	7.10605	0.00634795	2.36841	0.177139	0.015403	-2.06257	0.833569
peak210	9932288	9938129	1	6.5685	0.0108644	-2.028	1.60859	0.00660009	-1.87765	0.482016
peak211	9960059	9962652	1	6.91301	0.0136081	0.291719	1.92095	0.0130688	0.367928	1.66085
peak212	9967855	9972872	1	6.93868	0.00231708	-1.37233	0.13708	0.00514935	2.64629	0.622765
peak213	9989020	9990311	1	6.67628	0.0102779	0.47151	0.372447	0.0389368	-0.945023	4.40117
peak214	10001047	10004818	1	7.25382	0.0141206	-2.35176	4.17688	0.00603935	-0.384753	0.723339
peak215	10009833	10011798	1	6.73932	0.0238985	-0.864598	4.22407	0.0236784	-1.60976	3.11287
peak216	10056838	10058377	1	6.72978	0.0102602	1.49558	0.418125	0.0249314	1.58433	1.93105
peak217	10091461	10094999	1	7.28883	0.000365342	1.31468	0.0033082	0.00474746	1.82733	0.443341
peak218	10124380	10127534	1	6.40976	0.00176783	2.8109	0.0184883	0.0104842	-0.929248	0.519337
peak219	10134472	10135631	1	6.90947	0.0311029	-0.522038	4.22644	0.0329859	-1.01912	3.72752
peak220	10165475	10170096	1	6.50391	0.0212653	0.0162641	3.5006	0.0130975	-0.912048	1.07386
peak221	10187402	10188991	1	6.73236	0.0179963	0.199049	1.21468	0.028932	-0.576354	2.76768
peak222	10192579	10193801	1	6.68767	0.0337993	-0.330912	4.6435	0.0291073	-1.34893	2.56309
peak223	10220635	10222161	1	6.69684	0.0251036	-0.730084	2.88219	0.0110787	-0.979084	0.446642
peak224	10238735	10241092	1	6.75897	0.00965863	-0.90209	0.564329	0.0191691	-1.60105	1.67125
peak225	10269334	10274331	1	7.30428	0.00132289	2.63945	0.0470589	0.00210926	0.538009	0.106875
peak226	10396959	10403520	1	6.66322	0.00580562	-0.505913	0.286041	0.0154662	-1.21716	1.53567
peak227	10447761	10448314	1	7.04286	0.0130177	1.0632	0.461748	0.021796	-2.18861	1.12116
peak228	10458179	10461678	1	7.09795	0.000304813	2.35073	0.00168287	0.0176059	0.678265	4.92225
peak229	10487950	10493726	1	6.8002	0.0102782	-2.49469	1.60482	0.00529188	1.66888	0.328795
peak230	10510169	10511783	1	6.57703	0.0188026	-0.429202	1.80545	0.00713105	-2.87415	0.240483
peak231	10531298	10533247	1	7.33783	0.0150415	-2.43699	2.33823	0.0146909	0.255274	2.16819
peak232	10534598	10536735	1	7.1889	0.00708931	-1.61022	0.686413	0.00171667	1.80358	0.0316808
peak233	10550304	10550733	1	6.81269	0.0414079	-0.1647	4.12791	0.0164941	2.72663	0.587145
peak234	10552032	10557388	1	6.63235	0.00726761	-0.619282	0.748139	0.0149692	-1.90785	2.44501
peak235	10698199	10698776	1	6.7767	0.0152754	-3.04838	0.406494	0.0107602	1.51572	0.151349
peak236	10723253	10724248	1	6.94458	0.0360942	1.71669	5.62799	0.0167174	-1.9011	0.969524
peak237	10753509	10756105	1	6.15144	0.0203247	2.43722	1.83256	0.00764138	2.8886	0.238888
peak238	10926604	10928378	1	6.59486	0.011664	-2.15443	0.776882	0.0121135	2.2513	0.716232
peak239	11004144	11004567	1	7.17023	0.0127135	2.89943	0.46269	0.00939958	1.18768	0.196018
peak240	11020926	11021205	1	7.13696	0.00918003	-1.46811	0.15886	0.00764315	2.58344	0.100521
peak241	11039148	11041884	1	6.46522	0.00408214	-1.67082	0.080434	0.010174	0.49967	0.47537
peak242	11071639	11075244	1	7.26832	0.00638927	2.58102	0.895628	0.00475986	1.65144	0.368099
peak243	11118638	11123438	1	7.02719	0.00381526	3.04211	0.230902	0.0115552	1.67417	1.57275
peak244	11158081	11160655	1	7.47373	0.00745428	3.00349	1.40549	0.0079698	-0.568373	1.39839
peak245	11320939	11323539	1	7.3525	0.00822504	-3.09841	0.646507	0.0113191	1.23995	0.948056
peak246	11332443	11336224	1	6.86985	0.00652737	-2.78072	0.579489	0.00235813	1.56584	0.0574838
peak247	11518454	11519771	1	6.70229	0.0195167	0.817343	1.32914	0.0106436	-0.88785	0.336071
peak248	11538409	11541329	1	6.66034	0.0103328	-2.8881	0.561727	0.0217021	1.796	1.88342
peak249	11705880	11718150	1	6.74633	0.00860901	2.73731	0.864147	0.0233661	0.652801	5.55583
peak250	11723345	11725252	1	6.96397	0.00416726	0.52304	0.131037	0.00165586	1.58026	0.0158762
peak251	11740214	11743144	1	7.23376	0.0166325	2.32927	3.54461	0.00962774	2.46808	1.01769
peak252	11750102	11751582	1	6.60961	0.0309226	1.91229	3.43348	0.00106167	2.73807	0.003755
peak253	11760771	11762240	1	7.02818	0.0126409	2.00142	1.13271	0.00997793	2.45715	0.614438
peak254	11779316	11781269	1	6.65744	0.0159071	0.228192	2.04029	0.00760557	0.822758	0.399612
peak255	11789966	11793588	1	6.63872	0.00911037	1.01597	0.769708	0.00865756	-1.00867	0.579154
peak256	11795160	11798807	1	6.94876	0.0102464	2.47925	1.26043	0.010923	1.50066	1.06805
peak257	11844417	11852749	1	6.64644	0.0121316	0.662793	1.7508	0.0144282	3.01944	2.4057
peak258	11861025	11869416	1	7.17719	0.00725267	2.04884	1.76152	0.00869925	1.66527	1.92351
peak259	11966874	11971033	1	7.36726	0.00496572	2.48998	0.387928	0.00313515	-1.03309	0.121295
peak260	11978452	11988266	1	6.48654	0.0035846	-2.1656	0.336576	0.0057648	3.0444	0.858521
peak261	11993687	11999146	1	6.92505	0.00820117	1.37932	1.13679	0.00809149	1.32902	0.887874
peak262	12020625	12021657	1	6.67994	0.0242074	1.65089	2.22504	0.0219309	-2.16245	1.55495
peak263	12038473	12044281	1	6.98762	0.0108555	-2.96167	2.78246	0.00483572	-2.47947	0.489001
peak264	12078952	12081782	1	6.90951	0.00776276	-3.09907	0.733612	0.00610723	1.31096	0.347466
peak265	12226903	12230313	1	6.66714	0.019825	2.14974	1.75161	0.0201337	2.03547	1.41933
peak266	12244245	12246741	1	6.73673	0.0156042	1.42122	1.34441	0.0221546	3.00488	2.66519
peak267	12289196	12292633	1	7.34381	0.00998767	-2.66711	1.87308	0.00817175	1.31978	0.981984
peak268	12402548	12406302	1	6.51498	0.0225504	-1.45152	3.46193	0.0118733	3.05097	0.93652
peak269	12493816	12493967	1	7.68792	0.030795	0.438815	1.9444	0.0239369	-0.257525	1.11099
peak270	12654841	12656596	1	6.64241	0.00790801	2.27367	0.308701	0.0106788	2.7158	0.509286
peak271	12674389	12681878	1	6.83452	0.0148818	1.99816	2.26177	0.0156775	2.16568	2.04346
peak272	13909728	13913079	1	6.61901	0.0181982	-0.273701	2.78247	0.0097591	-2.73637	0.72986
peak273	14026033	14029661	1	6.87239	0.00299952	-2.92799	0.1258	0.00384887	-1.56027	0.155991
peak274	14074410	14084300	1	6.77274	0.012499	-1.16069	3.74676	0.00594189	0.180402	0.813265
peak275	14086947	14091232	1	6.58385	0.015343	-0.389674	1.8464	0.0147053	-1.3816	1.25905
peak276	14218309	14221917	1	6.80562	0.0132524	-1.05122	1.13308	0.00324409	0.390517	0.0635215
peak277	14440165	14441091	1	6.97447	0.0222289	0.432571	2.35407	0.0215312	-1.89887	1.74708
peak278	14586114	14586712	1	6.9891	0.0410268	0.490375	4.57352	0.00969417	-2.33666	0.223205
peak279	14692709	14693402	1	6.95178	0.0193451	0.173263	1.46655	0.0144181	-0.451732	0.735463
peak280	14763402	14764568	1	6.84641	0.0110444	-1.58026	0.532056	0.0143297	-1.16598	0.720012
peak281	14924293	14929822	1	6.85549	0.0117407	-1.35354	1.66904	0.00996754	1.72141	0.929493
peak282	14951529	14955282	1	6.62931	0.0107786	-0.98171	0.687557	0.0149844	-0.438456	1.20688
peak283	15016226	15017183	1	6.98491	0.0138598	-0.393691	0.781347	0.0224034	-0.359839	1.84256
peak284	15249960	15257395	1	6.59537	0.00824822	0.287206	1.24527	0.00300624	-1.93906	0.130657
peak285	15268250	15274213	1	6.61476	0.0154999	0.424479	2.60485	0.0259812	-1.13173	5.78523
peak286	15276105	15277657	1	6.76869	0.00917636	-1.05404	0.460526	0.0154924	-1.45293	0.994571
peak287	15294766	15295917	1	6.86792	0.0103423	-0.417895	0.546894	0.00839597	-1.44516	0.266678
peak288	15368415	15373741	1	6.61174	0.0158577	0.223403	2.2532	0.0201154	-1.46727	2.7321
peak289	15477992	15483080	1	6.73524	0.015101	1.44326	2.44765	0.0159966	2.55946	2.51818
peak290	15573788	15574238	1	6.86953	0.00474981	1.79874	0.0494762	0.0288127	1.74853	1.40799
peak291	15710441	15713219	1	6.82607	0.0115775	-0.304207	1.44891	0.00667949	-1.09676	0.371982
peak292	15733380	15741270	1	6.81851	0.0057111	-2.853	0.616816	0.016513	1.89662	3.97154
peak293	15849147	15855706	1	7.09369	0.00593818	2.97783	0.896696	0.0114658	1.8836	2.51874
peak294	15909886	15911854	1	6.52025	0.0069948	2.99376	0.329861	0.0122219	2.63848	0.888257
peak295	15928395	15930703	1	6.99022	0.0179651	2.45501	3.82692	0.00699817	-1.2866	0.437379
peak296	15942148	15946965	1	7.15877	0.011864	3.05431	4.14739	0.00494152	2.24949	0.582233
peak297	16009194	16012973	1	7.39219	0.0149228	-1.98985	3.62538	0.00898417	0.918295	1.14859
peak298	16023141	16024518	1	6.83765	0.00935964	0.703381	0.508226	0.00702852	-2.24266	0.248111
peak299	16029343	16032734	1	6.62487	0.00708232	1.61332	0.50457	0.010292	-2.47515	0.976355
peak300	16040648	16041874	1	6.75307	0.00562765	0.535281	0.17167	0.0287955	-1.29177	3.49416
peak301	16083669	16086078	1	6.40506	0.00900348	1.3211	0.419105	0.017207	-2.05342	1.28594
peak302	16142185	16142519	1	7.12121	0.0220801	-0.0655542	1.41513	0.029653	-1.79475	1.93458
peak303	16158725	16164397	1	7.30852	0.00992654	1.87195	1.63916	0.0023526	2.91694	0.0878763
peak304	16170163	16178829	1	7.06671	0.00711309	-1.39282	1.20371	0.0067347	0.71718	0.971156
peak305	16211228	16213912	1	6.99578	0.0154476	-0.571031	2.10147	0.0274722	-1.70242	4.96777
peak306	16272758	16281002	1	6.67099	0.00435083	-0.621936	0.32524	0.0023915	2.93221	0.0908334
peak307	16288427	16295454	1	6.50405	0.00906241	-0.0222017	0.867928	0.0180493	-1.22482	2.61729
peak308	16298454	16303145	1	6.90748	0.0137105	-0.431528	4.61572	0.0021448	-2.19593	0.0922415
peak309	16339393	16339916	1	7.01355	0.0175498	1.67467	0.70287	0.0138464	-2.55687	0.406361
peak310	16343556	16346371	1	6.72342	0.0237426	1.23207	3.65111	0.00933383	2.43882	0.505337
peak311	16375179	16375651	1	7.03339	0.0212666	2.23321	1.06985	0.00857671	-0.993909	0.139173
peak312	16398622	16401038	1	6.84127	0.0179975	2.88094	1.69112	0.00271276	1.9861	0.0293386
peak313	16405687	16405843	1	7.955	0.0124135	0.870591	0.38568	0.0226163	-0.61238	1.16268
peak314	16477102	16483097	1	6.59385	0.0151404	2.08319	1.89982	0.0117755	2.05851	0.91037
peak315	16501295	16503517	1	6.6532	0.0192081	1.74261	2.28911	0.00801708	-2.98941	0.389023
peak316	16531718	16534164	1	6.64639	0.019048	2.53953	1.35173	0.0187403	2.65378	1.15771
peak317	16542811	16544488	1	6.78368	0.0135747	2.11486	1.0569	0.0199242	-1.69253	1.73486
peak318	16562483	16565343	1	7.23202	0.0195353	2.87268	5.08982	0.000479372	2.87772	0.00280641
peak319	16569547	16571700	1	6.7078	0.0129011	0.434488	1.32783	0.0253571	-2.47953	4.61251
peak320	16675513	16680043	1	7.37043	0.00565632	-2.00118	1.21206	0.00615455	1.03479	1.22078
peak321	16693091	16696023	1	7.3434	0.00143445	-1.02427	0.0461784	0.00413074	1.76769	0.290839
peak322	16766389	16770983	1	7.05339	0.00622297	-0.469685	0.945412	0.00714403	2.35702	1.02959
peak323	16824251	16827623	1	7.16989	0.0118516	-2.7252	1.82613	0.0102796	1.02301	1.13609
peak324	16838236	16842523	1	6.62906	0.00450582	-0.706086	0.147816	0.00802963	-1.25728	0.355079
peak325	16860690	16862416	1	6.73501	0.0095296	1.37118	0.346206	0.00712017	1.96511	0.156057
peak326	16891086	16893763	1	7.20048	0.0248507	-1.48513	0.734966	0.0283753	-1.54686	0.744157
peak327	16937766	16945640	1	7.70845	0.0120953	-1.21673	0.751288	0.0157856	-1.02323	1.03601
peak328	16958401	16960802	1	6.99193	0.0153627	-0.926258	0.668246	0.0184483	-0.763942	0.813209
peak329	16965736	16966993	1	6.86481	0.0227798	-0.609417	1.27682	0.0236765	-1.37095	1.02807
peak330	16967908	16972524	1	7.95347	0.0110553	-1.8018	0.672944	0.0125406	-0.361077	0.830206
peak331	17034434	17034639	1	7.4134	0.00873382	1.09998	0.0655777	0.0364922	1.67305	0.899888
peak332	17035490	17040293	1	6.89824	0.00819578	-0.103324	0.161544	0.0181346	-2.03921	0.625841
peak333	17198861	17200392	1	7.10095	0.0189891	1.30766	1.21346	0.0265948	0.479127	2.28109
peak334	17215052	17225158	1	6.63865	0.0119586	0.243497	0.46257	0.00866607	3.02341	0.230179
peak335	17228448	17235410	1	7.23319	0.0252684	0.590655	1.81754	0.0100114	2.97106	0.274914
peak336	17238351	17243060	1	7.28542	0.0190277	1.34596	0.837789	0.0160955	2.37168	0.527806
peak337	17247876	17248428	1	7.22003	0.0271981	0.0169487	1.15875	0.0210124	-2.31247	0.585395
peak338	17286625	17288437	1	6.77405	0.0130004	-1.95239	1.05982	0.0104643	-1.85523	0.55571
peak339	17335165	17341232	1	6.96244	0.0103212	-2.41971	1.87164	0.00468565	0.828991	0.339799
peak340	17370210	17372915	1	6.44783	0.0246549	-1.89289	4.00304	0.0134706	-1.50166	0.939239
peak341	17377342	17382213	1	6.93306	0.00575443	2.77161	0.803347	0.00548074	-1.70251	0.543423
peak342	17385833	17388859	1	6.69151	0.00396521	1.37223	0.152619	0.0132496	-1.16029	1.37957
peak343	17412580	17418746	1	6.58906	0.0147904	0.943497	1.61926	0.0185683	-1.50516	1.99808
peak344	17423739	17426715	1	6.8065	0.0167349	0.718643	2.00287	0.00802353	-2.23949	0.398602
peak345	17432626	17452994	1	6.72052	0.00780616	1.04336	1.36586	0.0106761	-1.96264	2.10484
peak346	17761784	17768388	1	6.86113	0.00649168	-2.84524	0.890383	0.0108078	1.28777	1.92131
peak347	17864517	17868183	1	7.14814	0.0096188	1.89204	1.51348	0.00229823	-2.93825	0.083334
peak348	17895068	17896276	1	6.89259	0.0163541	1.27345	1.27829	0.0177874	3.04824	1.4958
peak349	18433261	18439903	1	6.7361	0.0137222	-1.74711	2.04336	0.00650724	1.0149	0.391819
peak350	18444358	18445228	1	6.84569	0.0200012	-0.49568	1.35615	0.00927611	0.459854	0.264013
peak351	19225425	19231111	1	6.91225	0.00335771	0.856481	0.265051	0.00326898	0.853013	0.221434
peak352	19232608	19237025	1	6.57915	0.00536817	-0.46971	0.373054	0.00436563	1.61779	0.182405
peak353	19239212	19240280	1	6.94808	0.0318414	0.790109	5.62874	0.0177135	-2.40037	1.57085
peak354	19247248	19251701	1	7.0154	0.00966862	2.786	1.09831	0.00780908	0.305763	0.660968
peak355	19253401	19255769	1	6.83278	0.00217419	2.77347	0.0418259	0.00376665	-2.70173	0.113865
peak356	19262840	19284688	1	6.88569	0.00565943	0.884362	1.31009	0.00321824	-0.787454	0.36971
peak357	19323771	19324864	1	6.83938	0.0272637	-0.244056	2.55907	0.0314998	-0.922857	2.73463
peak358	19534369	19540195	1	7.26823	0.00707129	-2.0209	1.57833	0.00196571	2.61774	0.113587
peak359	19565475	19568508	1	6.67907	0.00882414	-1.55794	0.799043	0.00919198	-2.34716	0.773291
peak360	19576104	19582125	1	6.90381	0.0045379	-2.58842	0.450132	0.00566459	1.56875	0.539387
peak361	19635715	19643743	1	6.96768	0.00938378	2.42344	1.90892	0.00879006	1.40976	1.26152
peak362	19670445	19672614	1	6.83987	0.0167041	2.0896	2.59909	0.00749737	-2.92609	0.498523
peak363	19693198	19693452	1	7.45768	0.0296945	2.06431	1.91806	0.0342882	-0.0819077	2.44187
peak364	19716813	19719045	1	6.77031	0.00775333	-3.05553	0.452011	0.00988394	1.42055	0.555318
peak365	19740217	19741760	1	6.86181	0.0130106	-0.321223	1.05017	0.0390014	-2.3997	8.07944
peak366	19753017	19753744	1	7.02794	0.01803	1.74302	1.33415	0.0294649	-1.49127	2.75403
peak367	19762005	19770948	1	6.53385	0.0136957	1.0316	2.04337	0.016446	-1.67243	2.32719
peak368	19772536	19772679	1	7.75217	0.0131391	-2.52988	0.289884	0.00817381	-0.843887	0.0953389
peak369	19780289	19781945	1	6.82741	0.0101878	-2.74361	0.559974	0.00942276	-2.0612	0.390633
peak370	19802176	19815095	1	6.91123	0.00466969	2.52871	0.661169	0.00882995	2.5404	2.04341
peak371	19889839	19891010	1	6.85363	0.0163397	1.44699	1.50597	0.019736	-2.94641	2.16708
peak372	19922076	19925963	1	7.22732	0.00327806	-2.63788	0.261175	0.00408797	0.353097	0.386449
peak373	19969617	19975035	1	6.83137	0.00801882	1.70834	0.557047	0.0255045	1.7235	4.37399
peak374	19976828	19977971	1	7.01059	0.0103184	2.07538	0.780694	0.015624	1.56432	1.35725
peak375	19985189	19986557	1	6.49036	0.00832908	-2.85122	0.363464	0.00196295	-1.414	0.0153038
peak376	19990923	19992013	1	6.65838	0.0226704	-2.65453	1.28338	0.0321075	1.75582	1.97853
peak377	20030472	20031596	1	6.85967	0.0192009	-2.1497	1.99659	0.00695321	-2.34559	0.234906
peak378	20125467	20127152	1	6.71032	0.0103899	2.48378	0.565607	0.0163889	1.57286	1.0456
peak379	20208262	20211656	1	7.31029	0.00725222	-2.65472	1.17418	0.0117756	2.0827	2.4904
peak380	20478373	20481092	1	6.74895	0.0150394	2.07232	2.09549	0.00597494	0.955065	0.276278
peak381	20511946	20517169	1	6.44838	0.00413926	2.59837	0.135137	0.0121662	1.47549	0.8693
peak382	20538130	20540024	1	6.62803	0.00488036	-0.377416	0.156373	0.0125487	-2.42442	0.889878
peak383	20560352	20560849	1	7.04748	0.00842733	0.724878	0.207348	0.0135886	0.0142759	0.528731
peak384	20692252	20694305	1	6.73953	0.0052931	2.43942	0.18741	0.0175077	1.26535	1.57507
peak385	20755299	20757547	1	6.4829	0.0083963	-1.40271	0.414182	0.0193196	-2.69124	2.07761
peak386	20774558	20775997	1	6.77909	0.0206111	0.829328	1.80166	0.0211548	-1.64655	1.48643
peak387	20788637	20789509	1	6.87765	0.00907108	1.7878	0.241189	0.0090608	-0.49603	0.221094
peak388	20797003	20797270	1	7.1922	0.0321983	-0.420694	1.46522	0.0220302	-1.4172	0.508148
peak389	20801849	20814794	1	7.06524	0.00725687	1.23815	0.796505	0.0121381	1.40044	1.77489
peak390	20818069	20822350	1	6.75194	0.00922061	-1.26049	1.11176	0.00270417	2.11454	0.0775616
peak391	20830585	20835242	1	6.93274	0.0122609	-2.54422	2.17352	0.0058544	1.4616	0.384474
peak392	20848589	20849432	1	6.93837	0.00478077	1.50134	0.0899353	0.0179815	-1.28564	1.00802
peak393	20877877	20882496	1	6.49167	0.0049881	-2.54072	0.147184	0.0177999	1.75989	1.45081
peak394	20958836	20961746	1	7.26155	0.0193078	-2.82776	5.6206	0.0140669	1.60135	2.25921
peak395	20981862	20989163	1	7.01418	0.00624135	-1.83429	0.782628	0.000949744	2.09657	0.0150063
peak396	21008029	21013812	1	6.57493	0.000207981	0.2537	0.000416971	0.0236516	1.64896	4.06866
peak397	21021962	21025127	1	6.98267	0.00660886	2.01798	0.701144	0.0078299	1.54296	0.749493
peak398	21044643	21044795	1	7.42766	0.0104968	2.10322	0.14676	0.0440632	2.14126	2.08089
peak399	21055167	21060535	1	6.87619	0.00527074	-0.961723	0.336232	0.00947411	1.84521	0.828
peak400	21110519	21115092	1	7.28707	0.00701365	-2.92313	1.41665	0.0132804	0.625352	4.54237
peak401	21443545	21444928	1	6.56663	0.015181	-0.74728	0.664066	0.0190794	-0.993359	0.832595
peak402	21475270	21479870	1	6.35135	0.00698686	-0.761556	0.330363	0.0155894	-1.02417	1.29781
peak403	21500186	21505073	1	7.12212	0.00440823	-2.46638	0.425138	0.00498255	2.32712	0.466425
peak404	21521435	21521882	1	7.06258	0.0214852	-2.26073	1.22185	0.0195583	-0.313533	0.973029
peak405	21580648	21583122	1	6.74021	0.00773478	0.351028	0.559841	0.0119478	-1.97455	1.06654
peak406	21586172	21591542	1	6.55647	0.0159223	1.16583	2.80055	0.0148521	-2.00279	2.02685
peak407	21603511	21607205	1	6.7372	0.0198713	0.650752	3.8013	0.0164767	-2.14012	2.20266
peak408	21614717	21617789	1	6.78401	0.0129459	1.55084	1.74612	0.0214845	2.53547	4.36935
peak409	21648516	21654309	1	6.67446	0.0075294	-0.515122	0.779209	0.012514	3.07774	2.00774
peak410	21658088	21673894	1	6.83355	0.00890195	0.492807	2.32401	0.0056187	2.73638	0.859171
peak411	21687718	21689369	1	6.69532	0.0163656	0.875844	1.27671	0.01646	-0.839682	1.11297
peak412	21762824	21764104	1	6.68296	0.00543308	1.5965	0.108499	0.0306463	1.88605	2.73455
peak413	21765284	21768000	1	6.85936	0.00958554	0.23017	0.729237	0.0131494	2.16252	1.10516
peak414	21835374	21836696	1	6.57367	0.031369	2.07593	4.01127	0.0204046	-1.82754	1.31779
peak415	21945886	21951732	1	6.67043	0.0126052	-0.44803	1.94371	0.0133334	-1.01463	1.70524
peak416	21972324	21973072	1	6.94626	0.0317855	-0.366548	4.02205	0.0279859	-1.12167	2.39318
peak417	21975242	21984305	1	6.55795	0.00710508	0.064782	0.792886	0.00267194	-0.379553	0.101972
peak418	21985764	21986434	1	6.79662	0.0279886	2.30124	1.90347	0.0206652	1.7382	0.778728
peak419	21989283	21999348	1	6.66668	0.0109733	-1.49328	1.06831	0.0161077	1.32378	1.83006
peak420	22030029	22033568	1	6.52476	0.0244095	-0.291999	3.60546	0.0489199	-1.32952	10.8001
peak421	22107932	22110731	1	7.6355	0.0086999	2.3009	1.94637	0.0213406	1.26649	9.04892
peak422	22261932	22267063	1	6.6138	0.00438378	2.25942	0.259386	0.00146086	-1.62975	0.0216672
peak423	22350333	22353218	1	7.42377	0.00358822	-2.87722	0.245503	0.0017096	0.577633	0.0504429
peak424	22378567	22382260	1	6.98633	0.00737963	2.76053	0.968595	0.00691426	1.82233	0.63452
peak425	22443437	22444448	1	6.92049	0.0228733	0.0122109	1.8254	0.0109653	-0.894149	0.340577
peak426	22468162	22469145	1	6.7157	0.0123055	-2.27373	0.590722	0.00969708	1.65245	0.286481
peak427	22743038	22743680	1	6.91972	0.0203769	-1.42901	1.30094	0.0125349	-1.30345	0.385526
peak428	22777077	22781126	1	7.13111	0.00416319	-2.2427	0.447942	0.0036697	-3.06911	0.344074
peak429	22968328	22968501	1	7.70375	0.0234734	-0.617065	1.07253	0.0171287	1.52828	0.424542
peak430	23035334	23040142	1	6.54986	0.00960563	-1.83452	1.09904	0.0153937	0.6947	2.5955
peak431	23125539	23128771	1	6.59759	0.012087	-1.13818	1.08098	0.0136589	-0.387106	1.27711
peak432	23130588	23135955	1	6.72703	0.0136193	-0.126106	1.13814	0.0212017	-0.54452	2.41371
peak433	23176449	23178721	1	6.68532	0.00996304	0.357014	0.385134	0.026758	-0.273641	2.60851
peak434	23344762	23347817	1	7.3962	0.00335555	2.12776	0.273466	0.00875036	1.57203	1.40535
peak435	23492132	23498558	1	6.64784	0.00724853	-2.436	0.984812	0.00325347	2.31731	0.170266
peak436	23502279	23505667	1	7.07377	0.0057085	-0.036419	0.468907	0.00761365	-2.07716	0.667064
peak437	23510596	23511723	1	6.58341	0.024424	2.01067	2.49951	0.0221139	-0.747909	1.75679
peak438	23666399	23672006	1	7.11146	0.00426433	-1.97891	0.60692	0.00154305	0.568516	0.0750232
peak439	23682655	23684298	1	6.7028	0.021382	-0.445207	2.12778	0.0292003	-1.91295	3.04979
peak440	23692877	23699796	1	7.32807	0.000516268	-0.898269	0.0102822	0.00556754	2.58297	1.05559
peak441	23729518	23731100	1	6.85596	0.00121275	2.06901	0.0113178	0.00329347	0.32684	0.0787956
peak442	23749945	23751992	1	6.49205	0.0244366	2.23364	2.82742	0.0107952	1.23534	0.430147
peak443	23792441	23793080	1	6.93985	0.0205933	-0.855158	1.21604	0.0102023	2.58759	0.263142
peak444	23807561	23811987	1	6.65923	0.00942754	-3.10334	1.01156	0.0145408	1.68929	1.79706
peak445	23856601	23859124	1	6.76335	0.0176793	-2.79991	2.74165	0.013138	1.43262	1.1596
peak446	23865978	23866792	1	6.89736	0.0214285	-2.84357	2.03859	0.0138509	1.10062	0.687299
peak447	23870969	23872053	1	6.95048	0.012894	-1.33063	0.985947	0.0268644	-1.47496	3.29613
peak448	23879846	23892584	1	6.8732	0.0131467	1.97525	2.86554	0.00727019	-2.48699	0.788574
peak449	23894017	23896787	1	6.85791	0.00755255	0.525809	0.390054	0.0168503	-2.683	1.82303
peak450	23907197	23908153	1	6.87376	0.0208532	-0.0380407	1.3843	0.00436753	-0.470756	0.0540897
peak451	23924707	23925511	1	6.84469	0.0319264	0.680206	2.75198	0.0181665	-2.72074	0.848927
peak452	23960909	23964000	1	6.49906	0.0113326	-0.0411017	1.32874	0.0131019	-1.90576	1.37146
peak453	24017938	24022597	1	6.84997	0.0103016	-0.806774	1.83289	0.0193922	-2.6387	5.89497
peak454	24068410	24072456	1	7.20543	0.00678313	-1.70083	0.927449	0.0075523	1.56887	0.901253
peak455	24085352	24087614	1	6.74779	0.0208039	-0.693386	3.30647	0.0109171	-0.22444	0.842221
peak456	24102796	24106984	1	7.11856	0.00986984	-2.75122	1.52875	0.0134915	1.96768	2.23712
peak457	24116029	24120469	1	6.88725	0.00999422	-2.66371	1.11623	0.0132285	1.94615	1.53463
peak458	24124948	24129218	1	7.20843	0.014231	2.33708	3.3642	0.0121545	1.37648	1.86236
peak459	24150769	24152863	1	7.61799	0.00761193	-2.70653	1.325	0.010118	0.0944504	2.25772
peak460	24164644	24165163	1	6.83487	0.0424082	-2.33659	4.0486	0.014064	0.253787	0.435012
peak461	24192231	24196034	1	7.2723	0.01018	2.72767	2.1804	0.00888451	1.28459	1.26383
peak462	24229347	24229961	1	6.83416	0.016663	2.70197	0.778665	0.0155244	1.48588	0.502146
peak463	24513171	24514610	1	7.08467	0.0158717	2.50528	1.8281	0.00908749	0.984118	0.486917
peak464	24525865	24526809	1	6.69427	0.00763609	2.03261	0.251558	0.010305	-2.7118	0.427762
peak465	24648042	24649371	1	6.85954	0.00533172	-2.43858	0.144784	0.00489921	-1.87014	0.0977654
peak466	24717349	24720834	1	6.59337	0.00633943	-0.181297	0.355534	0.00919198	-1.10871	0.576333
peak467	24738643	24746205	1	7.06086	0.0057342	-0.604168	0.980712	0.0114561	-0.821898	3.21473
peak468	24764182	24765564	1	6.82723	0.0125243	0.100257	0.662109	0.0167232	-1.17667	0.908913
peak469	24827955	24831437	1	6.63575	0.00764993	-0.582975	0.563644	0.00271485	-2.44742	0.0615708
peak470	24945682	24946456	1	6.78408	0.0351784	-0.379973	3.31164	0.0250762	-1.76502	1.26353
peak471	24967833	24972279	1	7.4476	0.00527732	-2.77773	0.931739	0.0149497	1.55311	5.68656
peak472	25014725	25015660	1	7.0516	0.00387302	-1.97083	0.0687511	0.0324732	-1.04778	4.00275
peak473	25030960	25033336	1	6.59542	0.0233063	1.5426	2.82576	0.0101221	-1.64147	0.417719
peak474	25040712	25042473	1	6.68032	0.0126357	0.483228	0.643927	0.0070214	2.18811	0.163521
peak475	25043592	25045126	1	6.64416	0.0252255	-0.62793	2.37031	0.0106158	-1.68532	0.313742
peak476	25055904	25057899	1	6.5396	0.0241843	0.918702	2.59096	0.00929949	-2.06765	0.321575
peak477	25069015	25075968	1	6.56522	0.00727861	0.709499	0.695779	0.0135082	-2.09661	2.0062
peak478	25174237	25176249	1	6.75878	0.00619122	0.992642	0.289448	0.0148456	-0.939228	1.40701
peak479	25524769	25525823	1	6.82639	0.00574661	-0.16489	0.148642	0.0135045	-0.0771345	0.766176
peak480	25556774	25560634	1	7.44329	0.00713407	-2.69181	0.798617	0.00742945	1.20619	0.690468
peak481	25564560	25567627	1	7.00523	0.00954103	-2.58774	1.67523	0.0055539	-1.54182	0.436242
peak482	25569994	25575005	1	7.37012	0.00620132	2.76732	1.30603	0.00166888	-0.195102	0.0872441
peak484	25663066	25667480	1	6.94042	0.00752488	-3.09132	1.19717	0.00930837	1.94292	1.4023
peak485	25755401	25763492	1	6.97381	0.00885565	-1.12952	2.7206	0.00516745	0.222103	0.885784
peak486	25868313	25872838	1	6.95463	0.0109602	0.965307	1.39704	0.00797102	1.81068	0.583989
peak487	25882670	25898698	1	6.86431	0.0134554	0.688001	2.77	0.00103123	-2.25621	0.0141192
peak488	25941064	25950557	1	7.00965	0.00408159	-1.80589	0.429627	0.0131716	1.29573	3.61115
peak489	26012372	26015596	1	6.60066	0.00304285	-2.68402	0.050447	0.00863931	2.10109	0.327768
peak490	26025891	26029145	1	6.69239	0.0100896	-0.119965	1.14672	0.0104517	-1.91189	0.948772
peak491	26054476	26054895	1	7.2347	0.0169232	0.890921	0.936375	0.0130138	-2.38198	0.499354
peak492	26069384	26071499	1	6.7544	0.0168322	-0.464911	2.03953	0.00558271	1.17206	0.174331
peak493	26112447	26114270	1	6.57305	0.0148277	0.297278	1.08856	0.0136486	2.81253	0.856202
peak494	26122694	26138620	1	6.70472	0.00119839	2.70567	0.0327404	0.00787089	1.70603	1.0455
peak495	26144201	26151311	1	7.24918	0.00345215	-3.09422	0.300704	0.0173365	2.48069	6.51098
peak496	26184986	26186692	1	7.03548	0.0096704	-2.56444	1.00497	0.00376776	-2.24908	0.131336
peak497	26197796	26203586	1	6.93986	0.00746781	-3.10985	1.00179	0.00527105	1.52644	0.373218
peak498	26216217	26235988	1	6.80142	0.00498392	-0.219355	1.14078	0.000561078	0.713049	0.0124732
peak499	26247644	26251077	1	6.94158	0.0092635	1.34395	1.24414	0.00197873	-0.735976	0.0503815
peak500	26252619	26254952	1	6.74929	0.00639854	-2.55509	0.387776	0.00516095	0.805404	0.221777
peak501	26259655	26260604	1	6.84057	0.0257715	-2.78407	2.4048	0.0362198	1.97053	3.71422
peak502	26322222	26326567	1	7.09627	0.0051625	-1.15748	0.634385	0.00618533	-0.876825	0.758782
peak503	26342970	26356389	1	6.67267	0.0126577	-0.799116	1.48869	0.0142393	1.00645	1.53233
peak504	26360548	26364262	1	7.04776	0.0116076	2.85346	1.36524	0.0180757	0.813368	2.78936
peak505	26436117	26441813	1	7.35696	0.0121761	-2.51361	4.50066	0.000284556	-3.07105	0.00239891
peak506	26471468	26471811	1	7.15812	0.0155364	0.899384	0.560383	0.0165796	-1.4061	0.500432
peak507	26484992	26489126	1	6.81526	0.0215711	3.05692	4.66979	0.011319	0.621622	1.1348
peak508	26490361	26492272	1	6.77814	0.0135262	-3.12656	1.30501	0.00899998	-2.78991	0.534889
peak509	26495200	26498474	1	7.17025	0.00929947	2.5453	1.23127	0.00468606	1.36732	0.235734
peak510	26551198	26553040	1	7.14613	0.0157415	-2.20533	2.85126	0.0102337	-0.558357	1.1099
peak511	26559916	26563925	1	7.07498	0.00319383	-1.69002	0.211837	0.00680009	1.94016	0.770752
peak512	26600837	26609883	1	6.81325	0.00827925	1.77429	1.74342	0.0103813	2.15422	2.25637
peak513	26632214	26633951	1	7.06608	0.0052787	-2.12066	0.261305	0.00952591	-2.29711	0.75543
peak514	26647115	26649426	1	6.81864	0.00439766	3.02615	0.188337	0.00907267	1.68455	0.595112
peak515	26662574	26663180	1	6.81311	0.010084	1.87309	0.26817	0.0132609	-0.760828	0.399782
peak516	26756872	26761060	1	6.77601	0.0123413	3.13698	1.99342	0.00909519	-2.61724	0.97617
peak517	26794962	26801458	1	6.89966	0.00876139	-2.99733	2.03497	0.00630484	1.96431	0.813118
peak518	26825317	26829076	1	6.9085	0.0172594	2.70765	4.56658	0.00949317	2.75221	1.24108
peak519	26855675	26862103	1	6.79354	0.00963554	-0.0735555	1.16546	0.00985438	-0.0507444	1.14233
peak520	26863535	26873024	1	6.57865	0.0194446	0.19987	3.88643	0.00651578	-2.27074	0.369124
peak521	26880052	26885088	1	6.62007	0.0244231	0.325446	3.15237	0.0202486	-1.14775	1.69763
peak522	26945128	26948654	1	7.25793	0.0140583	2.63179	3.05328	0.00290161	-0.886347	0.105012
peak523	27003805	27004524	1	6.93236	0.0169493	3.07515	1.14807	0.00570532	1.63468	0.0966441
peak524	27017282	27030671	1	7.04186	0.00584901	1.66456	1.45293	0.00361773	2.09618	0.454716
peak525	27108704	27118605	1	7.24509	0.00789884	1.54512	3.2711	0.00228247	2.06599	0.223325
peak526	27151382	27160753	1	6.6745	0.0114423	-2.02643	2.5708	0.00556955	-0.871917	0.524088
peak527	27190616	27192800	1	7.27805	0.0192134	2.83017	3.58297	0.00935231	1.31581	0.64296
peak528	27213759	27217718	1	7.34601	0.0105003	-2.86323	1.83267	0.00989687	1.84037	1.24465
peak529	27224861	27228829	1	7.26484	0.00763603	-1.10888	1.37909	0.00321626	-1.64261	0.186606
peak530	27247398	27250582	1	7.30258	0.00598674	2.29954	0.700835	0.00360615	-1.82568	0.194941
peak531	27319484	27325026	1	6.63472	0.00735072	-0.382838	0.685028	0.0129943	1.32476	1.61878
peak532	27357733	27359062	1	7.00935	0.00495156	2.15239	0.168316	0.0189836	2.68751	2.24146
peak533	27370899	27374400	1	6.55943	0.0152583	-0.297726	2.75389	0.008634	-3.02364	0.8236
peak534	27383770	27385774	1	6.65256	0.0224234	-0.958862	3.64646	0.0132105	0.972547	1.04609
peak535	27429471	27429570	1	8.01808	0.0258108	-1.1874	1.09961	0.00671846	-3.06513	0.071901
peak536	27447663	27449418	1	6.58002	0.0212486	0.674922	2.36155	0.0108225	-2.76906	0.587331
peak537	27450542	27451571	1	6.71537	0.00968058	-0.0477769	0.439921	0.0116335	-2.72168	0.581498
peak538	27455480	27456194	1	6.88302	0.0188189	-0.768773	1.26189	0.0192218	-3.05652	1.2411
peak539	27462225	27465574	1	6.63027	0.0139777	-0.853232	1.86339	0.00490421	1.90318	0.175074
peak540	27471759	27473130	1	6.78963	0.00895585	-0.245815	0.473296	0.00646984	2.00638	0.189313
peak541	27474707	27482381	1	7.06005	0.00201894	-0.843704	0.135086	0.0120167	0.678302	4.20613
peak542	27560086	27563180	1	7.15561	0.00624522	2.47496	0.503876	0.013661	2.24517	1.94965
peak543	27622991	27629211	1	6.75264	0.0120082	-0.67725	2.55572	0.0103022	2.59916	1.64992
peak544	27644464	27645351	1	6.82688	0.027417	-0.849759	3.4207	0.0124329	-1.92865	0.54897
peak545	27646821	27650870	1	7.20706	0.00472145	-2.02931	0.440313	0.00690782	2.37299	0.830853
peak546	27652661	27654659	1	6.4997	0.0102596	-0.783922	0.675842	0.0102625	-1.97044	0.53037
peak547	27676080	27676586	1	6.9954	0.0222655	1.88936	1.05236	0.0202753	2.00196	0.692353
peak548	27683805	27684124	1	7.17967	0.0346154	1.85273	2.44922	0.0201273	0.98013	0.697
peak549	27690881	27694521	1	6.911	0.0222238	2.20091	5.67332	0.023093	1.87308	4.67864
peak550	27716679	27722487	1	6.7443	0.00371298	-3.1323	0.202215	0.00911379	1.91395	0.927007
peak551	27741116	27746790	1	6.57352	0.00847552	-0.947774	0.828406	0.0237673	-1.82345	5.02023
peak552	27752674	27758666	1	6.76464	0.00560114	-0.42856	0.416903	0.00613851	-2.4054	0.42927
peak553	27814458	27819609	1	7.23917	0.00765025	2.89947	1.65027	0.00425361	1.75251	0.378901
peak554	27823048	27824362	1	6.59224	0.0113511	-1.45138	0.527607	0.0145325	-2.37907	0.772921
peak555	27829152	27833463	1	6.76112	0.00659561	0.99135	0.575504	0.0184949	-1.07562	3.71726
peak556	27844831	27856886	1	7.06076	0.00115806	2.7704	0.0312549	0.00481552	1.18432	0.418707
peak557	27860240	27865980	1	6.62051	0.00655376	0.747232	0.748543	0.00199064	1.97627	0.0552975
peak558	27880619	27904564	1	6.71839	0.00443435	2.12922	0.395683	0.00531219	1.28459	0.441542
peak559	27914369	27934043	1	6.85126	0.00808413	2.64383	1.51606	0.0089839	1.62344	1.3847
peak560	27958331	27962275	1	6.57154	0.0131701	1.86398	0.957788	0.00520973	1.28186	0.118493
peak561	27985382	27990326	1	6.55253	0.00592761	1.56505	0.474018	0.00789513	1.75993	0.658695
peak562	27994812	27999927	1	7.04313	0.0026042	3.09667	0.154335	0.0057	0.529601	0.664981
peak563	28051422	28054945	1	7.04635	0.0123789	3.02214	2.61717	0.0132319	0.883102	2.48696
peak564	28098798	28102990	1	7.16451	0.00811048	-1.84004	1.64846	0.00352681	1.55727	0.245176
peak565	28156425	28160282	1	7.05423	0.00857445	-2.77656	1.54449	0.00695381	-1.49089	0.771624
peak566	28184746	28185546	1	7.05416	0.00630683	-2.70955	0.205661	0.00725304	-1.80201	0.21185
peak567	28198527	28203220	1	6.85072	0.00599236	-3.12065	0.420477	0.0157129	0.93077	2.38977
peak568	28239219	28241898	1	7.12878	0.0157399	-3.04017	4.18623	0.0124268	1.26797	2.01621
peak569	28285684	28288519	1	7.37283	0.00804031	2.63092	1.09601	0.00221286	-1.60081	0.0615308
peak570	28299639	28301321	1	6.64477	0.025602	-0.53358	2.87325	0.0121919	-1.63124	0.483904
peak571	28305857	28306514	1	6.86933	0.00282091	1.2225	0.0225986	0.028518	-1.12243	1.88569
peak572	28412840	28417891	1	6.84824	0.0074732	-2.73266	1.27022	0.00119372	1.9808	0.0254659
peak573	28430845	28432750	1	6.8147	0.0180312	0.351999	1.54031	0.0196785	-0.88482	1.5201
peak574	28489979	28491431	1	6.79266	0.0127888	1.79872	0.800451	0.0201933	-1.84291	1.57972
peak575	28498780	28503921	1	6.47487	0.0113029	0.0258362	1.39987	0.00925889	-1.07962	0.733303
peak576	28558509	28560149	1	7.63528	0.00750838	-3.08011	0.83672	0.0071616	2.51544	0.659112
peak577	28561864	28564789	1	7.5168	0.0070232	1.27953	1.12558	0.00815026	2.65571	1.42243
peak578	28572833	28576728	1	6.87217	0.0207454	1.34374	3.3906	0.0183406	-2.28621	2.34813
peak579	28585109	28588291	1	7.1296	0.00822726	2.72279	0.927054	0.0117478	1.47272	1.40553
peak580	28654962	28656524	1	7.29361	0.00894346	-2.55987	0.847177	0.00491802	-1.94615	0.206294
peak581	28695577	28698209	1	7.37913	0.00129706	-0.784902	0.0360297	0.0100311	-2.50774	1.9064
peak582	28831659	28837501	1	7.14464	0.0163907	-2.23156	5.58068	0.00474036	-0.873021	0.399651
peak583	28843699	28846710	1	6.77795	0.0128335	-1.61349	2.23402	0.00850116	-3.1348	0.967575
peak584	28878126	28881283	1	7.31735	0.0104096	-3.00365	1.65532	0.00244704	0.583971	0.0821168
peak585	28905151	28909700	1	7.33814	0.00984005	-2.80809	2.83182	0.00380584	0.609812	0.382614
peak586	28918956	28919602	1	6.77895	0.00183181	0.835824	0.00773377	0.0145081	1.02065	0.410819
peak587	28928577	28930288	1	6.83464	0.0192834	-1.68044	2.4139	0.016306	-1.34995	1.36059
peak588	28966372	28971456	1	7.27649	0.00569148	-2.37726	0.897367	0.00662676	0.503584	1.14905
peak589	28973743	28976113	1	7.15804	0.010056	2.52035	1.74578	0.0104555	-1.1977	1.43552
peak590	28990352	28991154	1	6.68109	0.00730309	-0.848063	0.190638	0.0238503	1.12287	1.61541
peak591	28994280	28996616	1	7.49621	0.00952291	-2.6062	1.50953	0.00149322	2.19442	0.0306643
peak592	29062171	29066976	1	7.26339	0.00776531	-2.65391	1.78449	0.00262413	0.623106	0.185323
peak593	29101549	29102337	1	7.00807	0.00990741	-1.27198	0.332241	0.00892658	1.94447	0.212241
peak594	29111809	29112377	1	6.90205	0.0167682	-1.71575	0.894916	0.0201292	-1.23073	1.03145
peak595	29211102	29215035	1	6.85702	0.0144526	2.63925	3.03518	0.00948199	0.875795	1.08541
peak596	29240215	29242528	1	6.94026	0.0103107	-2.32164	0.886997	0.0126455	1.50079	1.04407
peak597	29448414	29452016	1	6.56807	0.0199995	2.16887	1.87295	0.0241633	2.55539	2.40906
peak598	29505260	29509536	1	7.37006	0.00482118	-1.81556	0.716846	0.00709871	0.0187421	1.54296
peak599	29528714	29529872	1	6.95774	0.00783324	-1.97732	0.403046	0.0103923	1.7353	0.559332
peak600	29555969	29559259	1	6.90458	0.0116951	-2.53636	2.28026	0.00669101	2.8173	0.706491
peak601	29562161	29566046	1	6.88628	0.00490864	-2.22806	0.294899	0.00578422	2.83006	0.394096
peak602	29709713	29710209	1	6.85762	0.0162382	-0.974711	0.487315	0.0226069	1.47459	0.715945
peak603	30559169	30559305	1	7.62591	0.0158247	0.966807	0.327606	0.0352089	0.6179	1.51145
peak604	31180694	31181036	1	7.32914	0.0172125	3.06988	0.808814	0.0135996	-0.025997	0.473645
peak605	31189978	31199206	1	6.68118	0.0111617	0.168374	1.26572	0.00527624	-1.49014	0.212387
peak606	31219099	31224080	1	6.54831	0.018612	0.0919128	1.01373	0.0222847	-0.775981	1.21729
peak607	31228237	31230733	1	6.62129	0.0100565	-0.113585	0.450669	0.00343675	-2.62287	0.0473195
peak608	31234345	31237093	1	6.64166	0.0282814	-0.184656	2.28704	0.0285303	-0.958037	1.85062
peak609	31253388	31256581	1	6.50449	0.00852595	1.31565	0.643586	0.0184575	-2.65334	2.88604
peak610	31258970	31260666	1	6.57882	0.0174852	0.651989	1.42671	0.0244852	-2.25119	2.42016
peak611	31270755	31275397	1	6.55225	0.00898349	0.989665	1.02042	0.0111406	-1.11499	1.27952
peak612	31287776	31298746	1	6.74038	0.00754644	0.803158	1.33235	0.00547644	-1.13017	0.566731
peak613	31319103	31321562	1	6.69076	0.0107902	1.7672	0.804154	0.00960234	-1.73572	0.497761
peak614	31358997	31362332	1	6.68731	0.0115911	-0.694949	1.29909	0.0100992	-0.783348	0.81965
peak615	31372953	31385174	1	6.6674	0.00708445	1.33446	1.14147	0.000761814	-1.23045	0.0105791
peak616	31535507	31539189	1	7.19987	0.00548823	-0.546498	0.63273	0.00426001	-1.20502	0.289114
peak617	31627415	31628840	1	6.82418	0.0144593	2.1858	1.23863	0.00882192	0.0367154	0.438819
peak618	31654566	31655308	1	6.83152	0.0155656	2.32343	0.612392	0.0292864	1.269	1.67247
peak619	31687639	31694040	1	6.36613	0.0270832	1.04203	1.02795	0.0231614	-3.11755	0.746094
peak620	31711313	31713083	1	6.4502	0.0060047	1.98904	0.072424	0.0252474	2.48418	1.12251
peak621	31768003	31773065	1	7.29271	0.0125991	-2.22308	3.48038	0.00987395	1.77392	1.68166
peak622	31838794	31851306	1	6.85007	0.00904795	-0.35807	1.52917	0.0118981	0.873646	2.19582
peak623	31867227	31868149	1	7.06359	0.00875007	2.49303	0.445798	0.0222141	1.90857	2.17607
peak624	31885720	31886911	1	6.50497	0.0315242	2.68829	3.1191	0.0137553	-1.53431	0.439
peak625	32014600	32015477	1	6.86733	0.00877033	0.464578	0.304768	0.0149436	0.424664	0.831908
peak626	32041654	32043794	1	6.72457	0.0255781	1.12334	2.6251	0.0292319	2.89032	3.34208
peak627	32083349	32083901	1	6.95999	0.022499	-2.94863	1.18797	0.0334849	1.17546	2.078
peak628	32105443	32111725	1	7.11237	0.00410903	-1.85649	0.379582	0.00657647	2.74132	0.926902
peak629	32130099	32136749	1	6.61544	0.00927164	0.0644062	1.2278	0.0037074	2.73495	0.177703
peak630	32158109	32164325	1	6.71571	0.0128082	0.454393	1.28275	0.00410301	-1.72361	0.101674
peak631	32164858	32170843	1	6.71934	0.0148688	0.980983	2.30425	0.00974928	2.36292	0.869033
peak632	32179182	32183495	1	6.59379	0.00938409	2.79668	1.15576	0.00842537	3.12949	0.869794
peak633	32209424	32214303	1	6.63312	0.00849512	-0.953775	0.77977	0.00659315	-1.16979	0.364135
peak634	32215721	32239864	1	6.7604	0.00395992	0.363106	0.485274	0.0123984	1.92674	3.69598
peak635	32247018	32251627	1	6.61905	0.00321242	0.958105	0.124306	0.0157894	2.89107	2.91798
peak636	32252268	32257115	1	6.96009	0.0106417	2.10689	2.21361	0.00638238	1.00234	0.656479
peak637	32268358	32268712	1	7.17085	0.00555411	-1.54286	0.0667154	0.00890624	-2.98717	0.168566
peak638	32275464	32281147	1	6.58568	0.0157996	-0.307473	2.48488	0.0167501	-1.24652	2.10242
peak639	32307282	32309718	1	6.54493	0.0195876	0.349008	1.60062	0.047066	-1.46291	7.01686
peak640	32389494	32390759	1	6.70901	0.0252832	0.551505	2.20434	0.0212679	-1.40837	1.20186
peak641	32396411	32405951	1	6.67985	0.00400594	-0.248356	0.32604	0.00832654	-1.17748	1.07192
peak642	32408181	32410864	1	6.66362	0.00827979	-0.862572	0.65441	0.00836421	-1.37285	0.502734
peak643	32420609	32421064	1	6.95244	0.00821939	-0.545824	0.142228	0.0030242	1.15245	0.0150395
peak644	32429522	32430311	1	6.94558	0.0244533	0.710748	2.48937	0.0094725	2.85145	0.357394
peak645	32469008	32469329	1	7.10173	0.0301048	-0.141196	2.00914	0.020517	-1.91267	0.719192
peak646	32478249	32482379	1	7.37214	0.0103126	-2.62749	2.06148	0.0108213	0.769007	2.00347
peak647	32505943	32508367	1	6.66203	0.0154022	-0.328198	1.35139	0.0154487	-1.15615	1.03739
peak648	32521064	32521869	1	6.86019	0.0166384	-2.05982	1.12508	0.0137461	-2.56421	0.723199
peak649	32527935	32529487	1	6.83097	0.00368049	0.971153	0.0862903	0.0213299	-2.57546	2.72871
peak650	32537230	32541229	1	6.99647	0.00452754	-2.78467	0.367886	0.00931944	1.86534	1.20071
peak651	32542019	32543718	1	6.67496	0.0224619	-0.0516449	3.12603	0.022024	0.267612	2.79917
peak652	32572707	32577486	1	7.21032	0.00613039	2.55834	1.06463	0.00290521	1.0682	0.190308
peak653	32644025	32648156	1	7.3368	0.00977879	-2.93693	2.40892	0.00386317	2.49837	0.326682
peak654	32662473	32668227	1	6.98221	0.00696039	3.14014	1.11644	0.0040388	2.33792	0.311506
peak655	32669388	32673782	1	7.02114	0.00605926	1.42352	0.567693	0.014352	1.52421	2.50259
peak656	32681292	32682646	1	6.7878	0.00849917	1.71029	0.400413	0.0133518	3.09822	0.965577
peak657	32685458	32690169	1	7.21825	0.00518673	2.35588	0.302218	0.00971386	1.93864	0.810571
peak658	32704761	32708570	1	7.09813	0.011421	2.55989	1.71671	0.0146962	1.16581	2.21608
peak659	32756456	32758845	1	7.00412	0.0178691	2.67864	3.27601	0.0131198	1.35312	1.33079
peak660	32797581	32807720	1	7.01229	0.00670242	0.897253	0.681768	0.000454959	1.57761	0.00245714
peak661	32816432	32821273	1	7.08332	0.00739697	1.73673	1.24042	0.00453389	1.15094	0.380302
peak662	32826530	32828976	1	6.8259	0.00877625	0.123238	0.726908	0.0201433	-2.12188	3.11557
peak663	32856686	32861548	1	7.22016	0.00278973	2.3739	0.122886	0.0081847	3.10254	0.995415
peak664	32865456	32867739	1	6.45163	0.0156912	-1.61641	1.75299	0.0021409	2.31195	0.0281846
peak665	32892155	32892830	1	6.97108	0.00129342	-0.0989264	0.00510254	0.00903757	-2.37488	0.212996
peak666	32929630	32931801	1	7.15385	0.00446008	-2.15202	0.247402	0.00615217	0.884623	0.413659
peak667	32965441	32967661	1	6.58834	0.00266722	1.84985	0.0460953	0.0130429	2.79797	1.03673
peak668	33004231	33006576	1	6.75184	0.0101842	-1.83344	0.944232	0.0176052	-3.10965	2.80268
peak669	33077091	33078714	1	6.76559	0.0109734	1.29353	0.939168	0.0120086	2.95821	1.10434
peak670	33114746	33121535	1	7.03933	0.00892263	-1.56938	2.49635	0.00301302	-3.03677	0.280467
peak671	33166938	33170017	1	7.03422	0.00819475	-2.48292	0.617843	0.0196677	1.20911	2.87107
peak672	33206167	33209153	1	6.61911	0.0175022	2.18496	2.41431	0.0109046	3.09233	0.889981
peak673	33219036	33221801	1	7.05214	0.0144589	-1.88478	1.79057	0.0169028	1.49254	1.93226
peak674	33280926	33285463	1	7.2965	0.00331969	-2.35674	0.219951	0.0051108	0.979722	0.444656
peak675	33334708	33338992	1	6.61367	0.00422034	-0.949965	0.148442	0.0129057	1.29529	1.07365
peak676	33351569	33353241	1	6.60381	0.0274091	-0.716993	2.23195	0.0403538	1.57721	3.60166
peak677	33355590	33360692	1	6.48089	0.0111348	-2.02979	1.44799	0.0118158	2.18333	1.37567
peak678	33365760	33367625	1	6.98635	0.00994622	-2.6986	0.557955	0.0148719	0.477588	1.16181
peak679	33390300	33391691	1	6.6862	0.0191688	1.78872	1.63472	0.0130965	-1.64947	0.591003
peak680	33405229	33406275	1	6.85104	0.0190339	-0.396084	1.79971	0.0145136	-0.393089	0.939252
peak681	33424842	33431064	1	6.77418	0.00459472	1.31353	0.533577	0.00466244	2.85491	0.532844
peak682	33438042	33439038	1	7.53966	0.0141707	-2.74533	2.06296	0.00119088	1.04576	0.0119712
peak683	33449717	33451116	1	6.87259	0.0147636	-0.419867	1.0234	0.0083789	-2.65965	0.297073
peak684	33480472	33481095	1	6.96295	0.0202461	-0.0804556	1.28024	0.0410563	-1.73139	3.95718
peak685	33500244	33503151	1	7.03172	0.0103361	-3.11596	1.7163	0.00429369	-2.61699	0.267359
peak686	33540007	33540752	1	6.7148	0.0282013	0.6353	2.20238	0.023214	-1.62285	1.15564
peak687	33545606	33555450	1	6.79011	0.00354132	-1.61	0.489723	0.00577132	-2.99639	1.28218
peak688	33591304	33595092	1	7.13258	0.0155861	-1.88333	3.64414	0.00990421	-1.82831	1.18559
peak689	33615701	33620004	1	6.80886	0.0180804	0.0353829	2.57184	0.0191994	-0.730968	2.44851
peak690	33625157	33628393	1	6.68915	0.00422222	0.535038	0.176397	0.0079381	-0.878839	0.523199
peak691	33634107	33638796	1	6.67565	0.0105575	-0.539236	0.730672	0.00501095	-0.85967	0.133788
peak692	33640220	33649051	1	6.59157	0.00152538	1.76663	0.0402926	0.00713756	2.28635	0.74853
peak693	33720362	33727409	1	6.89821	0.00728531	-0.899576	1.61636	0.00411699	2.67314	0.464072
peak694	33760881	33762190	1	6.79838	0.00933156	1.06913	0.424463	0.0229016	-1.64751	2.01688
peak695	33796566	33801035	1	6.76575	0.00793853	-1.97459	0.692164	0.0109219	-1.81619	1.05387
peak696	33802198	33816618	1	7.00311	0.0038618	-1.37694	0.385092	0.00896091	-1.92699	1.66849
peak697	33823312	33836913	1	6.7892	0.0144236	0.0416864	3.82825	0.00927963	-1.25989	1.20216
peak698	33843455	33846378	1	6.3412	0.022883	-0.705082	2.77624	0.0259492	-1.62967	2.66409
peak699	33847483	33851073	1	6.72755	0.013631	-0.175672	1.21173	0.00778467	-0.92287	0.316786
peak700	33892930	33897597	1	6.77134	0.00638754	-0.0116271	0.828726	0.00906071	0.467328	1.51747
peak701	33932634	33940382	1	6.8042	0.00732282	-1.03912	1.27867	0.00234124	-2.00945	0.104744
peak702	34436649	34441436	1	6.65138	0.0261685	-0.302626	5.60573	0.00844455	-1.36283	0.434053
peak703	34628205	34633756	1	6.90435	0.00420438	-1.0202	0.225114	0.00916924	0.603506	0.964896
peak704	34731855	34732464	1	6.86228	0.00774985	2.21411	0.157209	0.0244018	1.40137	1.18665
peak705	35316396	35319106	1	6.68327	0.00533807	-0.492606	0.265418	0.0111624	-1.80024	0.876294
peak706	35322499	35326155	1	7.36607	0.00380865	-2.04514	0.310228	0.00455707	-2.38352	0.402741
peak707	35330318	35338671	1	6.62555	0.00763746	-2.03842	1.00222	0.00945662	2.22904	1.30961
peak708	35383640	35385837	1	6.39379	0.0221176	-1.60606	1.63948	0.0112224	1.3079	0.338074
peak709	35388344	35396582	1	6.53225	0.0161522	-1.3531	1.42328	0.0129836	1.25012	0.734292
peak710	35448594	35452829	1	6.91871	0.00685222	-2.60079	1.05147	0.00993933	2.69009	2.04187
peak711	35495274	35498025	1	7.18722	0.00671486	-1.94823	0.746286	0.00849014	-2.06239	1.00516
peak712	35544250	35546572	1	7.33962	0.00595397	-0.192765	0.680205	0.0128776	-1.44428	2.35866
peak713	35651710	35659581	1	7.1164	0.00413886	-0.366383	0.636793	0.00486093	1.29431	0.66732
peak714	35675874	35676783	1	6.81702	0.0022855	1.38243	0.0176652	0.0138624	-1.2648	0.518015
peak715	35733760	35735941	1	7.16323	0.0032854	-2.39681	0.149122	0.0095085	2.10201	1.02369
peak716	36019281	36035290	1	6.9602	0.00630426	-2.67808	0.978934	0.0137961	1.25127	3.71
peak717	36037126	36039463	1	6.72486	0.00435818	3.08968	0.191342	0.00477414	2.31423	0.188853
peak718	36101847	36104510	1	6.46743	0.00791189	-2.70057	0.346733	0.013345	-1.38279	0.756163
peak719	36105418	36108386	1	7.11109	0.00224964	-2.41724	0.0777374	0.00726745	-0.0660082	0.793466
peak720	36172983	36174901	1	7.01921	0.0109675	2.77132	0.933351	0.0065582	1.2579	0.255082
peak721	36179202	36185516	1	7.36739	0.00880471	-2.67259	1.6275	0.0127758	1.15232	2.76409
peak722	36234181	36236002	1	6.99757	0.011515	2.94618	1.26423	0.0128582	1.24946	1.20888
peak723	36272444	36277119	1	7.07794	0.00439838	2.40275	0.541365	0.00474101	-2.9458	0.589933
peak724	36310852	36311821	1	6.75634	0.0170353	-0.523208	1.05232	0.0122067	-0.267309	0.494889
peak725	36347620	36353315	1	7.06158	0.00883654	3.08713	2.57939	0.00549335	1.55674	0.74185
peak726	36394696	36399714	1	7.21471	0.00403188	2.82581	0.633158	0.00594094	1.15482	1.07154
peak727	36549207	36550899	1	7.04058	0.0184471	-3.09981	2.97628	0.0151494	-2.32907	1.70743
peak728	36553631	36565870	1	6.95204	0.00704562	-1.06555	1.35556	0.0013188	-0.990798	0.0383563
peak729	36613147	36630513	1	7.31941	0.0015234	-2.99966	0.158863	0.00432387	0.854341	1.08331
peak730	36630684	36634368	1	6.39476	0.0153649	-0.455771	2.32778	0.014891	-1.12728	1.67719
peak731	36635665	36644003	1	6.4948	0.00404553	-1.64362	0.281092	0.00624067	-1.92464	0.544891
peak732	36652510	36655958	1	6.59383	0.0046627	-0.496547	0.209837	0.00718347	-1.41566	0.369287
peak733	36665898	36666577	1	6.96032	0.0106986	0.414565	0.34728	0.0221405	-0.0690358	1.42831
peak734	36688804	36692665	1	7.33715	0.00775408	2.84173	1.30815	0.00728667	-0.209023	1.06429
peak735	36771403	36773739	1	7.07493	0.00890777	2.25848	0.599439	0.0187289	2.22438	2.15283
peak736	36786411	36790372	1	6.63972	0.0192625	2.32663	2.27922	0.0222392	2.25326	2.47617
peak737	36830850	36835976	1	6.60688	0.00497996	-2.39774	0.402122	0.0101565	0.222244	1.63322
peak738	36837670	36842171	1	6.97234	0.0034799	0.830243	0.283587	0.00526212	1.43407	0.510463
peak739	36845706	36857350	1	6.84904	0.00115386	-1.74571	0.05037	0.00453661	1.42869	0.616835
peak740	36861499	36865207	1	7.14501	0.00769897	-1.34191	1.21756	0.00959728	1.15873	1.53604
peak741	36885939	36886984	1	6.84413	0.0183379	-0.770755	1.77021	0.0306217	-1.16117	3.79713
peak742	36912074	36917144	1	6.81956	0.00849621	-2.40268	1.19631	0.0030278	1.94933	0.121082
peak743	36927071	36931140	1	7.14407	0.00603264	-2.87954	0.778219	0.00902697	1.33212	1.34462
peak744	37169481	37170133	1	7.02587	0.0244539	-0.46468	2.09317	0.00980941	-1.1109	0.259163
peak745	37497322	37500876	1	6.40767	0.0123127	-1.22862	0.741074	0.025839	1.73555	2.50478
peak746	37543859	37544383	1	6.99091	0.0050953	2.9537	0.0748724	0.00504519	-1.03796	0.0573765
peak747	37920600	37921207	1	7.03886	0.00491688	2.69826	0.0818502	0.0154248	-0.867701	0.652613
peak748	37936962	37946263	1	6.91248	0.00295097	1.37998	0.119297	0.00857418	1.92284	0.807813
peak749	37977732	37981441	1	7.21229	0.0071138	2.8771	1.04925	0.00911944	1.93603	1.30614
peak750	38017247	38020043	1	7.28991	0.00558283	-2.11919	0.404425	0.00352988	1.12825	0.134524
peak751	38022050	38023557	1	6.80875	0.00861469	-1.81179	0.30457	0.0030434	-3.02319	0.0377183
peak752	38059501	38063923	1	6.89476	0.0111	2.55796	1.87331	0.00362547	2.45139	0.169173
peak753	38153849	38158789	1	7.09248	0.0142736	-3.03883	2.24569	0.00678616	2.13313	0.403464
peak754	38187281	38189289	1	6.6512	0.0114921	-0.110268	0.452838	0.027844	-0.449252	2.37175
peak755	38191334	38192833	1	6.7731	0.0184214	-0.798351	1.39048	0.0190218	-0.313684	1.36148
peak756	38217982	38219132	1	6.28513	0.0206844	-2.85747	1.07127	0.0190782	0.963736	0.7579
peak757	38229404	38232278	1	6.55404	0.00387284	-1.96462	0.065162	0.0104843	1.49934	0.376988
peak758	38258824	38262189	1	6.60853	0.0233546	-1.90972	3.6677	0.0117592	1.13413	0.774169
peak759	38271218	38277746	1	7.03279	0.0102439	-2.94781	2.58418	0.0180075	2.12466	6.3662
peak760	38278015	38283886	1	6.58417	0.0153806	0.0204943	2.41234	0.0214191	-1.05163	3.67153
peak761	38321784	38327001	1	7.07698	0.0117527	-1.61762	1.90914	0.00665733	1.95958	0.491909
peak762	38396369	38398275	1	6.9117	0.00622457	2.24499	0.267321	0.00792897	1.96501	0.334861
peak763	38409507	38414358	1	7.15511	0.00329333	-1.61743	0.173376	0.0038509	-2.20342	0.204927
peak764	38452856	38457154	1	7.06957	0.00411143	-1.9026	0.329097	0.00273794	-1.52293	0.114713
peak765	38460887	38467553	1	6.54583	0.00585618	-0.853105	0.363675	0.00905242	-2.61421	0.78711
peak766	38468915	38472070	1	6.77539	0.0116405	2.78374	0.960621	0.0157739	1.7866	1.31207
peak767	38477419	38483207	1	6.8908	0.00178248	-1.85873	0.0649512	0.00859224	-3.03276	1.49884
peak768	38509873	38511326	1	6.41083	0.0111943	2.63118	0.454586	0.00551354	0.597217	0.0974375
peak769	38512107	38514377	1	6.62812	0.0238617	-3.08594	3.30199	0.0168851	1.80237	1.24438
peak770	38941415	38942541	1	6.64368	0.00568092	1.2157	0.138478	0.00257646	-0.11046	0.0281533
peak771	39321382	39330432	1	6.85988	0.0060794	-2.82839	1.07151	0.00127861	1.43136	0.0362429
peak772	39337749	39341370	1	7.08441	0.0055901	-2.16322	0.431132	0.00731128	2.39998	0.65257
peak773	39384027	39385109	1	6.80098	0.0178312	0.344048	1.19024	0.0165154	-1.50243	0.774516
peak774	39394774	39397575	1	6.75138	0.00942659	-0.539659	0.4642	0.031068	-0.924361	4.03779
peak775	39406626	39408046	1	6.88282	0.0142917	-1.12669	1.08845	0.0155069	-2.82581	1.21513
peak776	39455363	39459914	1	6.97408	0.00524695	2.80547	0.590751	0.00610197	2.84277	0.727778
peak777	39462552	39463902	1	6.78126	0.0133551	-0.666441	0.683894	0.0194568	-2.85427	1.34833
peak778	39491215	39493253	1	7.59852	0.0066808	2.93203	1.01488	0.00862837	2.2863	1.37721
peak779	39512667	39513133	1	6.91639	0.015719	0.350564	0.571203	0.0254463	-1.36592	1.14247
peak780	39544980	39558662	1	6.62753	0.00712958	-0.869826	0.849797	0.00934121	3.1295	1.38073
peak781	39563531	39565690	1	6.69854	0.0138072	-0.668096	1.62743	0.00851658	-2.57754	0.552777
peak782	39567913	39576793	1	7.05047	0.00361586	-1.55591	0.274291	0.00233539	-2.8921	0.111854
peak783	39623640	39624822	1	6.83278	0.0451763	-0.204522	8.29538	0.0154588	-1.33071	0.725253
peak784	39655591	39659638	1	6.47143	0.0108823	-0.363348	0.913124	0.0130675	-1.64485	0.977186
peak785	39660705	39662592	1	6.53528	0.0230177	-0.305332	2.59583	0.0154248	-0.828821	0.953013
peak786	39668890	39673092	1	6.79573	0.0166297	0.00708712	2.34867	0.0232931	-1.53415	3.43332
peak787	39677938	39682693	1	6.68104	0.0210038	0.297975	3.94287	0.0203398	-1.59675	2.8018
peak788	39701933	39705905	1	6.58621	0.0153527	-0.682834	1.56293	0.0168949	-1.62697	1.41102
peak789	39724608	39724741	1	7.95983	0.0448329	-0.411483	4.49808	0.0205556	-2.04063	0.745343
peak790	39728238	39728860	1	6.84309	0.00477192	1.22369	0.0664832	0.0367908	-1.72756	3.14308
peak791	39730920	39740343	1	7.05025	0.00776248	-1.5349	1.38392	0.0111811	-0.414631	2.70434
peak792	39757696	39760604	1	6.578	0.0151868	-0.827459	1.64997	0.018792	-2.18448	2.08126
peak793	39795966	39799173	1	6.65156	0.0224581	0.0645168	3.50061	0.0225721	-1.59455	2.64569
peak794	39857195	39859483	1	6.46644	0.0166773	0.718688	1.34358	0.0125565	-1.24456	0.601805
peak795	39863428	39865703	1	6.57418	0.00699497	1.53998	0.280737	0.012866	-1.20392	0.759612
peak796	39870578	39881948	1	6.71061	0.00318434	1.65768	0.290524	0.00707367	-2.89256	1.39675
peak797	40004436	40007841	1	6.73936	0.0195578	0.385254	3.58864	0.0186493	-1.66687	2.4964
peak798	40024423	40025448	1	6.93756	0.010795	-1.1083	0.617887	0.0152666	-2.55907	1.12423
peak799	40038101	40043437	1	6.89061	0.00631294	0.134628	0.881148	0.00441695	2.47812	0.371689
peak800	40118711	40120510	1	6.90538	0.0058515	0.915647	0.247793	0.00511914	2.76575	0.180723
peak801	40135109	40139015	1	6.88225	0.00170774	2.08847	0.0237656	0.0116501	2.12857	0.888362
peak802	40152809	40158776	1	6.9479	0.00451448	-1.90656	0.157742	0.0140025	1.35031	1.21637
peak803	40166353	40167911	1	6.63197	0.00875886	1.56784	0.412428	0.00400896	-2.82035	0.0839625
peak804	40204023	40207612	1	6.84495	0.010673	-0.502928	1.87399	0.00290424	-2.16603	0.112615
peak805	40251143	40255361	1	6.25832	0.0232161	0.516322	2.60008	0.010104	-1.86366	0.389237
peak806	40343031	40344722	1	6.63325	0.0203965	0.293398	1.80349	0.0156714	-1.62978	0.807916
peak807	40347033	40349696	1	7.19909	0.0016123	-2.49073	0.0404981	0.00362486	-0.295818	0.195068
peak808	40365566	40368584	1	6.83552	0.00981428	-3.04121	0.838016	0.0088246	2.71788	0.612499
peak809	40417726	40427648	1	6.69031	0.00862024	2.48014	1.81175	0.0116018	1.59562	2.43736
peak810	40504700	40510064	1	7.32758	0.0144431	-2.85735	5.39023	0.00789406	1.1897	1.27476
peak811	40549503	40550976	1	6.61359	0.019787	-0.462735	1.91487	0.0245374	-1.89543	2.25638
peak812	40559965	40563728	1	6.94279	0.0119174	-1.44565	2.84475	0.00678348	1.89168	0.727073
peak813	40598382	40599075	1	6.94933	0.0322552	-0.945625	3.0815	0.025884	-1.93445	1.55822
peak814	40618523	40618906	1	7.08301	0.00655371	-1.80039	0.100118	0.0260597	2.87775	1.53915
peak815	40626345	40630800	1	7.26946	0.00955238	-2.4902	2.69492	0.00631767	1.729	0.913378
peak816	40721143	40725451	1	7.31811	0.00642776	-1.30216	1.25577	0.00284486	-0.451166	0.227275
peak817	40773576	40775733	1	6.52258	0.00721003	-1.11192	0.258392	0.01581	-1.04316	0.995257
peak818	40777960	40783760	1	7.01998	0.00910594	1.19847	0.806668	0.00179482	-1.83295	0.0252737
peak819	40838147	40844046	1	7.0501	0.0061143	-1.64646	1.08856	0.0088432	2.48921	2.05193
peak820	40846562	40853514	1	6.76947	0.0119053	-0.657829	1.6782	0.00982673	-2.13278	0.924305
peak821	40854851	40858124	1	6.55791	0.0200286	-0.0852029	2.54695	0.0151763	2.97386	1.35894
peak822	40869943	40870781	1	6.93072	0.0151275	-0.307722	0.900262	0.0171068	-2.11932	0.923638
peak823	40887262	40887817	1	6.91314	0.0143451	-0.33915	0.650036	0.0395757	-2.48819	4.31753
peak824	40914864	40917205	1	7.40069	0.00495469	-2.94526	0.461259	0.00846339	2.09431	1.06642
peak825	40942580	40944763	1	7.00277	0.0103116	1.59005	0.811557	0.0133035	-0.70846	1.19709
peak826	40973875	40975517	1	7.56275	0.0146052	2.88655	2.73221	0.00554469	-1.05079	0.30662
peak827	40996625	40999214	1	7.21289	0.00684831	-1.14827	0.769789	0.0155828	-1.74226	3.07516
peak828	41078066	41078662	1	6.9499	0.00697064	-2.3404	0.125804	0.0292232	-0.705612	1.96024
peak829	41113885	41121442	1	6.50477	0.0110473	-1.03603	0.874089	0.0079541	2.52514	0.398103
peak830	41124813	41125993	1	6.55722	0.0219508	0.0631111	1.58523	0.0186351	1.68261	0.853979
peak831	41127203	41133034	1	6.75485	0.0109488	-2.11218	1.17791	0.0210413	1.88119	3.47073
peak832	41134338	41135575	1	6.75898	0.00874516	-1.01316	0.548489	0.00534171	2.29269	0.170123
peak833	41155870	41160229	1	7.30064	0.00283783	2.67357	0.28969	0.00478206	-2.08526	0.655098
peak834	41173945	41179447	1	6.91576	0.00676765	-1.84607	0.579544	0.0142637	-1.24753	2.05976
peak835	41247903	41250542	1	6.46352	0.0210396	1.97773	2.66924	0.0138315	2.07116	0.922049
peak836	41267402	41268437	1	6.74819	0.0286197	2.92	3.78994	0.0163729	2.40378	1.0371
peak837	41286027	41287709	1	6.79076	0.0183419	0.730054	1.46605	0.00146897	1.7384	0.0073207
peak838	41326296	41328702	1	6.78651	0.00783568	2.34602	0.370156	0.0164475	2.35655	1.36055
peak839	41349702	41350214	1	6.76319	0.0250084	0.501256	1.18386	0.0190154	0.892479	0.586551
peak840	41388363	41389553	1	6.71135	0.032474	-0.116076	4.39958	0.0141975	-2.98722	0.787275
peak841	41444558	41448027	1	7.16422	0.0120876	2.59927	2.67181	0.0028684	1.06122	0.119827
peak842	41468827	41469179	1	7.3381	0.0213125	-0.0767571	1.24372	0.0215215	3.02944	1.18418
peak843	41705988	41709588	1	6.96826	0.00128978	1.80946	0.0314634	0.00501369	0.263258	0.458823
peak844	41734165	41734602	1	7.17286	0.0337449	-0.898659	3.73195	0.007654	-2.73355	0.177644
peak845	41826091	41834776	1	6.57821	0.00744001	1.55111	0.743984	0.014531	1.90313	2.25755
peak846	41845861	41848592	1	6.39582	0.0311097	2.04803	5.05554	0.0229281	1.51568	2.09034
peak847	41898228	41898646	1	7.18641	0.022471	1.27355	1.38263	0.0149902	-2.9599	0.609458
peak848	41898825	41899015	1	7.55604	0.03033	-0.349117	1.71632	0.0194214	-2.0431	0.554988
peak849	41961036	41963163	1	6.95026	0.0100468	1.4899	0.767172	0.0114646	2.84529	0.963272
peak850	41979738	41983072	1	6.87678	0.0107832	1.01543	1.12769	0.00912598	2.11532	0.670493
peak851	42039454	42040593	1	6.8749	0.00968979	2.22218	0.566297	0.0176997	-1.98286	1.49567
peak852	42124705	42129155	1	6.71278	0.0176896	-2.12841	3.66014	0.0114761	1.65055	1.20847
peak853	42355934	42358895	1	6.61723	0.00674552	0.588507	0.39011	0.00969384	-2.12794	0.6747
peak854	42381532	42386435	1	7.08351	0.0127947	-0.976709	3.01114	0.00488915	-1.9856	0.349348
peak855	42499947	42502352	1	7.22793	0.0113243	-2.58617	1.95934	0.00766227	1.59698	0.689458
peak856	42723525	42725843	1	6.59266	0.0179954	-0.238689	1.37539	0.0301992	-1.31254	2.89555
peak857	42797764	42802554	1	7.21787	0.00241772	-2.69524	0.179925	0.00736262	1.07976	1.36492
peak858	42845434	42848042	1	7.07962	0.0138828	-1.79686	1.76251	0.00569436	-1.81341	0.238118
peak859	42920724	42924253	1	7.39645	0.000453491	-0.990064	0.00450324	0.000286037	0.289259	0.00168947
peak860	42928000	42930776	1	6.89154	0.0135032	-2.26244	2.01113	0.0131359	-1.88853	1.5392
peak861	43123043	43125791	1	7.26934	0.00758063	-2.73083	0.825501	0.000980764	-2.98146	0.0132799
peak862	43144632	43152384	1	6.74693	0.0061014	-1.49062	1.03148	0.00684935	-2.46665	1.18678
peak863	43230152	43234696	1	7.55126	0.0065036	3.13154	0.912308	0.0095516	1.79475	1.47583
peak864	43250497	43251963	1	6.91999	0.00694181	-1.24258	0.30033	0.00578048	-0.0263771	0.20139
peak865	43281519	43283909	1	7.20855	0.0183186	-3.04861	4.00917	0.00536724	1.36632	0.261936
peak866	43311461	43314262	1	7.43881	0.00108741	0.62889	0.0255883	0.00368007	3.07474	0.285141
peak867	43387385	43392405	1	6.83464	0.00842983	1.44174	1.51827	0.00712962	-2.8811	1.06643
peak868	43407010	43429572	1	6.81158	0.00554557	1.72291	0.9736	0.00656687	-2.16995	1.16009
peak869	43532960	43536217	1	6.63891	0.0208325	2.63501	3.18603	0.0102634	0.945881	0.632014
peak870	43636398	43639099	1	6.88631	0.0116586	-3.02881	0.833937	0.0177955	2.28747	1.59953
peak871	43695833	43696235	1	7.1262	0.00800422	-1.65197	0.151044	0.0460942	-1.34723	3.94567
peak872	43701443	43705586	1	6.55773	0.0141289	-0.489984	2.02887	0.0136049	-1.61365	1.3947
peak873	43735656	43739001	1	6.97024	0.0153512	-0.127469	1.47869	0.0154846	-1.90986	1.15934
peak874	43756212	43763001	1	6.50161	0.0235815	0.0919556	3.19587	0.0165151	-1.6654	1.1793
peak875	43765065	43770619	1	6.68964	0.0182339	0.399417	3.03206	0.020875	-2.09206	3.26322
peak876	43811529	43816235	1	6.88892	0.00828869	1.33435	1.10337	0.00514818	-2.58081	0.401992
peak877	43823022	43825956	1	6.79447	0.00164433	-1.52294	0.025275	0.0207007	2.73248	3.77439
peak878	43830435	43834935	1	7.40123	0.00688163	1.91111	0.578704	0.00966606	-0.181591	1.09207
peak879	43839271	43839713	1	7.06466	0.00941446	-1.57571	0.220128	0.017801	2.02443	0.637918
peak880	43842794	43857066	1	6.93262	0.00818661	-0.99151	1.93066	0.00579572	-1.52852	0.729756
peak881	43917937	43920523	1	7.02916	0.0169197	2.68921	4.44752	0.00985108	1.08249	1.19352
peak882	43993378	44014925	1	6.62635	0.00840709	-0.0984417	1.84652	0.00720197	-1.00119	1.06987
peak883	44016974	44020516	1	6.66513	0.0185602	0.262268	2.22492	0.00382882	-0.680715	0.0818437
peak884	44022536	44025473	1	6.56859	0.00589727	-1.44653	0.251642	0.013434	0.629619	1.20082
peak885	44029199	44037030	1	6.67687	0.00976079	0.807054	1.66724	0.00612616	-0.0180015	0.646161
peak886	44038330	44039501	1	6.85551	0.0178231	1.51482	1.65295	0.0151323	-1.43647	0.932369
peak887	44114446	44121751	1	6.92467	0.00617747	-2.31266	1.00125	0.00522565	-2.85875	0.698939
peak888	44170151	44174854	1	6.97631	0.0118459	-2.0281	2.30781	0.0120827	2.11386	1.99581
peak889	44398815	44405621	1	6.62035	0.00859987	0.412097	1.45378	0.0121868	2.64735	2.65129
peak890	44409348	44431765	1	6.99764	0.00899794	-0.0922049	2.47887	0.00934987	-1.19859	2.03757
peak891	44434893	44436733	1	7.01161	0.00679303	-2.01315	0.227939	0.0159429	2.75924	1.20071
peak892	44438941	44447163	1	7.21286	0.0112616	2.91655	2.2879	0.0114074	1.32828	1.77658
peak893	44456120	44458851	1	7.05229	0.0145287	2.86994	2.25906	0.0274271	1.81242	6.00561
peak894	44471172	44473193	1	6.54876	0.00359196	0.0781337	0.0844152	0.0091773	-2.49311	0.486879
peak895	44475634	44483720	1	7.06622	0.0192122	0.80027	2.6873	0.0104147	-0.606451	0.716005
peak896	44485388	44486041	1	7.06614	0.0315071	1.38448	2.87452	0.00858282	-0.254485	0.207461
peak897	44494524	44503304	1	6.95958	0.0138218	2.34056	3.47571	0.0084685	1.17646	1.02304
peak898	44513315	44514283	1	6.89342	0.0109823	-0.450826	0.569076	0.0210182	-1.96941	1.61933
peak899	44677977	44685815	1	6.96832	0.00326657	-0.697893	0.352925	0.00236245	1.69929	0.137426
peak900	44810159	44814836	1	6.63614	0.0191615	-0.267417	2.71083	0.0146893	-2.07958	1.26725
peak901	44817570	44821812	1	6.89642	0.0108035	-3.01415	1.75309	0.010005	3.08283	1.42071
peak902	44844104	44844597	1	6.94279	0.00373734	0.498228	0.0297647	0.0183706	-0.276599	0.68092
peak903	44870480	44885124	1	6.82087	0.00844361	0.235459	0.692498	0.00688145	-0.876689	0.379186
peak904	44889344	44890720	1	6.81409	0.0216506	0.108847	2.11603	0.0195141	-0.186011	1.60767
peak905	44964489	44980056	1	6.55537	0.01753	0.309937	2.22509	0.0109253	-1.50113	0.654233
peak906	44982429	44982833	1	6.83339	0.0143474	0.599769	0.332323	0.0198999	2.98213	0.616978
peak907	44984003	44985636	1	6.41627	0.0278425	-0.34983	2.3765	0.0149399	-1.29154	0.512141
peak908	44987260	44992698	1	6.76326	0.0199939	-0.0740162	2.86293	0.0129119	-1.3418	0.893737
peak909	44996744	44999787	1	6.64593	0.0251943	-0.287543	2.90693	0.0251999	-1.42326	2.15446
peak910	45001140	45003993	1	6.45534	0.0239323	-0.18793	2.27588	0.0322035	-1.53167	3.05116
peak911	45005245	45014304	1	6.5265	0.0249384	0.625021	3.73568	0.0165845	-1.83751	1.30868
peak912	45041764	45043023	1	6.81644	0.0369101	0.640533	4.52237	0.0288124	-1.91603	2.2141
peak913	45053130	45063258	1	6.62999	0.0207938	0.0120945	3.5237	0.0155544	-1.2438	1.49706
peak914	45082410	45083716	1	6.78686	0.00686565	-2.07079	0.221952	0.00229771	0.954341	0.0215269
peak915	45095789	45104197	1	6.61862	0.0035482	-0.323157	0.248053	0.00426702	1.91328	0.270698
peak916	45106198	45119183	1	6.71186	0.0148269	0.397772	3.47066	0.00685312	-2.28773	0.637119
peak917	45136397	45144053	1	6.78288	0.00748883	2.02067	1.26562	0.00680129	2.11753	0.839987
peak918	45173783	45174156	1	7.00039	0.0238341	-2.47419	1.23198	0.0317555	-2.88103	2.12071
peak919	45180459	45181439	1	6.77322	0.0130145	-0.444289	0.727203	0.00883491	1.73662	0.248475
peak920	45193963	45197856	1	6.4533	0.0081285	-0.636073	0.522377	0.0171612	-2.23797	1.92778
peak921	45204721	45206247	1	7.17187	0.0122452	2.70609	1.56303	0.0156791	-1.97855	1.99423
peak922	45240496	45244142	1	7.23833	0.0134823	0.885557	3.65171	0.00838146	-2.46588	1.29616
peak923	45249303	45252811	1	6.94658	0.00094444	1.39638	0.0140298	0.0129991	3.10473	2.63102
peak924	45264246	45270174	1	6.96021	0.0106601	2.7678	1.88988	0.00917695	2.05497	1.08204
peak925	45271838	45281191	1	7.01241	0.00803527	2.2397	1.8928	0.00802803	1.8593	1.43763
peak926	45283439	45288264	1	6.92118	0.00546136	0.8067	0.406908	0.0144476	3.09265	2.79843
peak927	45301236	45302208	1	6.82013	0.00257571	0.345331	0.0320919	0.00624265	-1.05701	0.150389
peak928	45306959	45309452	1	6.96327	0.0148713	2.32656	2.53887	0.00529799	-1.69787	0.242854
peak929	45450803	45452759	1	7.463	0.00583143	-2.23184	0.457196	0.00808727	0.0749715	0.869633
peak930	45474034	45484695	1	7.08508	0.00427035	-2.24263	0.583392	0.00888637	2.26359	2.15963
peak931	45668483	45673856	1	6.91487	0.00649576	-2.83392	0.775681	0.00964394	-1.48807	1.29425
peak932	45740539	45740985	1	6.8655	0.0378716	-0.113685	2.61208	0.0302868	-1.09457	1.29376
peak933	45767494	45771168	1	7.10808	0.00792524	2.80765	1.04944	0.00282329	2.53686	0.114648
peak934	45791278	45793946	1	6.62498	0.0137944	2.21191	1.67859	0.0147425	1.98029	1.48647
peak935	45804568	45810412	1	7.05105	0.000452909	0.911476	0.00584272	0.00342017	2.69458	0.313517
peak936	45825214	45828352	1	6.52629	0.00293511	-0.507913	0.0754339	0.0202642	-1.92661	2.77252
peak937	45953925	45960051	1	6.81665	0.00954671	1.96587	2.56111	0.00198692	-2.77622	0.104921
peak938	45964070	45967951	1	7.16187	0.00740104	0.00457777	1.16373	0.00945486	-0.239152	1.75758
peak939	45984325	45988408	1	7.39304	0.00451325	1.79114	0.506454	0.00909427	0.0137328	2.00362
peak940	46015716	46018457	1	7.26844	0.00348402	2.03241	0.262599	0.00357709	-0.521256	0.249299
peak941	46035040	46036226	1	6.77995	0.00763756	0.454277	0.29995	0.013536	-2.20476	0.79671
peak942	46048671	46052784	1	6.9254	0.00613325	-3.04249	0.325725	0.0179973	2.0313	2.18427
peak943	46150039	46155921	1	7.3785	0.00176013	0.0790696	0.107542	0.00334101	2.01176	0.300407
peak944	46214827	46217775	1	7.33321	0.00251837	1.4114	0.161098	0.0059401	0.0180675	0.888228
peak945	46268001	46271373	1	6.94321	0.00826176	-2.73518	1.23653	0.000766446	0.238614	0.0101775
peak946	46329007	46331422	1	6.71019	0.0177561	-0.956482	1.75347	0.019204	-1.77129	1.57002
peak947	46502594	46502805	1	7.68085	0.013969	0.601736	0.494276	0.0280679	-2.63754	1.86833
peak948	46595267	46601203	1	6.9771	0.00728774	-2.73849	0.890058	0.0127673	-3.02096	2.62774
peak949	46631975	46633545	1	7.06887	0.00672726	1.40394	0.342349	0.00373536	-2.20888	0.091717
peak950	46637292	46641507	1	6.77756	0.00525862	0.697687	0.239659	0.0099679	1.63392	0.667084
peak951	46644789	46647096	1	6.7751	0.00638345	1.51832	0.327216	0.0148237	-0.122592	1.7317
peak952	46661002	46666127	1	7.08026	0.00674503	-2.8444	0.791957	0.00598638	1.58586	0.472051
peak953	46667887	46673006	1	7.29504	0.00831514	-3.08293	1.85744	0.0128187	1.63736	3.29623
peak954	46684256	46692063	1	6.62308	0.00493679	-0.805233	0.268329	0.0161494	-0.52923	2.53853
peak955	46712244	46714142	1	6.83314	0.0171436	3.04579	2.91286	0.0105354	2.89817	1.01376
peak956	46763469	46770693	1	7.517	0.00209787	2.87145	0.152211	0.00914469	1.95154	2.19586
peak957	46805194	46809756	1	7.00538	0.00342918	2.54609	0.292028	0.00985362	0.850474	2.01911
peak958	46859338	46863227	1	6.95224	0.00251162	-0.480591	0.121217	0.00685291	1.94317	0.684311
peak959	46864792	46876482	1	6.51976	0.00186882	-0.0699301	0.0645613	0.00825531	0.196809	1.17867
peak960	46908111	46909002	1	6.99845	0.00933533	0.474048	0.452207	0.0136414	-2.99126	0.932029
peak961	46931567	46933194	1	7.02851	0.00867786	2.0471	0.550553	0.0104018	2.32169	0.665328
peak962	46997171	47000177	1	6.50936	0.00724534	1.40422	0.414642	0.0214464	1.93142	2.91597
peak963	47009555	47010047	1	6.91468	0.0200049	1.54255	0.83113	0.0241917	1.03198	1.0274
peak964	47065113	47065410	1	7.20624	0.0171556	1.52873	0.613988	0.0105226	-2.20649	0.199798
peak965	47067263	47070868	1	6.93447	0.00841469	-2.28348	0.857763	0.0117884	2.66683	1.57262
peak966	47077055	47083614	1	6.80119	0.00194037	1.05335	0.0736531	0.00711068	-3.00702	0.980757
peak967	47131068	47135043	1	7.47156	0.00699759	-1.61919	1.27048	0.00596455	-0.893911	0.785478
peak968	47182129	47185825	1	7.37016	0.00880615	-2.61222	1.98986	0.00197725	-2.00356	0.0814597
peak969	47488936	47490518	1	6.87409	0.0104448	0.229503	0.39548	0.0239946	1.9855	1.62365
peak970	47644165	47646618	1	6.79129	0.00406332	0.0289544	0.169829	0.0080603	2.39636	0.562177
peak971	47691434	47698475	1	6.52429	0.0127368	2.45257	0.967786	0.0112204	-3.0667	0.705892
peak972	47779047	47780700	1	6.90912	0.018745	1.33304	2.92554	0.00495412	2.74725	0.194867
peak973	47797694	47802108	1	7.14843	0.00572488	-2.6169	0.829576	0.00827293	1.25661	1.37482
peak974	47902186	47903694	1	6.62859	0.0176831	1.84911	1.08445	0.0290618	1.91247	2.29702
peak975	47973436	47974736	1	6.7869	0.00811602	-2.77473	0.363585	0.00685348	-2.11881	0.213754
peak976	47998406	48000148	1	6.63543	0.00786499	-2.53064	0.387126	0.0106589	-0.717097	0.622462
peak977	48174459	48176364	1	6.64087	0.0153033	2.32129	1.11848	0.0220849	2.39814	1.96458
peak978	48191661	48191985	1	7.13717	0.0168938	-1.35216	0.649695	0.00274689	-1.83784	0.013593
peak979	48462171	48463947	1	6.46507	0.00553548	1.63661	0.140544	0.0141456	2.2711	0.781329
peak980	48934678	48938999	1	7.11683	0.0113166	0.94401	2.3298	0.0116562	-0.928151	2.09202
peak981	48959556	48960453	1	6.87947	0.0261067	0.780438	2.10982	0.0176478	-1.10258	0.781803
peak982	48991573	48992643	1	6.85595	0.0383841	0.0115068	4.67532	0.0182652	-1.45974	0.789491
peak983	49075827	49077982	1	6.65171	0.0184805	-0.843367	2.01941	0.0250119	-1.26	2.81382
peak984	49236238	49244064	1	6.78024	0.0139407	-0.887952	3.29244	0.0113291	2.31863	1.80597
peak985	49381675	49382072	1	6.96473	0.0188827	-1.94155	0.832794	0.0458746	-2.98271	4.87586
peak986	49413648	49414067	1	6.9478	0.0385862	-0.406367	3.1184	0.0181286	2.3699	0.570232
peak987	50488592	50490736	1	6.97146	0.00968355	-0.414724	0.726219	0.00437755	-2.44669	0.128378
peak988	50513302	50514401	1	6.8151	0.0201084	-1.62512	1.04758	0.0120092	-1.95696	0.306046
peak989	50573989	50580929	1	6.60715	0.0187615	-1.07506	1.91895	0.012633	1.4077	0.667644
peak990	50797520	50801194	1	6.68578	0.000857358	0.64178	0.00497166	0.0184827	2.58688	2.10135
peak991	50833919	50834226	1	7.13583	0.0365491	-0.755423	2.99616	0.0266978	-2.09297	1.28543
peak992	51098684	51099659	1	6.64172	0.012745	-1.25788	0.441905	0.0207171	-0.485651	1.06885
peak993	51124842	51125343	1	6.71267	0.0151588	-0.204826	0.41252	0.0262937	-1.34519	0.925488
peak994	51161988	51171844	1	6.39668	0.0175518	-0.348406	1.34743	0.026713	-1.47217	2.30727
peak995	51424532	51427705	1	7.02586	0.00144635	-0.402599	0.0410066	0.00409218	2.65747	0.289771
peak996	51432461	51440341	1	7.06	0.00747966	0.348268	0.970939	0.00561183	-0.886322	0.452602
peak997	51441676	51446239	1	7.09041	0.00650965	0.208119	0.519962	0.00205764	2.02105	0.0406169
peak998	51700567	51706442	1	7.31482	0.00246247	-0.936495	0.249041	0.00450189	1.78402	0.62981
peak999	51761775	51763971	1	6.93538	0.00329053	-3.10681	0.136958	0.00282214	-2.07981	0.0808485
peak1000	51795194	51797486	1	6.5922	0.00611703	-2.03714	0.22295	0.0247004	2.17042	3.05814
peak1001	51884955	51889954	1	6.75984	0.0102818	-1.13948	0.856905	0.0137221	-1.05978	1.22067
peak1002	51977837	51985839	1	6.6863	0.00791	-1.24037	1.15081	0.0111249	-1.05199	1.83476
peak1003	51989108	51990809	1	6.61622	0.0224271	0.079211	1.80878	0.0276274	-0.732992	2.32105
peak1004	51999787	52001199	1	6.86179	0.00623459	1.85211	0.176823	0.0355021	-0.99504	4.6904
peak1005	52082033	52085610	1	6.84391	0.00373926	0.434402	0.268418	0.0045627	-2.62141	0.369367
peak1006	52134587	52135821	1	6.72273	0.00750823	-2.06491	0.248115	0.00449155	-0.811584	0.0774469
peak1007	52194217	52196386	1	6.97035	0.0088511	3.09678	0.959837	0.00574053	-1.74384	0.304283
peak1008	52343064	52345568	1	7.76487	0.0036986	-0.907603	0.326885	0.00745458	1.5454	0.998473
peak1009	52496669	52500011	1	7.11709	0.00838856	2.45331	1.26112	0.0106918	-3.13918	1.92444
peak1010	52519438	52525012	1	7.39776	0.00426726	2.75309	0.54289	0.00402355	-1.74766	0.361654
peak1011	52605152	52611350	1	7.02074	0.00835244	-1.59466	1.568	0.0050701	0.679366	0.529495
peak1012	52813825	52817060	1	6.42202	0.0270411	-0.384412	6.02237	0.0200309	-2.36538	2.80698
peak1013	52829912	52835030	1	7.12103	0.0083323	-2.76685	1.70757	0.00601754	1.45093	0.682308
peak1014	52869081	52871895	1	7.35988	0.00275762	-1.60934	0.156918	0.00564702	-1.38581	0.51598
peak1015	53016306	53020900	1	7.354	0.00414921	-2.27226	0.495882	0.00561291	-0.0997123	0.891647
peak1016	53066518	53070212	1	7.05399	0.00370005	0.95491	0.245298	0.0054396	1.97123	0.427731
peak1017	53163152	53164714	1	7.24123	0.00902601	2.87366	1.05441	0.0136669	-0.658062	2.05749
peak1018	53168301	53169576	1	7.35511	0.00281576	-0.959628	0.0822058	0.00189389	-0.00975962	0.0353725
peak1019	53190801	53194932	1	7.10036	0.00513722	-2.78357	0.689155	0.00837124	-0.344067	1.70114
peak1020	53386362	53387725	1	7.03342	0.0328265	1.97263	5.70891	0.0106952	-2.34614	0.52872
peak1021	53391238	53394404	1	7.28725	0.0083749	-1.78924	1.54679	0.00558566	-0.234482	0.671265
peak1022	53480008	53482556	1	6.86655	0.0206767	-2.1252	3.23591	0.0197898	-1.14899	2.40397
peak1023	53527105	53529152	1	6.7009	0.0274462	2.20051	4.0693	0.0222561	2.26901	2.2031
peak1024	53661198	53664613	1	7.39607	0.00388651	1.55799	0.288821	0.00408106	-1.68115	0.250176
peak1025	53684185	53688095	1	7.31054	0.00652424	-2.42282	1.06347	0.00318492	2.44724	0.22437
peak1026	53701364	53705136	1	7.19556	0.0144576	-2.7442	3.13719	0.00426625	-0.368359	0.25358
peak1027	53781780	53795082	1	6.6064	0.0103323	-3.04824	2.42932	0.00320433	-2.9218	0.219786
peak1028	54202897	54205654	1	6.62385	0.0184219	-3.09864	2.41364	0.00508177	1.81266	0.138283
peak1029	54302738	54304974	1	7.10192	0.0163727	2.8101	3.28166	0.00726958	1.38233	0.485487
peak1030	54354087	54356556	1	7.3448	0.0087891	3.13504	1.06003	0.00370591	-0.189719	0.17527
peak1031	54409308	54416345	1	6.81166	0.00798504	-1.99724	1.6083	0.00214992	-1.29624	0.092769
peak1032	54447851	54448741	1	7.01913	0.0175419	-2.10966	1.53328	0.0171836	-0.719427	1.31032
peak1033	54516613	54521637	1	7.33465	0.00515632	-2.21447	0.863741	0.00545893	1.42851	0.765319
peak1034	54586117	54588198	1	6.58622	0.0117595	-2.64608	0.972945	0.00722353	-1.6589	0.282617
peak1035	54664721	54668493	1	7.36085	0.0130609	-1.48807	4.44326	0.00176309	-0.953898	0.0675762
peak1036	54737759	54744060	1	6.60999	0.0165944	0.942618	3.73217	0.00557012	-1.466	0.329408
peak1037	54746734	54748182	1	6.55501	0.0155085	-0.945181	1.25678	0.00976723	1.9509	0.384995
peak1038	54752477	54753787	1	6.98538	0.0104966	2.0323	0.775678	0.0226669	-1.59351	2.75165
peak1039	54761460	54767580	1	6.50989	0.0184074	0.0939243	3.37089	0.00938856	-0.993007	0.698998
peak1040	54788052	54802883	1	6.75991	0.0122712	-0.332227	2.45001	0.00565711	-1.35683	0.387281
peak1041	54867646	54875635	1	6.64385	0.00525119	2.15216	0.526209	0.0203157	1.8387	6.00823
peak1042	54940238	54941458	1	6.75854	0.00983959	1.61785	0.377322	0.0141187	2.65772	0.721946
peak1043	54952312	54956628	1	6.93261	0.0129249	2.45244	3.05342	0.00978629	0.897478	1.45398
peak1044	54964497	54966014	1	6.93794	0.00630035	-1.08726	0.225763	0.0130507	0.81526	0.837059
peak1045	55006538	55008903	1	6.66709	0.0232475	2.82765	3.96821	0.00500612	1.25948	0.140635
peak1046	55012751	55017125	1	6.79609	0.00831294	2.21668	0.988431	0.00961471	1.5847	0.993865
peak1047	55180440	55183381	1	7.15919	0.0137997	-2.1777	2.80794	0.00446614	-0.325934	0.282911
peak1048	55228512	55231800	1	6.91846	0.00381175	-0.609516	0.159895	0.00489914	-2.52389	0.232946
peak1049	55336986	55337734	1	6.98392	0.0457012	-0.106646	6.46815	0.027469	-1.81224	1.77319
peak1050	55349724	55354281	1	7.08263	0.0148058	-3.05808	3.65289	0.015139	0.756734	3.29677
peak1051	55415942	55417203	1	7.11621	0.0134039	0.779129	1.44257	0.0262463	-1.33205	4.33986
peak1052	55675041	55683971	1	6.98874	0.00266229	0.107869	0.293788	0.00380617	-0.330206	0.551514
peak1053	55839760	55841753	1	6.7687	0.0268731	0.448632	2.7912	0.0115743	-2.10162	0.427385
peak1054	56106466	56107413	1	6.79879	0.0110958	0.00533782	0.433922	0.0199997	-1.96515	1.10291
peak1055	56900410	56903651	1	6.73757	0.0127876	-0.194	0.914629	0.0294591	-1.26016	3.6536
peak1056	56942497	56944505	1	6.74125	0.0037997	-2.43199	0.0998903	0.00931744	-2.61494	0.563514
peak1057	57036892	57046459	1	6.88581	0.00785741	1.33605	1.1701	0.0100377	-2.45291	1.75741
peak1058	57109717	57112872	1	7.10705	0.0158499	-0.859836	2.64483	0.0124595	-2.02534	1.30109
peak1059	57886856	57890698	1	6.41126	0.0108257	-2.901	0.536596	0.0166899	1.93835	0.985352
peak1060	58713684	58716657	1	6.75839	0.010858	-2.17431	0.597778	0.0163425	2.30708	1.17201
peak1061	59010372	59013398	1	7.26026	0.0046705	2.3262	0.40476	0.00259676	-0.595177	0.109131
peak1062	59164329	59166190	1	7.58893	0.00608943	-1.56026	0.635802	0.00820828	0.495785	1.09518
peak1063	59245391	59252769	1	7.55385	0.00543245	1.27653	0.606042	0.004312	2.25	0.327071
peak1064	59280401	59283216	1	7.1126	0.00652317	3.0451	0.717978	0.00718641	1.03729	0.699673
peak1065	59339872	59341301	1	6.87088	0.0203284	-0.492712	2.34849	0.020166	-1.77437	1.73893
peak1066	59368489	59371254	1	7.1516	0.00428002	2.31123	0.326978	0.00694231	2.60273	0.759942
peak1067	59612164	59613431	1	7.0615	0.000593945	-2.47014	0.00227755	0.0227565	-2.50587	3.06567
peak1068	59616412	59617337	1	6.93514	0.0178325	2.96398	1.31176	0.00684285	-2.8113	0.178126
peak1069	59760882	59764262	1	7.12695	0.0104344	-1.90143	2.39576	0.0127474	-1.25208	2.8605
peak1070	60224482	60225607	1	6.85522	0.0226605	-0.306678	2.97259	0.0121601	-1.18553	0.650122
peak1071	60279443	60282684	1	6.54883	0.0182101	-1.5409	1.49435	0.0124162	0.467844	0.661041
peak1072	60368724	60369535	1	6.99328	0.0185802	-1.155	1.05929	0.0146283	-1.68872	0.504047
peak1073	60381670	60386130	1	6.60594	0.0106347	1.4048	0.596238	0.0186041	-1.28498	1.45012
peak1074	60391583	60393279	1	7.15006	0.00642442	-3.05614	0.294112	0.00243019	-0.281675	0.0388782
peak1075	60436780	60438422	1	6.54232	0.00864325	-0.560512	0.453388	0.0174916	-3.02527	1.73747
peak1076	61087327	61087896	1	6.92219	0.0175315	-0.232206	1.04013	0.0273418	0.396591	2.31161
peak1077	61331402	61334464	1	6.4419	0.0162454	1.39843	1.0197	0.0271631	-2.57727	2.68695
peak1078	61435639	61436413	1	6.89119	0.0130441	0.00814521	0.535133	0.0117764	-3.09232	0.410982
peak1079	61508122	61510055	1	6.91245	0.00934823	2.20605	0.775794	0.0156264	2.98508	2.04171
peak1080	61515218	61523818	1	7.06868	0.0131833	1.64593	2.71242	0.00795671	2.96372	0.959733
peak1081	61541350	61561426	1	6.95495	0.00668636	0.1548	0.620974	0.00832209	-1.82219	0.739248
peak1082	61564632	61571318	1	6.33176	0.0156705	-0.338894	1.51432	0.0252218	-1.64791	2.91224
peak1083	61585635	61591925	1	6.6543	0.0167789	-0.189712	1.63653	0.0160875	-1.22834	1.1373
peak1084	61598252	61598752	1	6.88049	0.00732327	-0.311795	0.118812	0.0308531	-1.64025	1.56499
peak1085	61647248	61655032	1	6.74959	0.00920934	0.22384	0.775612	0.0224451	-1.3792	3.48654
peak1086	61668665	61669285	1	7.0104	0.0161625	0.203597	0.643306	0.0501383	-2.17463	5.12051
peak1087	61687411	61688336	1	6.66699	0.0409425	-0.738285	3.34997	0.0308239	-1.47609	1.41435
peak1088	61720116	61721167	1	6.87499	0.00909796	-0.69544	0.393614	0.00497376	-0.501701	0.104111
peak1089	61733825	61736656	1	6.47306	0.0187398	-0.821761	1.76048	0.00888617	-1.98569	0.311963
peak1090	61737176	61737446	1	6.7685	0.0189113	1.9978	0.495444	0.0183751	-1.00877	0.378122
peak1091	61738272	61743687	1	6.50848	0.0189958	0.227573	2.47556	0.0225621	-1.8209	2.69406
peak1092	61803512	61804275	1	7.11899	0.00226659	2.2772	0.0219681	0.014673	-1.93771	0.720235
peak1093	62189839	62191974	1	7.60318	0.00263248	3.00045	0.152399	0.00961218	-0.81018	1.67324
peak1094	62207191	62209777	1	7.44487	0.00110505	2.10197	0.0206477	0.0078083	2.20095	0.840482
peak1095	62899989	62904678	1	7.44337	0.00471721	2.6797	0.812025	0.00515956	1.85678	0.727992
peak1096	63150328	63157082	1	6.72428	0.00529539	2.48703	0.5642	0.00625145	-1.81948	0.597626
peak1097	63248867	63254328	1	7.00808	0.00706437	-1.59363	0.791214	0.0130761	-0.876872	2.31355
peak1098	63539228	63540351	1	6.88419	0.0173393	1.13256	1.40655	0.0210578	-0.644381	1.8825
peak1099	63832021	63834786	1	7.2255	0.00416611	-2.18287	0.316646	0.00841138	-0.00351239	1.27767
peak1100	63987460	63990828	1	7.48522	0.0104068	-0.647417	1.59216	0.00232802	-1.94521	0.0618588
peak1101	64057903	64060293	1	7.50414	0.00828966	2.73937	1.02849	0.00411528	-0.470844	0.224328
peak1102	64239135	64241874	1	6.702	0.0130322	0.627209	1.0337	0.0228346	-3.12657	3.09609
peak1103	64358362	64359301	1	6.76033	0.025768	-0.753268	1.74573	0.0421845	-1.09922	3.63613
peak1104	64485573	64486017	1	6.94164	0.0214729	-0.275025	0.930002	0.0418247	-1.25292	2.65468
peak1105	64711006	64711680	1	6.97556	0.0184928	0.131774	1.10941	0.0566038	-0.834611	8.60408
peak1106	64935093	64939375	1	6.8379	0.00853029	2.46928	0.740209	0.0143217	-3.04921	1.95946
peak1107	65209813	65214171	1	6.65674	0.00415017	2.50694	0.190757	0.00891316	-2.71912	0.803351
peak1108	65429845	65433535	1	7.26002	0.00857132	3.06972	1.85007	0.00597876	-2.85219	0.836144
peak1109	65466830	65469479	1	6.89197	0.00611765	2.63334	0.405055	0.00727712	-2.70114	0.520396
peak1110	65527725	65536303	1	7.14143	0.00320811	2.86571	0.408344	0.00442459	0.143307	0.725078
peak1111	65580011	65580744	1	6.82959	0.0116997	1.20339	0.384555	0.00973509	-1.47717	0.209369
peak1112	65612652	65616482	1	6.94613	0.016527	1.89721	2.66796	0.0122175	2.07879	1.17291
peak1113	65713287	65714479	1	6.80481	0.00703563	-0.681291	0.181434	0.0202261	-0.829669	1.23213
peak1114	65719084	65728042	1	7.10478	0.00570902	0.2169	0.742817	0.00950104	-0.473848	1.85402
peak1115	65729354	65734277	1	6.97178	0.0150711	-0.205002	4.25667	0.00594468	0.490293	0.59694
peak1116	65773875	65778121	1	6.45246	0.0157076	-0.204419	2.46663	0.00580313	-1.99497	0.263261
peak1117	65787403	65787735	1	7.09168	0.0343025	0.0462247	1.77508	0.0375996	-1.34153	1.60409
peak1118	65884233	65888782	1	7.13698	0.00511065	2.06486	0.645451	0.00461785	-1.99429	0.42194
peak1119	65897327	65897617	1	7.24473	0.0281838	-1.43251	1.6266	0.0181427	2.78936	0.638236
peak1120	65991011	65992028	1	6.67139	0.0248249	2.25139	1.9685	0.0280723	2.7133	2.27895
peak1121	66257812	66259851	1	6.58365	0.00691839	1.96408	0.284166	0.00834029	3.06308	0.396837
peak1122	66420762	66422016	1	6.65161	0.0210149	-0.180377	1.36935	0.0327601	-0.70161	2.8083
peak1123	66424357	66426254	1	6.77111	0.0140049	0.229651	0.898218	0.0308612	-1.19263	3.37307
peak1124	66427753	66431669	1	6.88315	0.0143547	0.352025	1.15183	0.0319301	-1.29567	4.37894
peak1125	66444231	66446392	1	6.65453	0.0217255	-0.578092	1.88268	0.0441565	-1.04009	6.07918
peak1126	66451188	66452209	1	6.53815	0.0263313	-0.664408	1.77112	0.0277591	-0.33649	1.79194
peak1127	66455410	66466677	1	6.68696	0.0153871	-1.04855	1.9721	0.024592	-1.22713	3.89276
peak1128	66634472	66635886	1	6.68058	0.0221784	0.325497	1.86836	0.0201086	-2.15768	1.27445
peak1129	66706385	66714447	1	6.62578	0.0206174	0.0251111	3.06562	0.0241974	-1.38794	3.16166
peak1130	66735022	66739620	1	6.49585	0.00917701	-0.416399	0.792503	0.0198839	-1.71189	2.77724
peak1131	66740300	66748232	1	6.51686	0.0149478	-0.428935	2.17548	0.0182155	-2.10078	2.58083
peak1132	66796048	66803607	1	6.86522	0.009787	0.383123	0.862445	0.0203936	-2.17965	3.13425
peak1133	66813623	66826438	1	6.56131	0.0127819	-0.311646	1.73191	0.0216932	-1.72043	3.7275
peak1134	66911005	66912784	1	6.81307	0.0107294	-0.542954	0.642112	0.0172098	-1.3174	1.23516
peak1135	66997621	67003146	1	7.23766	0.0101414	-0.794628	2.09244	0.000954395	0.239563	0.0173718
peak1136	67217347	67218985	1	7.15802	0.0106654	-0.0693972	1.053	0.00890123	2.41789	0.617748
peak1137	67388842	67400534	1	7.01293	0.00730528	-2.54221	2.38468	0.0047659	-0.806223	0.86957
peak1138	67446588	67448606	1	6.56252	0.0118886	-0.622193	0.614894	0.0287295	-1.21869	2.72291
peak1139	67516662	67520697	1	7.31619	0.00236056	-1.71479	0.134371	0.00292759	-0.553955	0.190727
peak1140	67773118	67774136	1	6.57792	0.0389614	-1.42006	4.60408	0.0188394	-0.136915	1.04528
peak1141	67892682	67897781	1	7.12932	0.00160158	1.41269	0.0785781	0.00336567	3.1123	0.343469
peak1142	68149703	68154592	1	7.11968	0.00390378	3.06616	0.276325	0.007234	-2.352	0.807662
peak1143	68231938	68232505	1	6.98931	0.0128461	-2.78494	0.497979	0.0245972	-2.03192	1.47565
peak1144	68296968	68299615	1	6.86182	0.0245457	2.08326	4.81236	0.0190546	1.63124	2.19569
peak1145	68581992	68583500	1	6.72788	0.0162949	0.00561791	1.45407	0.0216797	0.198755	2.41475
peak1146	68692702	68699097	1	6.74114	0.0110262	1.28724	1.90193	0.00699673	-3.07875	0.760968
peak1147	68759045	68759654	1	6.94643	0.0166009	2.20458	0.871979	0.011405	-0.717634	0.351312
peak1148	68961375	68963949	1	6.93587	0.00577913	-2.83823	0.476327	0.0113262	-1.36216	1.3928
peak1149	70031864	70038833	1	6.90393	0.0132535	-1.44806	1.69374	0.0126879	1.5388	1.20532
peak1150	70312093	70312290	1	7.20813	0.0310608	-0.800747	1.17416	0.0500755	-1.83009	2.33654
peak1151	70669047	70673540	1	7.26814	0.00868326	-2.39678	1.64341	0.00290667	2.13762	0.152044
peak1152	70685436	70690710	1	7.04314	0.0113001	-1.96939	2.38549	0.0139868	-1.35399	2.8922
peak1153	70818225	70821771	1	7.4966	0.00246263	-1.46508	0.180984	0.00566983	0.960714	0.819303
peak1154	70875386	70878851	1	7.24682	0.00567588	1.67106	0.500156	0.0180966	-2.08567	4.24947
peak1155	71544569	71547606	1	7.04332	0.0151095	-1.95866	2.72207	0.00834797	-1.07359	0.684663
peak1156	72743684	72751934	1	7.18958	0.00819626	-1.38699	0.944245	0.00601655	-0.891637	0.42837
peak1157	73089125	73089358	1	7.06194	0.0383228	-2.75735	2.02858	0.0280431	-1.77594	0.840566
peak1158	74663182	74665597	1	7.23944	0.0104261	-1.8101	1.33351	0.0108573	-0.611759	1.32072
peak1159	74823072	74823839	1	6.79345	0.0179189	0.326828	1.02253	0.0356199	-1.67346	3.08187
peak1160	74969747	74972338	1	6.58802	0.0162875	-1.01951	1.50139	0.0019144	2.95223	0.0195698
peak1161	75138419	75140509	1	6.85967	0.0123187	-1.35341	0.734424	0.00580543	2.14803	0.133982
peak1162	75197544	75201353	1	7.09579	0.0167917	-1.07823	3.74255	0.0117109	-1.63961	1.38556
peak1163	76078968	76082885	1	6.721	0.00276243	-1.63618	0.0761843	0.00203809	-1.198	0.0332411
peak1164	76188789	76193572	1	7.01668	0.00258728	-1.80225	0.126205	0.00622585	-2.35876	0.658558
peak1165	76251059	76257036	1	7.09963	0.0133031	-2.05012	2.52209	0.012047	-0.808292	1.80584
peak1166	76539324	76543054	1	7.02093	0.00404664	0.340923	0.289264	0.00634381	0.125871	0.681138
peak1167	76547878	76549946	1	6.486	0.0235218	-0.0160073	2.1529	0.0192454	-1.42362	1.07507
peak1168	76619397	76620957	1	7.07012	0.00991965	-1.05896	0.741055	0.0175266	-0.960561	1.87994
peak1169	77230250	77231529	1	7.0508	0.0147981	-0.234624	1.15064	0.009398	-0.457839	0.412188
peak1170	77331607	77336945	1	6.71607	0.0117743	-0.710549	0.952111	0.00254785	-0.463219	0.0397754
peak1171	77613827	77614575	1	6.79682	0.0158246	-1.89103	0.628638	0.021298	-1.32037	0.903786
peak1172	77683352	77686462	1	7.0103	0.0208565	-0.883728	5.54882	0.0120097	-0.527682	1.6334
peak1173	77745707	77751581	1	7.16316	0.0121315	-1.06754	2.59632	0.0113156	-1.23004	1.74685
peak1174	77835587	77836576	1	6.48072	0.0116835	1.01387	0.361565	0.0279426	-0.26008	2.01006
peak1175	77841010	77841235	1	7.24904	0.0632279	0.0321311	5.96871	0.00593545	2.32157	0.0434824
peak1176	77844357	77845328	1	6.82809	0.0293023	-0.712622	2.94401	0.0261622	-1.31637	1.76361
peak1177	77851997	77854884	1	6.54112	0.0278626	-0.49054	3.27525	0.0217857	-1.41107	1.48492
peak1178	77859923	77866116	1	6.46454	0.0152034	0.162382	1.106	0.0317389	-1.36466	3.63922
peak1179	77903122	77903829	1	6.70989	0.02651	-0.747709	1.67833	0.0303039	-2.15565	1.78823
peak1180	77930606	77935575	1	6.55264	0.0266332	0.307688	4.20895	0.0215422	-1.91335	2.16723
peak1181	77978929	77982404	1	6.80905	0.0180968	-0.243686	1.94342	0.0286263	-1.73729	3.64303
peak1182	77998853	78000318	1	6.75558	0.00920004	-0.87556	0.428628	0.0278105	-1.71527	2.96576
peak1183	78004899	78005822	1	6.9925	0.00862589	1.37158	0.317738	0.016349	-2.12188	0.972724
peak1184	78136581	78139174	1	6.62912	0.0204974	-0.00199402	1.73417	0.0320889	-1.73901	3.20669
peak1185	78146099	78151601	1	7.20998	0.0063166	3.09321	1.3843	0.00774177	0.0255939	1.95465
peak1186	78222690	78226122	1	7.13969	0.00774946	-2.47762	1.18717	0.00154355	-2.76027	0.0450766
peak1187	78244640	78247347	1	7.21051	0.0112255	-2.79863	1.92299	0.011486	-0.726522	1.73019
peak1188	78353811	78355555	1	7.04844	0.00782581	1.06994	0.421885	0.00904085	-2.83756	0.552138
peak1189	78440906	78447705	1	7.09058	0.0062645	-1.58683	0.719403	0.00209148	-1.17087	0.064428
peak1190	78468130	78472889	1	7.15078	0.00334856	-0.164312	0.0729079	0.0143244	-1.14147	1.02308
peak1191	78511196	78512657	1	6.77993	0.00192338	0.659183	0.0188427	0.0280064	-2.94063	3.88896
peak1192	78579679	78580199	1	7.10439	0.0086925	-2.0509	0.228987	0.0263283	-1.55079	1.65068
peak1193	79083127	79090088	1	6.33564	0.0142093	-2.80741	1.1674	0.0135224	-2.94406	1.00941
peak1194	79114994	79118168	1	6.6133	0.0120697	2.43906	0.858538	0.0133812	-3.00942	0.991145
peak1195	81770676	81774788	1	6.54643	0.0263926	-1.7988	3.02804	0.0143846	-0.670332	0.810567
peak1196	81943865	81944169	1	7.10662	0.0415866	-2.17784	3.05596	0.028125	-0.4436	1.31823
peak1197	82264894	82270480	1	6.94033	0.00555163	-0.97576	0.227468	0.0105676	1.41136	0.628512
peak1198	84158271	84160525	1	6.76122	0.0178506	-0.225812	2.09317	0.0238643	-1.30815	2.79849
peak1199	84322849	84328912	1	6.48899	0.00902471	-0.98521	0.648791	0.0125003	-2.09187	1.01232
peak1200	84425864	84427538	1	6.58334	0.0241473	-0.403525	2.00523	0.0185582	-1.13679	0.906697
peak1201	84459507	84468132	1	6.99867	0.0109573	-1.00029	2.27766	0.00890567	-1.25092	1.15564
peak1202	84541030	84545909	1	7.10609	0.00485831	0.312918	0.650957	0.000641113	-2.39821	0.00993963
peak1203	84628775	84636050	1	6.756	0.0123746	-1.02996	1.05627	0.0147295	-1.00702	1.20188
peak1204	84638864	84640412	1	6.54538	0.0182279	-1.73189	1.11148	0.018086	-0.867401	0.940298
peak1205	84646879	84647474	1	6.83367	0.0159559	-0.425664	0.525943	0.040391	-1.68211	2.50894
peak1206	84711910	84712340	1	6.95814	0.0131162	2.60054	0.253392	0.0502322	-1.4827	2.75145
peak1207	84762825	84770726	1	7.09254	0.00836371	0.134063	1.13687	0.0135832	-1.79003	2.29131
peak1208	84898428	84903954	1	6.49108	0.00794809	-1.85585	0.523336	0.0253664	-1.55834	4.19033
peak1209	84944547	84947270	1	7.10136	0.0132169	-2.14607	2.54405	0.00963231	-1.69314	1.06827
peak1210	84968845	84973149	1	7.15687	0.00536689	2.35158	0.684542	0.00458496	2.5243	0.433125
peak1211	85038159	85040956	1	7.10775	0.0133889	-2.17158	2.04733	0.0161609	-0.88326	2.55262
peak1212	85084355	85087356	1	6.71511	0.00992766	2.45061	1.21038	0.00986955	-2.57799	1.06889
peak1213	85151213	85157363	1	6.89834	0.00765414	-2.29032	0.963865	0.00548767	1.142	0.408844
peak1214	85185422	85186453	1	6.82999	0.0142193	-1.83473	0.763519	0.0295001	-1.1285	2.67827
peak1215	85219532	85220197	1	6.90482	0.00359028	-2.13587	0.0419267	0.00806593	-3.09222	0.209883
peak1216	85224347	85225707	1	6.79823	0.00694131	-1.71846	0.252783	0.0176803	-1.63771	1.29022
peak1217	85410464	85411811	1	6.6547	0.00871548	-1.68786	0.332546	0.0109583	-2.59298	0.496175
peak1218	85462303	85464075	1	6.44967	0.00770157	-2.40435	0.21353	0.0117636	-1.63301	0.388139
peak1219	85527403	85528412	1	6.81388	0.00642038	-0.914078	0.207999	0.0174009	-2.39979	1.32913
peak1220	85665494	85668051	1	7.03759	0.0179585	2.13861	2.58173	0.0137252	2.39405	1.28311
peak1221	85721493	85726156	1	6.9236	0.012164	-1.88971	2.66299	0.00964775	1.83793	1.33189
peak1222	85739215	85743212	1	7.16716	0.00189197	-1.65869	0.0853579	0.000919455	-2.57472	0.0189439
peak1223	85927979	85931738	1	6.81728	0.00506825	-0.171141	0.236318	0.0162487	2.75394	2.1874
peak1224	86041863	86048884	1	6.85482	0.0139223	1.88099	2.22904	0.0135902	2.63256	1.93559
peak1225	86172481	86174853	1	7.42902	0.00557767	-1.79603	0.61527	0.0117873	-0.500048	2.56884
peak1226	86860425	86863744	1	7.19434	0.00525006	-1.85294	0.52429	0.00264324	-1.42697	0.104625
peak1227	87168740	87173246	1	7.50396	0.00975463	-1.93371	2.65183	0.00210455	0.472897	0.118506
peak1228	87377064	87382866	1	7.26983	0.0051788	2.9524	0.906172	0.00320197	2.10195	0.27066
peak1229	87595593	87601836	1	6.60717	0.00509574	-0.818386	0.414408	0.00290162	-0.0444555	0.126711
peak1230	87791356	87806895	1	7.07586	0.00652398	-1.64423	0.724123	0.00485337	1.39312	0.317739
peak1231	88149530	88151425	1	6.75424	0.0123082	0.221593	1.01023	0.0169851	-1.45468	1.45008
peak1232	88424827	88426125	1	6.49688	0.029204	-1.22028	2.0822	0.0151437	-0.652082	0.493519
peak1233	88768340	88769222	1	6.70081	0.012261	-0.11073	0.506177	0.0242933	-0.706964	1.67794
peak1234	88926739	88929751	1	6.78274	0.0152106	-0.897897	1.9232	0.0113249	-1.46061	0.800418
peak1235	89148606	89152363	1	7.38071	0.00870479	-1.5506	1.84585	0.00259852	-2.71881	0.157654
peak1236	89353541	89358092	1	7.03857	0.0114612	-1.59423	3.00368	0.00260317	-1.32765	0.122009
peak1237	89449553	89451719	1	6.65898	0.00430877	-0.202099	0.0968692	0.014949	-1.38243	0.866986
peak1238	89455336	89460067	1	6.91811	0.00900543	-1.55187	1.7241	0.00402894	-2.77201	0.333155
peak1239	89487368	89489016	1	6.70355	0.0074159	-0.863464	0.233905	0.0216501	-2.24761	1.66985
peak1240	89529345	89531528	1	6.63928	0.015175	-2.00779	1.08735	0.0171492	-2.28251	1.2307
peak1241	89590340	89592097	1	6.52621	0.00487734	-1.81295	0.0754951	0.0114205	-1.22455	0.332069
peak1242	89594336	89595491	1	6.65264	0.0161824	-2.53223	0.902176	0.0170409	-2.76217	0.954761
peak1243	89663315	89664997	1	6.71448	0.0116999	1.37057	0.485084	0.0150268	-0.571647	0.73667
peak1244	89920462	89920880	1	6.93228	0.0091575	-1.7425	0.17334	0.0197504	-0.260452	0.783336
peak1245	89988440	89995091	1	7.18604	0.00309227	0.907729	0.260048	0.00425265	2.39484	0.43372
peak1246	89996400	89997464	1	6.67696	0.0208528	0.308885	1.74735	0.00548899	-0.822358	0.101521
peak1247	90017983	90019071	1	6.64752	0.0213747	-1.18815	1.43021	0.0261126	-1.65405	1.63734
peak1248	90029068	90034558	1	6.6075	0.0181476	-0.624135	2.22623	0.0165551	-1.63232	1.379
peak1249	90094751	90102782	1	7.11063	0.00674191	-0.31515	1.52973	0.00196253	0.743567	0.110942
peak1250	90227248	90229640	1	7.31945	0.0023222	-1.41583	0.0848868	0.0125147	-1.36958	1.91767
peak1251	90270509	90270688	1	7.54307	0.0397624	-1.17331	2.48682	0.0121981	-0.315323	0.219458
peak1252	90285246	90290885	1	7.02602	0.0086377	-0.835334	2.004	0.000670218	-2.45105	0.0105721
peak1253	90295856	90310863	1	6.65666	0.0118873	0.184373	1.84548	0.0149167	-1.37758	2.19454
peak1254	90349037	90349674	1	7.01915	0.01462	-0.943105	0.777376	0.00926042	2.33685	0.260929
peak1255	90404840	90406556	1	6.66911	0.0213844	0.504095	1.56104	0.0337824	-1.47546	2.98556
peak1256	90459905	90463782	1	7.03584	0.00363404	-1.83702	0.2907	0.00443939	-1.8433	0.350172
peak1257	91315734	91317947	1	7.2145	0.0140016	2.66536	2.95949	0.00493693	-1.56115	0.272189
peak1258	91484175	91488674	1	7.02431	0.00464318	-2.58357	0.512034	0.00536401	-0.391138	0.638204
peak1259	91748329	91748897	1	6.81536	0.0177204	-0.774222	0.959336	0.0359887	-2.14315	3.22075
peak1260	91868343	91871191	1	6.73584	0.0176323	-1.43226	1.66216	0.0159504	0.725113	1.22468
peak1261	91965557	91969184	1	7.17878	0.00826293	-2.29347	1.16172	0.00575416	-0.354124	0.53739
peak1262	92349239	92352555	1	7.13378	0.0219515	2.51326	6.74162	0.0134837	1.81014	1.90323
peak1263	92494389	92498672	1	6.95121	0.00380186	-1.59845	0.122213	0.00890474	0.916865	0.582069
peak1264	92545147	92547185	1	7.40547	0.0111749	2.88444	2.84498	0.00662171	-0.0410877	0.932344
peak1265	92634148	92636132	1	6.61189	0.03742	-1.35823	3.59503	0.0159226	-1.97242	0.527841
peak1266	92762876	92766268	1	7.16416	0.00411879	3.12115	0.356226	0.00673302	-0.788811	0.791024
peak1267	93221090	93221920	1	6.87137	0.00527797	-1.08781	0.0919441	0.0101821	-1.50916	0.259541
peak1268	93249253	93252430	1	7.16693	0.00476121	3.02157	0.451694	0.00217416	-1.27842	0.0708666
peak1269	93296850	93301822	1	7.13909	0.00694429	-1.07383	1.37043	0.00572974	-1.18937	0.726145
peak1270	93322762	93326468	1	6.6445	0.00844957	-0.648939	0.694079	0.0217764	-1.53071	3.42182
peak1271	93340367	93345720	1	6.56351	0.0218568	-0.103451	2.54016	0.031501	-1.15705	4.04212
peak1272	93400012	93400705	1	6.85989	0.023487	-1.37181	1.55999	0.00881598	-0.798979	0.188931
peak1273	93405723	93412494	1	6.41285	0.00666747	0.44112	0.371241	0.01672	-1.43216	1.78464
peak1274	93421559	93428996	1	6.98074	0.00253059	-0.822006	0.202221	0.00912641	-0.446743	2.3651
peak1275	93543619	93547645	1	7.34199	0.0056218	-1.48691	0.68669	0.00942739	-0.871496	1.6421
peak1276	93643080	93647130	1	7.15743	0.00255387	-2.96611	0.184028	0.00512502	0.789431	0.637987
peak1277	93810506	93815931	1	7.24473	0.00273424	-1.09992	0.211407	0.00348586	-0.601667	0.30404
peak1278	93912400	93916067	1	6.97725	0.00841475	1.86636	0.899425	0.0108058	2.32546	1.26257
peak1279	94078652	94080248	1	6.751	0.0057128	-0.219562	0.200251	0.00613935	1.56671	0.171282
peak1280	94144786	94148119	1	6.99021	0.0132212	2.20617	2.06501	0.0134635	2.96795	2.01376
peak1281	94308811	94314982	1	7.09567	0.00266501	-2.69138	0.162524	0.00379882	1.94354	0.258598
peak1282	94342052	94345719	1	7.2646	0.0110128	-1.67313	2.26035	0.00524828	-2.16846	0.441042
peak1283	94372488	94375870	1	7.01132	0.00871482	-1.70068	0.944642	0.0167971	-1.73121	2.78206
peak1284	94509867	94511552	1	6.56469	0.0159656	1.58192	1.49161	0.00577489	1.72117	0.152401
peak1285	94700433	94703879	1	6.82593	0.0159882	2.49029	2.40695	0.0198152	2.05218	2.86781
peak1286	94711043	94713741	1	6.64253	0.00863837	1.73125	0.456095	0.0210125	2.51114	2.41737
peak1287	94881648	94886472	1	7.06857	0.00216465	1.93721	0.108657	0.009328	-2.68599	1.88772
peak1288	95000289	95008828	1	6.74785	0.00873939	1.04192	0.373026	0.0148237	-2.16428	0.923918
peak1289	95266365	95272420	1	6.67201	0.0115676	-0.620806	1.32003	0.0206836	-1.58246	3.13343
peak1290	95284879	95287791	1	6.73786	0.00908912	0.290785	0.847415	0.0161494	-1.78575	2.06111
peak1291	95319738	95321235	1	6.85056	0.0234842	-0.0479014	3.42003	0.0272253	-2.35649	3.92026
peak1292	95385816	95395630	1	7.03254	0.00544845	1.65969	0.619886	0.00550817	-3.07403	0.621959
peak1293	95428028	95429041	1	6.88021	0.0118953	1.38196	0.486259	0.0112021	-1.39594	0.33952
peak1294	95486815	95488269	1	6.87254	0.00748015	0.440468	0.318116	0.0365634	-1.25139	5.90365
peak1295	95506641	95509833	1	6.45478	0.00827311	0.689425	0.443329	0.027546	-2.44139	4.44988
peak1296	95536881	95539361	1	7.53983	0.00834685	-1.51167	1.11707	0.00543673	-0.605357	0.429146
peak1297	95581068	95586278	1	6.75249	0.00119491	2.29097	0.0266471	0.00351509	-2.72428	0.212554
peak1298	95696648	95700499	1	7.23279	0.00807973	3.09514	1.45893	0.00722205	-0.356262	1.05912
peak1299	95786723	95787948	1	6.64429	0.0174814	-0.521554	1.01979	0.0388066	-1.13113	3.85583
peak1300	97063956	97064078	1	7.52423	0.0225331	-0.871789	0.349026	0.00799309	0.964293	0.0361997
peak1301	97064208	97064488	1	7.06195	0.026551	-0.524512	0.96895	0.0172457	-2.10014	0.326914
peak1302	97186327	97189986	1	7.30986	0.00629415	-0.294622	0.822273	0.00644517	-0.934744	0.687935
peak1303	97602928	97604553	1	6.61068	0.0227436	-0.780105	1.82529	0.0316858	-0.964896	2.83354
peak1304	98383180	98387663	1	6.93867	0.00903098	-0.411375	1.25252	0.0139336	-1.15143	2.27679
peak1305	98509070	98516187	1	6.76295	0.01543	-1.51303	1.28407	0.012767	0.777652	0.785435
peak1306	98518180	98520105	1	6.99296	0.01051	-1.27663	1.07582	0.0147573	-2.08035	1.75132
peak1307	99125729	99130095	1	6.9806	0.00157562	2.4946	0.044027	0.00323939	0.813714	0.15741
peak1308	99467755	99472497	1	6.61091	0.00874485	-0.30347	0.446463	0.0171939	1.64195	1.2757
peak1309	99729370	99732588	1	6.91582	0.00477869	-1.20218	0.14761	0.00237627	-2.33321	0.0318148
peak1310	100111268	100113441	1	6.60312	0.02635	2.65661	3.28843	0.0130744	-0.39349	0.727171
peak1311	100231865	100232396	1	6.8481	0.0100012	3.00652	0.231759	0.00572207	1.78064	0.0565899
peak1312	100273978	100274699	1	7.06607	0.0103903	0.126718	0.445642	0.0166266	-2.95591	1.07743
peak1313	100314794	100318513	1	7.14861	0.0031421	-2.03666	0.196543	0.00538096	-1.459	0.453228
peak1314	100434509	100436654	1	7.39086	0.000747451	-1.57976	0.00994976	0.00210399	1.15292	0.0648676
peak1315	100500008	100506754	1	7.16025	0.00436002	-1.07395	0.578643	0.00390612	-0.763431	0.395362
peak1316	100597417	100601092	1	6.89439	0.00457618	-2.32556	0.388705	0.00680685	-1.59974	0.671359
peak1317	100714187	100716549	1	7.52945	0.0036171	-1.84908	0.224965	0.00571105	-1.6113	0.44169
peak1318	100730521	100734159	1	7.42817	0.00569924	-1.33241	0.956637	0.00925636	-1.0904	2.02993
peak1319	100816482	100821633	1	6.96145	0.0167485	2.08213	5.14876	0.0112061	-3.09401	2.20718
peak1320	101003632	101005791	1	6.5613	0.0093425	-0.322032	0.38247	0.0103103	1.27725	0.35493
peak1321	101358021	101364407	1	7.19131	0.00878299	-2.13072	2.43527	0.000889045	-0.414156	0.0236875
peak1322	101489674	101492483	1	7.38537	0.0113127	-1.89384	2.25849	0.00515276	-0.861296	0.404287
peak1323	101700382	101707588	1	6.73676	0.0196993	2.29083	4.30259	0.00939097	3.14124	0.924867
peak1324	101774922	101775764	1	6.97693	0.0118103	-1.27727	0.644803	0.0105297	1.85025	0.398425
peak1325	102460345	102463376	1	6.74842	0.0238407	-1.35786	1.63485	0.0236257	0.915884	1.37748
peak1326	103571454	103575521	1	6.78171	0.0121941	0.773587	1.74048	0.00553869	2.85809	0.344938
peak1327	104067462	104071620	1	7.01236	0.00602193	-2.94844	0.575006	0.00879213	-2.59953	1.11227
peak1328	107598764	107601845	1	7.39672	0.00304774	2.42561	0.155854	0.00522928	2.25469	0.372504
peak1329	107682314	107686512	1	6.47148	0.0047294	-1.38536	0.196178	0.00736155	-0.767525	0.411925
peak1330	108505495	108508519	1	6.59051	0.00661971	1.7369	0.305167	0.0190631	-2.35729	2.24502
peak1331	108741283	108744168	1	7.23809	0.0177187	-2.50644	4.18722	0.00977602	-1.52937	0.984097
peak1332	109100204	109105332	1	6.65985	0.0122532	-1.13136	2.318	0.00249527	-2.83852	0.0913008
peak1333	109203415	109205753	1	6.82043	0.00574535	2.50921	0.329315	0.00854797	-3.10424	0.683844
peak1334	109233812	109239835	1	7.27567	0.000641279	-2.52164	0.014024	0.00675573	0.445013	1.47264
peak1335	109258820	109262874	1	6.51964	0.0106799	-0.380609	0.91062	0.0182398	-0.703376	2.23567
peak1336	109264807	109266103	1	6.69196	0.00563623	0.114858	0.121543	0.0313406	-1.12436	2.92158
peak1337	109288773	109293496	1	6.89957	0.00434249	1.05945	0.448728	0.00786134	0.441307	1.41709
peak1338	109356909	109360938	1	6.68258	0.00671445	0.0748375	0.363505	0.0194116	-1.7221	2.29583
peak1339	109370546	109374075	1	6.80348	0.0130556	0.181087	1.46297	0.00650285	-0.353794	0.333417
peak1340	109394006	109395640	1	6.58169	0.0129184	-0.662439	0.628135	0.00905088	-0.563104	0.269127
peak1341	109417354	109422507	1	6.76941	0.00629676	-0.0663678	0.570112	0.00550514	0.311243	0.403987
peak1342	109438344	109441509	1	6.37917	0.01903	-0.953396	1.99347	0.0241949	-1.29588	2.45503
peak1343	109489996	109492033	1	6.64001	0.00654181	-0.617309	0.316394	0.0269665	-1.29475	4.03665
peak1344	109503617	109507060	1	6.94342	0.00779243	-3.03917	1.23307	0.00702051	-1.96279	0.786139
peak1345	109582397	109585644	1	7.30447	0.01604	2.84386	4.75351	0.011619	2.16931	1.97357
peak1346	109617476	109620514	1	7.13932	0.00660539	-1.39084	0.601777	0.00653674	-0.68024	0.521403
peak1347	109631069	109639089	1	6.90181	0.00790023	-1.19409	2.1694	0.00473679	0.383073	0.736761
peak1348	109642153	109643953	1	7.53581	0.010378	2.67208	1.43948	0.00664833	1.05079	0.471044
peak1349	109652780	109658376	1	6.76648	0.00103637	-3.08361	0.0274841	0.0029052	0.862328	0.181719
peak1350	109691807	109694254	1	6.62161	0.00415631	-0.818909	0.108125	0.00124327	2.0864	0.00760571
peak1351	109727709	109730510	1	6.78642	0.0164465	0.251605	2.84913	0.0113105	-2.12911	1.1059
peak1352	109743510	109744366	1	6.92864	0.0177664	-1.2985	1.32124	0.0139844	-1.21646	0.643332
peak1353	109755800	109759695	1	7.39145	0.0021185	-1.8049	0.0877488	0.00790036	1.90303	0.976954
peak1354	109782000	109786239	1	6.55774	0.0181846	0.0544887	4.41181	0.0110453	-1.56173	1.21585
peak1355	109790121	109794198	1	6.73088	0.00873106	-1.60408	0.841237	0.00797977	2.44794	0.626249
peak1356	109794670	109828045	1	6.95966	0.00674975	-0.331788	1.8766	0.0031326	0.152073	0.377027
peak1357	109837628	109844012	1	6.75148	0.0145932	0.553292	1.96742	0.0149341	-2.41153	1.83894
peak1358	109844934	109858316	1	6.78588	0.0127865	0.191617	2.20564	0.0182806	-1.53115	3.38946
peak1359	109911681	109916250	1	6.45271	0.00656235	1.05179	0.328029	0.0194425	-2.44272	2.64372
peak1360	109924182	109929203	1	6.46812	0.0198124	-0.329763	3.91859	0.0158349	-2.09915	1.99879
peak1361	109930638	109945921	1	7.04852	0.0121283	-0.797711	3.47067	0.0122682	-1.6254	2.65959
peak1362	109966375	109970633	1	6.98576	0.0100598	-2.04309	1.88863	0.0080504	-2.20735	1.05272
peak1363	110008742	110009764	1	6.81638	0.0211024	2.75767	1.49649	0.0149545	1.67812	0.555679
peak1364	110024389	110030785	1	6.99796	0.00832145	-2.40475	1.30416	0.0103547	0.993793	1.71276
peak1365	110032205	110045467	1	6.6531	0.00251078	0.158075	0.168295	0.0051451	2.4196	0.601523
peak1366	110047335	110054252	1	6.75745	0.00647607	-2.36379	0.488162	0.00397348	2.48608	0.164635
peak1367	110069895	110076146	1	6.89336	0.0030975	2.35697	0.208447	0.000832388	-2.40668	0.0130316
peak1368	110077390	110092908	1	6.90955	0.0072791	-1.25834	2.61287	0.00431504	3.08033	0.887513
peak1369	110161406	110168642	1	7.29269	0.00834771	2.4988	2.11661	0.00757503	0.585552	1.54837
peak1370	110191542	110193983	1	6.49714	0.0155281	-0.823953	1.89015	0.0113215	-1.5793	0.751811
peak1371	110195959	110202673	1	6.77134	0.00369705	-2.81422	0.342605	0.00754741	-2.25799	1.21311
peak1372	110209157	110212014	1	6.44409	0.00254304	3.01289	0.0507274	0.0148718	-1.48852	1.28656
peak1373	110229941	110232006	1	4.4547	0.229039	-0.95406	1.48087	0.0758539	0.853644	0.138014
peak1374	110254426	110255363	1	6.45224	0.0086004	0.763934	0.0492433	0.0241858	-3.10206	0.382799
peak1375	110281594	110283804	1	7.24331	0.00519898	2.72909	0.110644	0.0042302	1.99278	0.0559617
peak1376	110318865	110320897	1	6.94446	0.0109885	-0.392565	1.27579	0.00560907	2.36781	0.275236
peak1377	110344693	110346621	1	6.73126	0.00642027	-1.06976	0.285762	0.0122638	-0.81018	0.877666
peak1378	110357073	110357544	1	6.97037	0.0302014	-0.315215	2.04113	0.0149566	-1.06401	0.388521
peak1379	110418901	110421144	1	6.67725	0.01203	0.147571	0.937938	0.0192721	-1.07317	1.89256
peak1380	110424012	110426883	1	6.77357	0.0194009	0.544999	1.98083	0.0191382	-1.04896	1.55926
peak1381	110451984	110458064	1	7.07175	0.00191028	0.256657	0.0440251	0.0126789	-0.129786	1.83752
peak1382	110525692	110541859	1	6.87082	0.00901647	0.806861	0.88016	0.0132717	-2.57706	1.7852
peak1383	110576543	110579362	1	7.44524	0.00900764	2.99683	1.83539	0.00197916	-0.589804	0.0767539
peak1384	110626207	110627761	1	6.67052	0.027792	1.58166	3.03082	0.0203793	2.8947	1.57587
peak1385	110671333	110673999	1	6.73937	0.0147922	-1.39622	1.22995	0.0149076	1.93631	0.988982
peak1386	110692617	110697565	1	6.66071	0.0186806	-1.16284	1.87021	0.0243975	1.92896	2.4877
peak1387	110748311	110760446	1	6.59384	0.0029504	-2.02361	0.145568	0.0134326	1.92609	2.42537
peak1388	110854734	110855797	1	7.00389	0.0180838	-0.901505	1.8936	0.0150108	-0.692466	1.11808
peak1389	110878952	110886834	1	7.02461	0.0048375	1.572	1.08201	0.00604318	1.94402	1.35001
peak1390	110933158	110933874	1	6.96851	0.00374603	-0.757024	0.0508076	0.0120651	0.343446	0.488355
peak1391	110948378	110952060	1	7.39624	0.00679247	-2.60001	1.25907	0.00531624	-0.427606	0.715007
peak1392	111024718	111027419	1	6.42938	0.0194512	-1.90457	1.93801	0.0145253	0.836658	0.96299
peak1393	111066777	111069206	1	6.61342	0.00664336	-1.35584	0.329168	0.00949036	-3.06738	0.654929
peak1394	111097401	111100485	1	6.81116	0.00745091	0.749356	0.497172	0.0139984	1.3718	1.38604
peak1395	111123546	111126320	1	6.61575	0.00772268	0.208823	0.485155	0.0119999	0.986957	0.964674
peak1396	111136466	111151557	1	7.06227	0.0059384	-2.0117	0.619646	0.0107546	0.823562	1.81607
peak1397	111161573	111162632	1	6.8827	0.00782766	-1.88322	0.271714	0.00747874	2.84336	0.240311
peak1398	111211402	111218768	1	6.59008	0.0118609	-2.59949	0.90215	0.00901022	0.701977	0.467218
peak1399	111256842	111258012	1	6.76763	0.00243692	1.19761	0.0235387	0.0285704	0.111446	3.21449
peak1400	111505717	111507354	1	6.96942	0.00477686	1.36809	0.105326	0.00812547	-1.74121	0.242318
peak1401	111680630	111685614	1	7.23946	0.00881139	-2.07418	2.52693	0.00498804	0.205164	0.800459
peak1402	111746347	111747360	1	6.7426	0.0302588	2.02384	3.12371	0.0254794	1.91824	1.71972
peak1403	111888532	111889965	1	7.11216	0.0114643	-2.94884	1.14868	0.0120259	-1.13973	0.984023
peak1404	111989218	111996558	1	6.96562	0.00665108	-2.26567	1.26265	0.00671465	-1.41988	1.00753
peak1405	112028167	112032921	1	6.50547	0.00826461	-1.03501	0.408549	0.0168467	-1.45258	1.28477
peak1406	112046978	112053394	1	6.56836	0.00907582	1.39153	1.10205	0.018637	-1.91505	3.79096
peak1407	112057454	112060284	1	6.86912	0.00409268	1.71994	0.161735	0.00382472	-0.879329	0.119488
peak1408	112161069	112165174	1	7.10455	0.00864209	-2.68997	2.03367	0.00752693	1.11472	1.25285
peak1409	112271858	112284084	1	6.81213	0.00351098	1.88952	0.331109	0.0115644	2.24164	2.99458
peak1410	112296241	112301337	1	7.03109	0.00640043	-2.64789	1.31664	0.00178273	-2.85504	0.0978178
peak1411	112462788	112462920	1	7.64953	0.0130362	0.39135	0.238368	0.0299617	1.815	0.966726
peak1412	112463152	112463499	1	7.26224	0.0210789	2.70356	0.97269	0.0153225	-0.973401	0.406543
peak1413	112528352	112536391	1	6.88676	0.0106942	-1.62263	1.14486	0.0112985	1.66759	0.998651
peak1414	112931080	112941377	1	6.87447	0.00704963	-2.77775	1.67088	0.00748282	-2.25662	1.60247
peak1415	113007030	113010106	1	6.99879	0.0100679	-1.2457	1.47663	0.0186976	-2.13556	4.25015
peak1416	113044129	113046723	1	6.81968	0.00169696	-1.6241	0.0316177	0.00925812	-2.89448	0.922747
peak1417	113050462	113051979	1	6.87364	0.0252118	2.31915	3.48321	0.0199205	1.90318	1.65718
peak1418	113159921	113164467	1	7.60756	0.00236355	2.08411	0.216224	0.0033793	1.04702	0.361231
peak1419	113214720	113219659	1	7.14009	0.0090775	1.53805	1.84036	0.0063114	2.87371	0.859593
peak1420	113241903	113250939	1	6.90501	0.013375	1.66318	2.17662	0.0105895	-2.18106	1.16607
peak1421	113256150	113260100	1	6.95856	0.00531497	-2.49206	0.507891	0.00141834	1.28954	0.0287562
peak1422	113261168	113261954	1	6.88784	0.0146626	0.518588	0.847783	0.0112532	1.05516	0.412544
peak1423	113391880	113393558	1	6.78418	0.0101843	-1.72773	0.489388	0.00595927	0.0735781	0.166088
peak1424	113495414	113501193	1	7.21488	0.00640482	-1.51829	1.49848	0.00466209	-1.67316	0.621486
peak1425	113584305	113585904	1	6.69667	0.0283919	0.36673	3.45274	0.0125829	-2.35011	0.590113
peak1426	113614480	113618104	1	7.29307	0.000902237	0.211821	0.0231642	0.00594181	2.87664	0.936326
peak1427	113638464	113640466	1	6.5712	0.0378881	-0.422819	5.55523	0.0325743	-1.32501	3.06299
peak1428	113682069	113683959	1	6.70279	0.00693644	-2.93785	0.330807	0.0244307	-1.60058	3.09314
peak1429	113918553	113918821	1	7.12165	0.0332092	-0.7223	1.87088	0.0254079	3.09029	1.02814
peak1430	113931114	113936688	1	7.15824	0.00210782	-2.39674	0.106219	0.00936106	1.76886	1.63549
peak1431	114299188	114303825	1	7.15265	0.00524105	3.00224	0.669108	0.000777083	0.141473	0.0137685
peak1432	114351802	114355876	1	7.33517	0.00852883	-1.80638	1.94029	0.00792662	0.377737	1.6294
peak1433	114444327	114449435	1	7.32271	0.00579877	-1.47762	1.15533	0.00422446	0.189359	0.599609
peak1434	114470108	114476244	1	7.27044	0.00590242	-2.29965	1.23599	0.00480615	-0.614776	0.743017
peak1435	114521729	114523239	1	6.74841	0.0105597	1.51103	0.629971	0.0134974	-3.09388	1.01706
peak1436	114888249	114890239	1	7.35021	0.0073074	1.33613	0.770653	0.0146108	-1.85023	2.48838
peak1437	115049724	115055737	1	7.20609	0.00479847	-1.85962	0.874008	0.00577685	0.699729	1.16393
peak1438	115121071	115125379	1	7.05833	0.00287235	-1.53812	0.143511	0.0102431	-1.39969	1.42547
peak1439	115210761	115213332	1	6.86259	0.00723816	-2.42535	0.537801	0.0137141	-3.07969	1.89333
peak1440	115258136	115259911	1	7.4489	0.00902946	-2.7272	1.02137	0.0108289	-1.8805	1.15702
peak1441	115297146	115301410	1	7.26847	0.00466214	-2.29285	0.589022	0.0104515	0.124093	2.91816
peak1442	115321617	115323903	1	7.35771	0.0119197	-1.76106	2.18049	0.00696757	-1.25727	0.594463
peak1443	115631641	115632715	1	6.48574	0.0316995	1.9623	3.10164	0.00852944	1.93821	0.175536
peak1444	115880069	115880905	1	6.65747	0.00691356	2.31816	0.124197	0.0369458	0.858657	2.98974
peak1445	116184207	116185829	1	6.64657	0.0198865	-3.04725	1.83325	0.0179995	-2.87612	1.40785
peak1446	116370557	116371904	1	6.77417	0.00670429	0.893024	0.171025	0.0284275	-0.558395	2.82789
peak1447	116379815	116383289	1	6.73974	0.0211447	-0.108744	2.14094	0.0140507	-1.42591	0.702815
peak1448	116518229	116526414	1	6.82642	0.0118889	0.0157385	1.45311	0.0139023	-1.3478	1.49166
peak1449	116548363	116553460	1	6.58362	0.0250328	0.280427	3.03981	0.0237841	-0.898267	2.25689
peak1450	116575806	116576930	1	6.63563	0.024682	-0.702589	1.64998	0.0463847	-2.08927	4.6718
peak1451	116681375	116682332	1	6.89572	0.0195761	-0.147995	1.95144	0.0147155	-2.09854	0.882915
peak1452	116692375	116695877	1	6.80034	0.00616207	0.729226	0.495971	0.00239838	0.249718	0.0731615
peak1453	116706209	116713072	1	6.74784	0.00320075	-1.59009	0.218773	0.00778923	-1.56349	1.01138
peak1454	116914417	116923663	1	7.15111	0.00611646	-1.70448	1.5197	0.00497789	0.673867	0.927133
peak1455	116952431	116952724	1	7.30928	0.035244	-0.276101	3.04924	0.0173928	-0.294261	0.677196
peak1456	116957587	116963097	1	7.15738	0.00628286	-0.711561	1.42406	0.00500599	-1.40651	0.674521
peak1457	116975000	116976967	1	6.66084	0.010657	-0.259775	0.506122	0.00640801	-1.5664	0.135405
peak1458	117027156	117028032	1	6.87536	0.0125423	-0.4791	0.672655	0.0191818	-3.04314	1.47065
peak1459	117111792	117115650	1	6.8554	0.0101174	2.5684	1.52532	0.011736	1.99366	1.57181
peak1460	117189086	117189576	1	6.73907	0.0179237	-1.02467	0.58354	0.0110771	-2.87546	0.211047
peak1461	117206735	117210864	1	6.6573	0.0149091	-1.36324	1.18331	0.00892934	1.84804	0.331545
peak1462	117420047	117422345	1	6.76424	0.0055042	-1.31289	0.259318	0.000900999	-1.36356	0.00537553
peak1463	117451546	117456292	1	6.71025	0.00249533	2.50741	0.0740235	0.00653792	1.85708	0.382167
peak1464	117457014	117460191	1	6.51241	0.0191615	0.0146402	2.88877	0.00810083	-2.68252	0.470975
peak1465	117601575	117604830	1	6.81243	0.00767074	1.22617	0.672248	0.0106049	3.13585	1.2763
peak1466	117662731	117665487	1	7.21659	0.00609556	1.26127	0.802995	0.00383806	2.03966	0.26084
peak1467	117907745	117914069	1	7.26117	0.00706529	-1.46273	1.12002	0.00361886	0.0312157	0.288152
peak1468	117978883	117979709	1	6.64155	0.0140627	0.0654235	0.460554	0.0209389	-1.34962	0.768102
peak1469	118147299	118150174	1	7.03387	0.00488597	3.04064	0.400987	0.00960831	-1.94026	1.20265
peak1470	118301064	118301988	1	7.15497	0.00796081	1.32613	0.353856	0.0168898	2.30117	1.3798
peak1471	118470253	118474353	1	7.0966	0.0159561	-3.02955	4.20575	0.00994262	2.3836	1.37502
peak1472	119681944	119684893	1	7.28081	0.00822923	2.99279	1.23687	0.00616199	-1.88113	0.531394
peak1473	119869500	119870855	1	6.84578	0.0132596	-1.39673	1.09484	0.0137248	-0.687083	1.03651
peak1474	120173680	120175330	1	7.01291	0.00394062	2.3617	0.14344	0.00517702	-2.58157	0.222153
peak1475	120188592	120191829	1	7.22988	0.0110383	-2.72639	1.97802	0.0195429	0.85912	5.32682
peak1476	120216915	120218699	1	6.65094	0.00321227	2.3593	0.0470802	0.0181164	-0.751897	1.25825
peak1477	120254236	120259021	1	6.78173	0.0105943	1.1507	1.6158	0.00715114	0.0194082	0.731586
peak1478	120273125	120282609	1	6.68186	0.0209499	0.41439	3.71168	0.0116391	-1.16334	0.900099
peak1479	120413676	120414328	1	7.06726	0.0230582	2.12312	2.59793	0.0115918	-1.55419	0.496122
peak1480	120609743	120612283	1	6.52081	0.0315683	1.85398	3.76601	0.0108706	2.91958	0.426815
peak1481	120904679	120906356	1	6.34608	0.0134293	1.28279	0.890976	0.0122894	2.89798	0.727901
peak1482	120925174	120925554	1	6.83544	0.0541282	-2.67873	5.78294	0.0278933	-2.00099	1.24127
peak1483	121137556	121139228	1	6.90006	0.00388146	2.78845	0.0760592	0.0209184	0.534878	1.97269
peak1484	121260282	121262076	1	6.83651	0.0105091	-0.474239	0.597822	0.0183889	1.11745	1.4385
peak1485	121353080	121358303	1	6.97642	0.0181862	-0.806956	1.46563	0.0303764	-1.87427	3.15385
peak1486	121478386	121478919	1	7.14773	0.021709	-0.0462571	1.55863	0.0273828	-2.02354	1.95948
peak1487	121483096	121485660	1	9.06489	0.0203008	-0.948562	1.60018	0.0151344	-1.82677	0.685743
peak1488	143743165	143744568	1	6.70267	0.0308315	1.36825	4.33292	0.00839681	3.04221	0.317319
peak1489	144007116	144014989	1	7.39482	0.0201958	-0.343473	3.6299	0.0211462	-1.73429	2.9775
peak1490	144519583	144521499	1	6.32818	0.0269769	3.00774	1.80854	0.0182064	1.04753	0.659149
peak1491	144533191	144534519	1	6.82607	0.00360354	-0.0480488	0.0750384	0.00674362	-1.10117	0.203708
peak1492	144593330	144594712	1	6.73058	0.0167166	3.11356	1.74249	0.00185061	-1.81117	0.0162466
peak1493	144921913	144934483	1	7.62951	0.00199443	2.49609	0.11582	0.00468184	-1.51224	0.473641
peak1494	144940629	144941934	1	7.11672	0.0113515	0.919835	0.607535	0.00886288	-2.46965	0.340835
peak1495	144989204	144990038	1	7.62317	0.0115113	0.497019	0.67862	0.0261723	-1.90731	2.79024
peak1496	145012461	145018646	1	7.33088	0.00829725	-0.851319	0.518369	0.0249859	-1.69712	3.54873
peak1497	145027584	145030488	1	7.47645	0.0116078	1.14267	1.1008	0.0164368	-1.85841	1.78683
peak1498	145032589	145034005	1	7.47656	0.00675533	0.0339911	0.295911	0.0119259	-2.44174	0.804379
peak1499	145037074	145041469	1	8.07845	0.00271966	1.58229	0.131389	0.00767055	-2.0142	0.863746
peak1500	145071202	145076942	1	7.82545	0.00452302	-0.619328	0.1923	0.00663505	-1.61585	0.307689
peak1501	145091709	145093276	1	7.81159	0.00459189	-2.15899	0.308025	0.0122662	-1.6239	1.72817
peak1502	145096117	145099669	1	7.38719	0.00756967	-1.67912	1.03237	0.0192094	-1.7524	5.27984
peak1503	145139189	145140063	1	6.65075	0.00850061	1.25967	0.235421	0.00273106	-0.807227	0.0212321
peak1504	145208928	145212493	1	6.77984	0.00349585	1.17848	0.0942544	0.00768174	1.99056	0.36972
peak1505	145381309	145383340	1	7.07587	0.00389531	1.76172	0.10538	0.00735383	2.88266	0.359331
peak1506	145394458	145400102	1	7.03408	0.00671158	0.723205	0.260996	0.0183056	2.97855	1.8859
peak1507	145415150	145415696	1	6.94614	0.00372147	-0.802069	0.0422511	0.0200283	2.46506	1.04738
peak1508	145427147	145427940	1	6.57932	0.00247663	2.91928	0.018597	0.03389	-1.95258	2.69908
peak1509	145434904	145443302	1	7.29897	0.00433019	0.255758	0.15768	0.0252764	-2.46341	4.76256
peak1510	145452967	145458036	1	6.91709	0.00777826	0.681344	0.799234	0.0115459	-2.29577	1.54188
peak1511	145469419	145480801	1	7.3783	0.00843845	2.67753	3.57136	0.0139551	1.81996	7.29069
peak1512	145506175	145509071	1	7.39499	0.00847306	3.06316	1.22551	0.00912102	2.45612	1.20638
peak1513	145513692	145519029	1	7.30613	0.00340067	-2.81341	0.292905	0.00481976	-2.27591	0.50202
peak1514	145524856	145525964	1	6.24317	0.00633682	-2.88959	0.131373	0.0267356	-2.47125	2.07596
peak1515	145541206	145545194	1	6.72642	0.0110442	1.06957	1.43066	0.0151868	2.75263	2.58232
peak1516	145548393	145550404	1	6.77915	0.00780739	1.93034	0.48502	0.00440353	1.68819	0.118039
peak1517	145561729	145563695	1	7.28618	0.00228078	1.19405	0.0574623	0.00493536	2.83901	0.260589
peak1518	145574057	145578361	1	7.01651	0.00953455	1.77579	1.62214	0.0155282	2.03525	3.45751
peak1519	145588605	145590891	1	7.22685	0.00656047	-0.341649	0.542438	0.0125685	-2.93229	1.85143
peak1520	145608291	145611584	1	7.07756	0.00134585	-0.153021	0.0369745	0.00519488	2.79558	0.499687
peak1521	145713228	145714448	1	7.051	0.0113777	-2.99706	0.837947	0.0092677	-1.35202	0.4198
peak1522	145825933	145827110	1	6.72752	0.0126209	1.59397	0.912677	0.0176801	2.04679	1.45601
peak1523	146555609	146557132	1	6.90449	0.0242541	-0.196242	1.97631	0.0245966	-2.04466	1.60634
peak1524	146640395	146646615	1	7.10528	0.00628087	-1.9848	1.58536	0.000943112	-1.34829	0.0282992
peak1525	146695004	146697865	1	6.62722	0.00365985	1.43397	0.117819	0.0239726	-1.48655	3.96064
peak1526	146713181	146717059	1	7.2465	0.00530864	-2.13471	0.739686	0.00527936	-0.761284	0.644797
peak1527	146737783	146737997	1	7.60674	0.017547	0.477534	0.525213	0.0524714	-0.831295	3.97088
peak1528	146976561	146977085	1	7.16128	0.0200627	-2.46061	1.34025	0.00855786	-1.82216	0.19332
peak1529	147010492	147015684	1	7.0106	0.012555	1.13306	4.53959	0.0124518	2.52373	4.07609
peak1530	147069631	147073449	1	7.1501	0.0121904	2.44219	3.58028	0.00264234	-0.489242	0.149258
peak1531	147140394	147143227	1	7.30771	0.0184406	-2.86645	5.5845	0.00325123	-0.309426	0.161402
peak1532	147172233	147172579	1	7.17508	0.00508751	-1.17509	0.0659639	0.00807356	-1.97833	0.133385
peak1533	147400468	147401686	1	6.67425	0.026472	2.32707	4.455	0.0297653	1.90897	4.29415
peak1534	147735132	147736582	1	7.01751	0.0201055	1.12078	1.51664	0.00750501	-2.42396	0.193426
peak1535	147805850	147807938	1	7.10578	0.00446556	-0.485548	0.101081	0.0102845	-1.29148	0.401586
peak1536	147999866	148001290	1	6.75614	0.0137271	1.54825	0.298161	0.0302713	-1.42183	1.13385
peak1537	148176104	148176790	1	6.71849	0.0123457	-0.853718	0.319685	0.0093581	1.571	0.137601
peak1538	148241481	148242071	1	6.85265	0.0301117	0.201746	1.97412	0.0151956	-3.05415	0.478157
peak1539	148247758	148248259	1	6.72543	0.018755	-1.13317	0.896208	0.00053774	-2.03481	0.000597004
peak1540	148555680	148557131	1	7.29149	0.01221	-2.49944	1.4973	0.019359	1.24192	3.01555
peak1541	148927822	148930498	1	6.79495	0.025433	-2.22439	2.104	0.0287364	1.11728	2.23351
peak1542	149214881	149216176	1	6.62399	0.00434861	0.0407022	0.0597274	0.0146604	2.28469	0.556571
peak1543	149222334	149225551	1	7.70524	0.0114397	-1.37625	1.52237	0.0125339	0.973928	1.54844
peak1544	149399989	149400610	1	6.46903	0.0312697	-0.77922	0.232272	0.139372	0.67975	4.04206
peak1545	149764140	149765407	1	6.65272	0.0298539	2.80213	4.24929	0.0220194	1.50575	1.71475
peak1546	149814899	149817697	1	6.50689	0.0152166	-0.810533	1.89577	0.0161455	-3.11591	2.01578
peak1547	149820931	149821988	1	6.67594	0.0135682	0.785828	0.631056	0.0221784	3.02862	1.64937
peak1548	149855079	149860892	1	7.38634	0.0144591	1.29779	2.79981	0.0118788	2.8103	1.82136
peak1549	149870566	149872561	1	7.18069	0.00298294	-2.78072	0.0857606	0.00352809	2.43154	0.103612
peak1550	149885638	149891061	1	6.96642	0.00818057	-1.77156	0.903326	0.00531801	1.37569	0.304426
peak1551	149896583	149902613	1	6.94138	0.00245551	2.13555	0.13461	0.00146018	-3.08255	0.0454366
peak1552	149906335	149912718	1	6.74986	0.00315754	-0.563626	0.203166	0.00534553	-2.95967	0.543504
peak1553	149913919	149914305	1	6.92182	0.0207915	1.02737	0.821713	0.0133216	2.78069	0.323249
peak1554	149934249	149936014	1	6.68866	0.0210199	0.0167482	2.41775	0.0192383	-1.4032	1.51439
peak1555	149976884	149985441	1	7.07362	0.0065228	0.38209	0.915937	0.013149	-1.2835	2.86913
peak1556	150022403	150022814	1	6.79397	0.00663962	1.9793	0.0780332	0.0235321	-2.05885	0.799868
peak1557	150037097	150042099	1	7.15868	0.00802455	-2.0105	1.45704	0.00319768	-2.89223	0.228175
peak1558	150118757	150138256	1	6.65754	0.00830418	0.738386	0.914876	0.0157608	2.8661	3.16374
peak1559	150185449	150187473	1	6.75784	0.00551325	-2.26193	0.251225	0.0162338	-2.04024	1.8149
peak1560	150205744	150209460	1	7.53662	0.00455214	1.52294	0.46332	0.00230216	2.23809	0.100615
peak1561	150227792	150233984	1	6.98423	0.00951876	0.741933	1.49126	0.00474555	0.04294	0.363955
peak1562	150238632	150242651	1	7.50494	0.00406309	-2.53438	0.476127	0.00769118	2.33424	1.46196
peak1563	150244399	150246530	1	6.69705	0.00799041	2.24059	0.434329	0.0310041	-2.4358	5.73007
peak1564	150251868	150257439	1	6.94048	0.011729	0.881663	2.46707	0.0128973	2.1941	2.50849
peak1565	150265549	150268169	1	7.02878	0.0120357	-2.71816	1.2517	0.0104612	2.99048	0.903509
peak1566	150293393	150295138	1	7.3522	0.0128104	2.80795	1.63836	0.00741761	-2.44027	0.474496
peak1567	150335098	150339885	1	7.65248	0.00552501	-0.593982	0.983115	0.00772685	-1.84078	1.46358
peak1568	150459407	150461876	1	7.30907	0.00737209	2.44847	1.009	0.0115244	-0.468302	2.19631
peak1569	150480176	150483356	1	6.6035	0.0137453	1.3942	1.59927	0.0105462	2.98886	0.925297
peak1570	150487116	150490540	1	7.09601	0.00983337	2.71644	2.49793	0.00496996	-0.071428	0.594344
peak1571	150504071	150505846	1	6.72161	0.00741688	-2.8596	0.430721	0.0163488	-1.63878	1.58791
peak1572	150521005	150525465	1	6.38908	0.00837735	1.48252	0.473857	0.0111588	3.08902	0.829623
peak1573	150529809	150537511	1	7.03154	0.00506693	2.64806	0.41738	0.00448167	-3.02132	0.305132
peak1574	150539114	150542706	1	6.63179	0.00585431	-0.338316	0.256723	0.00924491	-2.94296	0.595757
peak1575	150545287	150553177	1	7.40563	0.00737816	2.04341	0.922793	0.00761106	-2.07112	0.800308
peak1576	150598270	150603657	1	6.99605	0.00351115	2.31107	0.290007	0.0102953	2.02315	1.93768
peak1577	150668632	150670644	1	6.96045	0.00566653	-2.45401	0.28128	0.00540695	-2.06925	0.212843
peak1578	150779230	150781294	1	6.69438	0.0187108	-0.527366	2.65494	0.0179262	-2.48174	2.12665
peak1579	150846663	150850245	1	7.22197	0.0130114	2.57646	3.38198	0.00875442	0.868083	1.27582
peak1580	150898077	150900249	1	6.99973	0.00909853	-1.14841	1.06558	0.00850232	-3.03611	0.895458
peak1581	150938126	150952730	1	6.85655	0.00330969	0.648782	0.272865	0.000980101	1.99735	0.0191286
peak1582	150967512	150968824	1	6.69916	0.0204297	0.429357	2.11343	0.00821703	-1.27239	0.264671
peak1583	150970064	150984048	1	7.04134	0.00204391	0.661917	0.163642	0.0070571	-0.889832	1.64494
peak1584	150996879	150997872	1	6.76882	0.00339073	1.775	0.048627	0.00933358	-3.12727	0.359346
peak1585	151018264	151023223	1	7.13234	0.00292544	1.34421	0.308091	0.0169306	1.81073	8.17228
peak1586	151026805	151035680	1	7.31748	0.00602498	-1.5113	1.73331	0.00310032	1.48205	0.358757
peak1587	151039973	151045854	1	6.83307	0.00547073	1.55853	0.834472	0.00120912	-2.41639	0.0369681
peak1588	151102866	151104981	1	6.70588	0.0148839	-2.06823	1.64599	0.0152816	3.03451	1.71376
peak1589	151115020	151121562	1	7.16565	0.00931542	-2.65299	1.96722	0.00571756	2.0467	0.592097
peak1590	151135086	151140051	1	7.40693	0.0118807	-2.08671	2.7347	0.00230882	-2.72823	0.0999169
peak1591	151146714	151148839	1	6.8188	0.0101526	1.76096	0.665197	0.00847531	0.109685	0.452355
peak1592	151158320	151163650	1	6.86602	0.00672874	-1.30532	0.935173	0.00850596	-1.65394	1.15456
peak1593	151168507	151174373	1	6.98521	0.00770825	-1.05567	1.63884	0.0117247	0.293683	3.58799
peak1594	151226087	151228470	1	7.22252	0.0204224	-2.03292	4.97478	0.00562287	-0.199689	0.369698
peak1595	151253306	151257651	1	7.3842	0.011724	2.34596	2.40641	0.0142589	1.78943	2.67531
peak1596	151280190	151288575	1	6.6748	0.0123268	-0.0606338	2.20137	0.00837742	-1.30839	0.763897
peak1597	151296638	151302144	1	7.17495	0.00479713	-3.0792	0.609179	0.00748228	1.15829	1.16658
peak1598	151313244	151314797	1	6.61334	0.0137471	-2.49479	1.00398	0.0142192	-2.91074	1.0428
peak1599	151317260	151320594	1	6.97222	0.00769362	2.53665	0.9852	0.0097903	2.28926	1.30089
peak1600	151342213	151346573	1	6.43441	0.0140275	0.977777	1.79806	0.00480294	-2.49394	0.195329
peak1601	151370575	151374336	1	7.27046	0.0092551	-1.98514	1.89966	0.0080023	2.62923	1.32608
peak1602	151428625	151432580	1	6.64783	0.0115031	-1.77818	2.11627	0.0106834	-2.63644	1.74017
peak1603	151445171	151447722	1	6.46076	0.00614949	0.272557	0.222194	0.0106432	-1.99828	0.531455
peak1604	151467184	151468550	1	6.67169	0.0322773	-0.333193	3.21366	0.0238104	-1.39831	1.29685
peak1605	151482632	151486668	1	7.05777	0.00829253	3.0147	1.52028	0.00568744	0.951399	0.585156
peak1606	151511821	151514849	1	6.87357	0.00551253	2.774	0.430891	0.0289329	2.32202	9.72257
peak1607	151583666	151588548	1	7.047	0.0062754	2.83357	0.881672	0.0179912	1.31063	5.49298
peak1608	151678589	151691409	1	6.61015	0.0127471	-1.2952	1.11824	0.0223427	1.48865	2.65238
peak1609	151692725	151695045	1	6.62883	0.0208104	-1.2706	3.51032	0.00994788	-3.02095	0.777478
peak1610	151700007	151702183	1	6.65855	0.00957758	-1.21078	0.740794	0.0133521	-3.01299	1.39005
peak1611	151707312	151707693	1	7.24906	0.023888	-1.85405	1.54358	0.0309032	1.53437	2.03425
peak1612	151734563	151737121	1	7.47414	0.00175076	2.97688	0.0643832	0.00996005	-0.70926	1.756
peak1613	151761360	151764887	1	7.27849	0.0132894	-1.96983	4.43486	0.00223027	0.113233	0.124087
peak1614	151804961	151805294	1	7.19494	0.0239805	0.384438	1.31803	0.024621	-0.0366629	1.33374
peak1615	151809776	151814160	1	6.90034	0.0161671	-1.02879	3.34257	0.00855254	0.473719	0.863334
peak1616	151881107	151882888	1	7.44428	0.00387298	2.73468	0.208859	0.00577924	0.183434	0.433137
peak1617	151965095	151966971	1	6.68357	0.0279154	-3.05644	4.2948	0.0218665	1.86194	1.99842
peak1618	152007477	152009567	1	6.58566	0.0115796	-2.82529	0.702144	0.00790702	2.14043	0.263744
peak1619	152161207	152162485	1	6.98448	0.0390843	-2.92733	2.25637	0.0151068	1.00481	0.27655
peak1620	152432339	152432652	1	7.29298	0.02128	-1.75645	0.964905	0.0037587	-1.00811	0.0250828
peak1621	153233029	153234870	1	6.53667	0.00959641	2.51859	0.396062	0.0304224	1.33599	3.01625
peak1622	153504838	153509606	1	7.07408	0.0211586	2.31304	4.06352	0.0157397	1.39667	1.70425
peak1623	153538007	153542110	1	6.66199	0.0118934	2.86897	1.58346	0.00848185	-1.63325	0.597603
peak1624	153544730	153545664	1	6.89833	0.0259894	0.296371	3.32404	0.0226106	-2.23858	2.12384
peak1625	153579688	153586071	1	6.74432	0.0206887	1.54646	4.65899	0.0102493	-2.52368	1.06136
peak1626	153597591	153604000	1	7.02226	0.0210457	1.21269	3.8842	0.01636	-1.6439	1.85314
peak1627	153605654	153613486	1	6.71372	0.00421088	1.63711	0.629103	0.00495463	-2.01764	0.718477
peak1628	153620589	153622845	1	6.70305	0.0139234	0.660408	1.14927	0.00408915	-0.905579	0.0832762
peak1629	153630465	153632786	1	7.38445	0.0104023	2.44685	2.19781	0.00163583	-0.388276	0.0491197
peak1630	153640770	153645007	1	7.02457	0.00485565	2.97866	0.530329	0.00139642	1.48776	0.0326576
peak1631	153649982	153652431	1	6.7049	0.0177131	2.67084	2.52973	0.021418	3.13595	3.45546
peak1632	153699761	153703664	1	7.0101	0.00167284	2.15839	0.0572816	0.0103819	1.50665	1.66933
peak1633	153743068	153743391	1	6.99934	0.0289421	1.0826	1.46881	0.0498756	2.591	4.03793
peak1634	153743493	153751418	1	6.71213	0.00853706	1.83429	1.32244	0.0200514	2.53298	6.52801
peak1635	153755292	153756845	1	7.36364	0.0163339	2.4649	3.49745	0.00760036	1.15474	0.593357
peak1636	153760841	153765627	1	6.67148	0.0111709	0.81026	1.71184	0.00676906	-0.489434	0.584314
peak1637	153853052	153855390	1	6.76221	0.0071125	-0.335516	0.388259	0.0189659	-2.46231	2.39609
peak1638	153890487	153896860	1	7.09566	0.00772508	-2.07779	2.09612	0.00862396	0.834328	2.32652
peak1639	153900350	153903229	1	6.74516	0.0296855	0.362589	5.66814	0.0125888	-0.943163	0.834008
peak1640	153915527	153920845	1	6.96949	0.0057089	-2.69802	0.517842	0.0156952	1.51513	2.99698
peak1641	153925009	153937096	1	7.10591	0.00288344	1.99257	0.274133	0.00143403	2.10798	0.0545463
peak1642	153938564	153941897	1	7.2077	0.00996368	1.52303	2.15542	0.0100778	-1.03365	1.81976
peak1643	153947145	153951762	1	7.27393	0.0108145	-2.51651	3.5629	0.00963572	1.61855	2.18243
peak1644	153956962	153959939	1	6.85358	0.00736387	-2.98797	0.566269	0.00422788	-1.72613	0.141672
peak1645	153962774	153966548	1	7.14138	0.00359576	-0.505981	0.232775	0.00892198	-1.6976	1.06929
peak1646	154148381	154156387	1	6.87116	0.00222453	3.12506	0.15	0.0023362	-1.04298	0.129864
peak1647	154171478	154172799	1	6.54711	0.0217633	0.433604	2.29626	0.0146711	-1.89433	0.824842
peak1648	154190068	154197541	1	7.25562	0.0038509	2.54245	0.568799	0.00511618	2.36917	0.834054
peak1649	154243762	154247528	1	7.16431	0.00318128	-1.95915	0.256246	0.00275634	-1.60109	0.151507
peak1650	154295890	154304402	1	7.11121	0.00838707	2.23273	1.28842	0.0236481	1.93788	7.87943
peak1651	154324371	154326139	1	7.0624	0.00807048	2.2235	0.690557	0.01411	1.84456	1.60485
peak1652	154376025	154383297	1	6.88649	0.00958542	1.06212	1.29666	0.0109768	-2.8204	1.66425
peak1653	154389777	154397048	1	6.45213	0.0167538	0.499834	3.31371	0.0123874	-2.58505	1.67006
peak1654	154451581	154453813	1	6.6785	0.00867648	-0.712436	0.58701	0.00239379	2.83698	0.0409376
peak1655	154472590	154474648	1	6.46698	0.00713335	-3.06079	0.248053	0.0143957	-2.64182	0.918187
peak1656	154526027	154534113	1	7.06798	0.00710415	-2.60332	1.50883	0.0024211	3.09567	0.169762
peak1657	154539252	154541580	1	6.85249	0.0156089	-1.63235	0.977593	0.0118282	0.991179	0.4796
peak1658	154570933	154572818	1	6.76294	0.0108869	0.996725	0.883821	0.0173128	-3.10515	2.21614
peak1659	154576635	154584597	1	6.81589	0.00574306	2.94747	0.842095	0.00759372	0.502904	1.32451
peak1660	154596726	154601265	1	7.11089	0.00425516	2.73812	0.383637	0.00675228	0.77992	0.819903
peak1661	154819175	154821548	1	6.68754	0.00798051	0.750435	0.439937	0.00789831	-0.634512	0.38737
peak1662	154836868	154844191	1	6.93369	0.00773713	1.90322	1.15745	0.0139494	2.25035	3.14008
peak1663	154850944	154851148	1	7.50803	0.0377107	-2.19999	2.87402	0.0412643	0.85503	3.04089
peak1664	154907677	154920381	1	6.90728	0.00239402	0.322162	0.205099	0.00855887	2.06341	2.07969
peak1665	154922984	154937484	1	6.96339	0.00126071	-2.34756	0.0525655	0.00644276	2.22641	1.15861
peak1666	154937966	154949741	1	6.99208	0.00806745	2.62658	1.88877	0.00630791	2.23475	0.927964
peak1667	154954902	154957438	1	7.30487	0.00674339	-1.60214	0.61739	0.00325067	0.73403	0.129958
peak1668	154968707	154986926	1	7.00319	0.0113615	1.83394	2.95709	0.00227986	2.05395	0.0956937
peak1669	154988319	154992591	1	6.74677	0.0143137	2.54816	2.26747	0.0064226	-2.39585	0.391588
peak1670	155017247	155026603	1	6.83547	0.007225	1.85548	1.22655	0.0110297	1.87916	2.23084
peak1671	155033442	155037612	1	6.59053	0.0224418	2.03282	4.66874	0.0297533	2.41139	7.05559
peak1672	155041301	155045282	1	6.9395	0.0153851	2.6375	3.50904	0.00768822	2.23264	0.703729
peak1673	155050126	155059972	1	6.8412	0.013671	2.50686	2.57876	0.0215493	1.74133	4.76978
peak1674	155063586	155068615	1	6.83548	0.00439613	1.41257	0.278136	0.00715165	-2.00537	0.610878
peak1675	155096462	155104447	1	7.37318	0.00534975	1.52082	0.489636	0.00546987	0.50723	0.485528
peak1676	155105836	155113630	1	7.13154	0.00644049	2.80076	0.894586	0.0162987	1.71874	4.24274
peak1677	155138259	155141784	1	6.94029	0.00597407	-2.86878	0.518561	0.000993278	-0.534055	0.0128051
peak1678	155143847	155150925	1	7.25495	0.00787663	-3.00534	1.38653	0.011604	1.07487	2.41983
peak1679	155162801	155168287	1	6.70797	0.024315	2.02925	4.73908	0.0089801	-3.04046	0.620734
peak1680	155175887	155180527	1	7.29656	0.00757127	2.60777	1.1453	0.012548	2.24117	2.53262
peak1681	155188156	155189466	1	6.69299	0.0229567	-0.819615	2.45643	0.0202258	2.70954	1.71904
peak1682	155194678	155198930	1	7.03712	0.0116622	-1.53595	1.7591	0.00880542	2.32558	0.865942
peak1683	155209560	155216432	1	6.844	0.00148693	1.70255	0.0640826	0.00725415	1.10067	1.26024
peak1684	155219933	155227368	1	7.12762	0.00567521	2.16011	0.584901	0.0132836	1.7609	2.42653
peak1685	155230137	155234225	1	7.25343	0.00639032	-2.72801	0.724758	0.00513381	-3.073	0.450637
peak1686	155240561	155244004	1	7.13852	0.00772458	2.96208	0.957169	0.0107461	1.40781	1.38888
peak1687	155245519	155249549	1	6.8528	0.00760535	3.12607	0.885981	0.0217369	1.25421	5.57608
peak1688	155277236	155281552	1	7.33789	0.0102868	2.71583	2.14899	0.0130941	0.242985	3.23079
peak1689	155287087	155297928	1	7.07052	0.00821849	2.92263	1.4823	0.0142964	1.66629	3.32018
peak1690	155469819	155470139	1	7.23579	0.00100334	1.58528	0.00231485	0.0417537	-0.965612	3.34796
peak1691	155529423	155534959	1	6.94587	0.0151471	2.33052	5.33857	0.00757668	1.19295	1.04445
peak1692	155565570	155566685	1	6.67476	0.0134131	-1.26226	0.76632	0.0290732	-0.948804	2.97023
peak1693	155568292	155569348	1	6.89688	0.0117296	-1.23769	0.690776	0.0247227	-1.42204	2.35448
peak1694	155579323	155579986	1	7.22989	0.0206716	3.07888	2.36504	0.0115701	-0.0209944	0.69536
peak1695	155654003	155660473	1	6.84328	0.00381467	2.38993	0.322962	0.00746583	0.345165	1.14576
peak1696	155698365	155700428	1	6.34558	0.0127329	-0.36512	0.911264	0.0107819	-2.11302	0.523331
peak1697	155714627	155715576	1	7.36405	0.0186282	-2.33487	2.80605	0.0158597	-1.88305	1.63849
peak1698	155825160	155832757	1	7.2321	0.00280096	1.5688	0.200975	0.00542481	1.86836	0.596573
peak1699	155837404	155844097	1	6.5553	0.011959	-0.10447	2.23128	0.00879656	-2.67511	1.09513
peak1700	155879399	155882060	1	6.98412	0.00179522	-2.69204	0.0410199	0.00837641	2.21962	0.738123
peak1701	155899155	155906068	1	6.91261	0.0009341	-0.422212	0.0245957	0.00848631	-2.45465	1.75916
peak1702	155927492	155933116	1	6.64606	0.00772324	-1.23939	0.974767	0.00691763	0.0364075	0.757127
peak1703	155934301	155953933	1	7.33431	0.00493377	0.618232	1.02891	0.00611667	0.729825	1.41692
peak1704	155958500	155961333	1	7.25952	0.00645379	2.93039	0.845398	0.00881168	-0.23899	1.44883
peak1705	155988993	155992091	1	6.83507	0.0159239	-2.71003	3.20671	0.0193128	1.38182	3.65326
peak1706	156020387	156025958	1	7.2092	0.00906731	3.01267	1.31164	0.0118717	1.54221	1.6703
peak1707	156050706	156055256	1	6.83471	0.0140315	2.85092	2.25109	0.0125886	1.6721	1.34004
peak1708	156065625	156068861	1	6.6821	0.0167867	1.37995	2.89496	0.0182631	-2.44453	3.14513
peak1709	156072266	156078199	1	6.69235	0.00912352	1.53562	1.42175	0.0110382	2.07421	1.70498
peak1710	156081526	156101536	1	6.83202	0.0141686	1.19683	6.86967	0.00378025	1.50584	0.385888
peak1711	156113805	156123830	1	6.52622	0.00290565	1.37925	0.20301	0.0019324	-0.725826	0.0798212
peak1712	156129085	156132835	1	6.428	0.00897043	1.3275	0.8334	0.0101778	-2.86058	1.05436
peak1713	156162798	156172437	1	6.72343	0.00151726	-2.13579	0.0506437	0.0055775	2.53783	0.62538
peak1714	156181513	156184971	1	7.09939	0.00489156	1.82505	0.556476	0.00221605	-0.405065	0.106498
peak1715	156210925	156224307	1	6.7846	0.0153977	0.981303	3.06779	0.00770162	-2.83221	0.750767
peak1716	156226373	156231481	1	6.60709	0.010123	0.277828	1.08085	0.0021312	-2.74847	0.0447264
peak1717	156232959	156233276	1	7.03993	0.0514009	-0.0732864	5.03473	0.0541028	-1.60803	4.15252
peak1718	156248760	156254885	1	7.10219	0.00880949	-0.844248	1.67228	0.00253558	0.670124	0.121976
peak1719	156259767	156266030	1	6.89142	0.0049684	1.41884	0.538991	0.00491117	-2.6476	0.502335
peak1720	156305089	156309604	1	6.89987	0.00393947	-1.45969	0.237296	0.00845899	0.0432477	1.07284
peak1721	156338685	156339552	1	6.80569	0.0117033	2.3785	0.525922	0.0143237	-1.67588	0.591203
peak1722	156352268	156362937	1	6.79211	0.00619887	1.20041	0.485223	0.00577169	-1.09051	0.345487
peak1723	156369232	156373011	1	6.67719	0.0175865	1.42317	2.906	0.011071	-2.39374	1.0441
peak1724	156375162	156409872	1	6.94324	0.0111499	1.44232	1.86917	0.0106403	2.50739	1.54286
peak1725	156414603	156416338	1	6.53481	0.0170099	-1.56287	1.83812	0.0044616	-1.27789	0.099974
peak1726	156425693	156428262	1	7.31934	0.00476943	1.84975	0.363424	0.0101417	0.965506	1.38813
peak1727	156443271	156476451	1	7.03817	0.00520878	0.914034	2.02964	0.00473747	2.02136	1.36451
peak1728	156477575	156481156	1	6.78208	0.00483098	0.587089	0.295925	0.0101679	2.75141	1.2266
peak1729	156541146	156542905	1	6.6492	0.00660309	0.419151	0.277329	0.00131791	-0.429185	0.0101622
peak1730	156560325	156565881	1	7.12286	0.00819025	-1.6302	1.73191	0.0053098	2.72217	0.687755
peak1731	156569516	156573129	1	6.8836	0.0121163	-0.267719	2.57311	0.000697601	-0.0589268	0.00795376
peak1732	156577506	156579241	1	6.864	0.0105229	-0.848581	0.896813	0.0131795	-1.66182	1.05873
peak1733	156584445	156596749	1	6.67404	0.0074603	1.29597	0.904341	0.00161981	-2.52529	0.0398559
peak1734	156607692	156617525	1	6.931	0.00770603	1.8869	0.85713	0.0169646	1.28784	3.27656
peak1735	156624857	156641483	1	6.84264	0.00359619	0.822488	0.382636	0.00647279	1.20113	1.00974
peak1736	156642275	156649773	1	6.77981	0.0114376	1.86404	2.54184	0.00257041	-0.464294	0.118142
peak1737	156659034	156660067	1	6.83114	0.00157087	0.851985	0.0119191	0.00993119	-2.20453	0.411607
peak1738	156673158	156677556	1	6.91863	0.00348533	-0.356667	0.176694	0.011657	1.89314	1.48718
peak1739	156693277	156700078	1	7.14154	0.00477183	-1.90814	0.474857	0.00387609	2.58262	0.289751
peak1740	156708592	156711720	1	7.11589	0.00214142	-0.15798	0.0612033	0.00256869	-2.42578	0.0760287
peak1741	156714758	156723499	1	7.37656	0.0100769	2.25648	2.91831	0.00408016	2.01108	0.372029
peak1742	156735562	156743423	1	7.36517	0.004307	-2.14844	0.62422	0.00262311	-1.95534	0.190269
peak1743	156764132	156768948	1	6.57017	0.0286536	-0.71236	5.25439	0.0324019	-1.71647	5.05103
peak1744	156769380	156769829	1	6.72717	0.00743804	1.99485	0.0942403	0.0487388	-2.12499	3.34808
peak1745	156783035	156786304	1	6.5517	0.0115229	1.43517	1.07652	0.0163613	-2.57823	2.04396
peak1746	156861809	156865749	1	6.55211	0.0248166	1.5886	5.12776	0.0177981	2.61784	2.43479
peak1747	156901017	156902254	1	6.68165	0.0319193	0.0268236	4.36894	0.0270209	-1.9239	2.43238
peak1748	157011329	157016662	1	7.0084	0.0073111	-1.23207	1.04567	0.00379377	1.11997	0.22891
peak1749	157103994	157109568	1	7.29951	0.00275057	-2.60474	0.253807	0.00912514	1.5952	2.14472
peak1750	157126003	157126445	1	7.0333	0.00637128	2.02701	0.110191	0.0164195	-2.72686	0.685033
peak1751	157962246	157965956	1	6.38214	0.00806905	1.87431	0.519563	0.00677151	2.91227	0.348998
peak1752	158082842	158083804	1	6.97085	0.00642549	-2.81542	0.1909	0.0237189	1.31248	2.02087
peak1753	158118850	158120276	1	6.99508	0.006743	-0.295556	0.344883	0.0249944	-1.94802	3.66596
peak1754	158967040	158972008	1	6.7895	0.00159541	-1.77619	0.0223142	0.022893	-1.57286	3.60855
peak1755	158978593	158983814	1	6.58498	0.00641237	-1.49815	0.269832	0.0199669	-1.44815	2.03487
peak1756	159110624	159113157	1	6.74251	0.00976815	-1.05127	0.698842	0.0142585	-0.522206	1.33604
peak1757	159140686	159145643	1	6.77492	0.00736055	-1.94751	0.412812	0.0186034	1.5363	2.07741
peak1758	159748718	159751978	1	6.76685	0.0139094	3.04888	3.08632	0.00236643	-2.83422	0.0827762
peak1759	159822838	159825353	1	7.20169	0.0106886	2.46812	1.33338	0.00681888	2.37517	0.452478
peak1760	159891542	159896396	1	6.80434	0.0160049	2.57617	2.22928	0.00301024	0.954771	0.0643909
peak1761	159914502	159916148	1	6.80164	0.00956114	2.43132	0.594985	0.0125902	-2.66073	0.935991
peak1762	159999934	160003823	1	7.24548	0.0030066	-1.27829	0.258965	0.00414716	-0.120056	0.475128
peak1763	160014951	160041681	1	6.82434	0.00925482	1.46714	1.46425	0.00577347	-1.08775	0.466164
peak1764	160046908	160077527	1	7.11621	0.00629444	0.170221	2.26932	0.00404086	-0.395961	0.852692
peak1765	160081974	160094336	1	6.73452	0.0218119	1.47614	3.97887	0.0274287	2.92768	6.1325
peak1766	160097279	160100264	1	6.60971	0.0121497	1.09779	0.934387	0.018784	-2.77364	2.17524
peak1767	160159612	160164912	1	6.73604	0.00386797	0.739851	0.222152	0.00648381	-2.1382	0.528369
peak1768	160173523	160192772	1	6.96605	0.00419903	-2.17787	0.937412	0.00158462	1.16966	0.109978
peak1769	160219640	160222968	1	6.73688	0.00794308	-1.55394	0.503309	0.022162	-0.989601	3.25482
peak1770	160226077	160233719	1	7.15283	0.00514237	-1.6098	1.00717	0.00327401	-1.29562	0.322726
peak1771	160251836	160256543	1	7.16174	0.00855472	-2.17415	1.62042	0.00290731	1.17125	0.154144
peak1772	160259977	160265347	1	6.65978	0.0100524	-1.11686	0.89182	0.0143301	-0.529819	1.63007
peak1773	160296116	160300674	1	6.51857	0.0116813	-0.303373	0.733461	0.0350746	-1.00625	5.19389
peak1774	160308327	160314749	1	7.31615	0.00581324	-2.40524	0.814794	0.012928	-0.569796	3.67172
peak1775	160344199	160347320	1	6.81871	0.00316133	2.10116	0.0959451	0.0177748	0.156968	2.89504
peak1776	160369191	160372280	1	7.01631	0.0164872	2.68648	4.13304	0.00501642	2.80592	0.346766
peak1777	160989872	160991561	1	6.94349	0.00782719	2.47708	0.467362	0.00759102	-0.378456	0.397508
peak1778	161007465	161008961	1	6.71082	0.0174271	0.0537721	1.0803	0.0302383	1.78695	2.44436
peak1779	161011863	161016965	1	7.26131	0.00231783	-2.45769	0.182805	0.00175112	-0.443582	0.0972419
peak1780	161065100	161069795	1	7.00761	0.00448364	1.22169	0.485929	0.0102111	-3.09071	2.50551
peak1781	161085205	161091084	1	7.16299	0.00338545	-2.38054	0.315909	0.00549758	2.3569	0.723625
peak1782	161097471	161104900	1	7.01286	0.0072592	-1.81589	1.81293	0.00292463	1.51362	0.231863
peak1783	161122866	161125877	1	7.1138	0.00918356	-1.97667	1.54205	0.00431859	-2.87892	0.336005
peak1784	161126849	161139121	1	7.11267	0.00174074	-3.13009	0.105549	0.00272256	2.35653	0.215014
peak1785	161145021	161148345	1	7.37181	0.0101897	-2.77177	1.84388	0.00474973	3.08043	0.383829
peak1786	161160468	161177329	1	7.12158	0.00711554	0.402696	1.3397	0.0063952	-0.441704	0.992155
peak1787	161185306	161187765	1	6.35881	0.0151695	-1.0263	1.10307	0.00679103	2.23488	0.181482
peak1788	161194897	161200001	1	7.02148	0.00711391	2.60587	1.25324	0.005805	0.185539	0.778313
peak1789	161228169	161231447	1	6.51708	0.0203585	-2.69021	4.1856	0.00723512	-0.115822	0.507362
peak1790	161259915	161261552	1	6.52474	0.0273993	-0.899977	3.95207	0.0328557	-1.44486	4.26929
peak1791	161273104	161277425	1	7.06414	0.00780828	-2.72117	1.20477	0.00856611	0.114025	1.39654
peak1792	161282966	161286018	1	7.4283	0.00494852	-2.90927	0.617995	0.00585849	-0.895096	0.710908
peak1793	161351819	161353117	1	6.58391	0.0209982	0.0412434	2.00414	0.00985842	-1.17593	0.339227
peak1794	161359096	161362208	1	7.15918	0.00169917	1.909	0.0538012	0.00857781	-2.2248	1.16734
peak1795	161368411	161370952	1	7.64223	0.00516258	1.84526	0.464365	0.0106862	-1.23984	1.55832
peak1796	161410216	161410545	1	6.71552	0.0200265	-0.735204	0.376168	0.0351105	-1.99382	0.909256
peak1797	161493272	161495122	1	6.77835	0.00771166	1.30047	0.235679	0.0152967	1.86338	0.73902
peak1798	161499489	161503124	1	6.59829	0.0224442	-0.402115	2.3045	0.0185393	-1.5379	1.16201
peak1799	161509513	161510018	1	6.93766	0.0290051	-1.71081	1.66659	0.0120906	-1.85898	0.233711
peak1800	161581476	161583020	1	6.69367	0.0118755	-0.200434	0.282815	0.0256512	-0.220301	1.21594
peak1801	161590893	161591692	1	6.66866	0.0296013	-0.690425	1.17678	0.0328807	-0.45975	1.29529
peak1802	161695338	161697844	1	7.33648	0.0134104	2.20812	1.95158	0.0182521	1.33142	2.77834
peak1803	161710218	161711469	1	6.61013	0.0169331	-0.363843	1.22944	0.0158266	-0.195289	0.990617
peak1804	161718321	161721899	1	7.10317	0.00610312	1.71056	0.979478	0.00850618	-0.593318	1.72034
peak1805	161734715	161737907	1	7.16011	0.00470954	-1.59805	0.382625	0.0190555	-1.30206	4.94588
peak1806	161992743	161994422	1	6.79048	0.0117413	-0.672322	0.814004	0.0178935	2.79253	1.71817
peak1807	162038767	162042970	1	7.10381	0.0143069	-1.58142	3.54245	0.00721552	-0.37116	0.856724
peak1808	162466961	162470790	1	7.19469	0.0102185	-2.31	2.56345	0.00588137	1.16576	0.696805
peak1809	162530110	162532508	1	7.44257	0.00965345	2.61953	1.76532	0.00557938	1.32427	0.446557
peak1810	162601130	162604798	1	6.57636	0.0101042	1.9025	0.678167	0.0164381	-2.14772	1.50144
peak1811	162759789	162761059	1	6.85081	0.000869276	-2.84523	0.00492125	0.00242575	-2.92274	0.0364554
peak1812	162791682	162793914	1	6.88145	0.0069227	-0.663984	0.497118	0.00774717	-2.38798	0.534194
peak1813	162851342	162852032	1	6.86467	0.022695	-0.831352	1.32692	0.014089	-1.9679	0.401761
peak1814	163037368	163043331	1	6.81087	0.0140262	-1.19889	1.08328	0.00556822	3.12597	0.164713
peak1815	163144014	163145421	1	6.74038	0.0162572	-0.927292	1.51885	0.0118313	-0.25903	0.749065
peak1816	163290164	163292907	1	7.17222	0.0106086	-1.73304	1.66981	0.0151691	-1.82917	2.74408
peak1817	164289664	164291037	1	6.81768	0.0253958	-1.02726	2.31875	0.0166547	-1.34406	0.759373
peak1818	164527182	164536700	1	6.88256	0.00882842	-1.39364	0.939046	0.00709667	-1.46297	0.469135
peak1819	164543568	164547153	1	6.63381	0.00310863	-0.254184	0.135217	0.00580981	-2.48927	0.412566
peak1820	164667862	164671034	1	6.73268	0.0217687	-0.801599	3.17234	0.00369988	-2.63032	0.0830349
peak1821	164675830	164679384	1	6.47814	0.0156003	-0.121737	1.99075	0.0246993	-2.20101	4.09426
peak1822	164680934	164682989	1	6.67447	0.0157529	-0.391664	1.89442	0.0132298	-2.11969	1.07182
peak1823	164704199	164706150	1	6.55541	0.0277808	0.2011	2.92078	0.0143717	-0.708574	0.668978
peak1824	164722156	164725113	1	6.55395	0.0178699	0.160259	2.389	0.0103196	-1.81028	0.611361
peak1825	164754542	164757885	1	6.6945	0.0118046	-0.128254	1.29331	0.0160794	-1.57138	1.78076
peak1826	164770004	164772017	1	6.73826	0.0179258	-0.0361435	1.71711	0.0247744	-2.07093	2.61932
peak1827	165041881	165042832	1	6.68495	0.0347797	0.477142	3.64239	0.0325196	-1.44755	2.43822
peak1828	165345046	165346267	1	6.81161	0.0106276	1.83373	0.590114	0.009451	2.19051	0.385876
peak1829	165412633	165414712	1	6.6877	0.00383392	2.88895	0.118178	0.0130738	-0.820096	1.12642
peak1830	165566745	165568716	1	7.00925	0.00405242	-0.387104	0.179107	0.0147588	-2.43065	2.04767
peak1831	165598578	165606991	1	6.94745	0.00244823	-1.59476	0.241232	0.00478081	1.41373	0.726265
peak1832	165665432	165668458	1	7.0273	0.0150892	-3.06644	4.10541	0.012898	1.76117	2.25217
peak1833	165737149	165739370	1	7.52115	0.00615517	-2.29698	0.589327	0.00780008	-1.61026	0.740063
peak1834	165795742	165799036	1	7.19447	0.00267406	-0.907206	0.140079	0.00399027	-1.21781	0.239418
peak1835	166133417	166137321	1	6.69606	0.0112115	-1.19076	1.20849	0.00913766	2.47655	0.704231
peak1836	166806827	166817557	1	6.95748	0.0145031	-1.94526	7.05551	0.00732874	-0.145817	1.77601
peak1837	166827258	166828547	1	6.84177	0.0119883	-1.05856	0.733087	0.00694813	-0.857868	0.20484
peak1838	166842821	166846565	1	7.03966	0.00347807	-2.22551	0.233214	0.0117181	-1.35515	2.08448
peak1839	166853129	166853965	1	6.95177	0.0211596	0.670743	1.96434	0.00535159	1.15819	0.102449
peak1840	166914977	166918012	1	6.60928	0.0102721	-0.466711	0.873975	0.0122436	-1.20437	0.940563
peak1841	166941350	166946392	1	6.93349	0.00215242	0.525502	0.0911409	0.00526359	-1.10694	0.435461
peak1842	167013041	167014048	1	7.003	0.0183715	-0.556604	2.02582	0.0138512	-2.46776	1.00256
peak1843	167035352	167036282	1	6.86924	0.0087132	-2.69395	0.328285	0.00891423	1.19279	0.27459
peak1844	167090349	167091236	1	7.05792	0.00428207	-0.705316	0.103951	0.0182125	-2.22435	1.55554
peak1845	167188207	167194112	1	7.25307	0.00459345	-2.04765	0.56945	0.00432683	0.17035	0.500598
peak1846	167298287	167298708	1	7.10183	0.00329127	-2.11229	0.0289294	0.0228391	-2.18395	1.20447
peak1847	167408605	167409303	1	6.9593	0.00928844	-0.642434	0.368414	0.0226823	-1.82454	1.67038
peak1848	167423584	167426216	1	7.30358	0.0064928	1.99971	0.585503	0.00899955	0.927245	0.950007
peak1849	167519554	167523954	1	7.00228	0.00564334	-2.3715	0.741292	0.00723389	1.37696	0.962379
peak1850	167597397	167601939	1	6.44656	0.0150838	1.9814	1.74383	0.0195641	3.11044	2.82212
peak1851	167682537	167686302	1	6.97665	0.00330811	-3.00516	0.143642	0.00144317	-2.38146	0.0236426
peak1852	167689902	167693747	1	7.28597	0.00514323	2.15615	0.740662	0.0122789	-2.64563	3.87213
peak1853	167789175	167789684	1	6.88052	0.0286091	0.118764	2.38822	0.0136199	-1.93855	0.423494
peak1854	167902733	167908003	1	7.48612	0.00542022	2.93992	0.97349	0.00444893	2.82983	0.597307
peak1855	168103605	168107422	1	6.8587	0.00445529	-2.73192	0.31108	0.00457037	1.9904	0.257651
peak1856	168147600	168149984	1	7.58728	0.00413748	-2.93346	0.315452	0.00890679	2.77052	1.34118
peak1857	168194278	168198651	1	6.96584	0.00263015	-2.62269	0.128184	0.0023191	-0.998684	0.0813341
peak1858	168311326	168314346	1	6.73639	0.0129778	-1.21111	1.47046	0.00649318	-1.70293	0.283932
peak1859	168367938	168369006	1	6.83423	0.0176237	2.12523	1.22636	0.014988	-0.0571827	0.844901
peak1860	168407523	168409512	1	6.53212	0.0224013	-1.83257	2.7355	0.0214813	2.22954	2.14379
peak1861	168578537	168579271	1	6.70878	0.0139921	-0.665272	0.44572	0.0119078	-3.03134	0.302992
peak1862	168706760	168707617	1	6.88919	0.0120791	-1.09008	0.654244	0.0190088	-1.54402	1.22936
peak1863	168939771	168940959	1	6.76661	0.0108321	-0.919347	0.521374	0.0247989	-1.46069	2.05401
peak1864	169054904	169062684	1	6.61335	0.0141498	-0.299604	1.74864	0.0199435	-1.38857	2.57824
peak1865	169069644	169091387	1	6.97549	0.015318	-0.918722	7.74134	0.00634251	0.272121	1.24853
peak1866	169335585	169338856	1	7.14648	0.0110073	-1.98723	1.27976	0.00814648	-2.6586	0.671808
peak1867	169394795	169397501	1	7.11869	0.0105771	-1.49308	0.993119	0.01201	-1.72982	1.0065
peak1868	169452154	169457282	1	7.26666	0.00388846	2.51699	0.347282	0.00666229	1.68776	0.756824
peak1869	169555296	169556341	1	6.96222	0.0176308	-0.092549	1.70944	0.00356244	1.17409	0.0544295
peak1870	169680855	169681115	1	7.20651	0.0122759	-0.280058	0.254369	0.0347584	-1.15037	1.55819
peak1871	169762831	169765075	1	7.39607	0.0056718	-1.69064	0.469177	0.00590297	-2.1481	0.434807
peak1872	169859629	169864399	1	7.18272	0.00662734	-2.06484	1.22753	0.00244536	1.20043	0.137196
peak1873	170042300	170045341	1	7.27119	0.0106657	-2.08236	1.97428	0.0124416	-0.965573	2.26127
peak1874	170499788	170502584	1	7.38204	0.0127677	-1.88957	2.40691	0.00559543	-1.61183	0.364226
peak1875	170630354	170637860	1	6.58453	0.00580137	0.958083	0.26291	0.021341	-2.77031	3.45336
peak1876	170667569	170668891	1	6.46843	0.025077	0.270456	1.95444	0.0137829	-1.40258	0.447335
peak1877	170898652	170899440	1	6.88438	0.0152986	-0.0766219	0.847154	0.00929811	-0.759348	0.261309
peak1878	171050744	171051148	1	7.18804	0.0123743	-0.828466	0.399793	0.00531167	2.89447	0.0683466
peak1879	171220262	171221251	1	6.84302	0.0231018	1.09497	2.36764	0.00483304	2.95555	0.10171
peak1880	171282750	171283951	1	6.70309	0.00966618	0.516228	0.344556	0.0177199	-1.94474	0.928515
peak1881	171453331	171458140	1	7.37932	0.00984409	-1.59062	2.58174	0.00800896	-0.679444	1.52715
peak1882	171614309	171614684	1	7.08386	0.00888776	-0.771467	0.172262	0.0180791	2.71458	0.641793
peak1883	171708211	171713665	1	7.30476	0.00660383	-2.4231	1.43235	0.00897427	-2.0491	2.19228
peak1884	171749764	171752674	1	7.23277	0.00784855	-2.89838	1.05158	0.00451229	1.02373	0.284393
peak1885	171774653	171775375	1	6.90877	0.0127728	-0.202704	0.634655	0.0210942	0.722068	1.49087
peak1886	171809609	171813955	1	7.4113	0.0073454	2.31618	1.68232	0.00255945	0.540733	0.184319
peak1887	171866544	171871928	1	6.65719	0.0124981	-0.920862	0.992559	0.0253884	-1.1901	3.15928
peak1888	172149685	172150917	1	6.84851	0.00963202	-0.180825	0.367205	0.0176702	-1.1449	0.946739
peak1889	172327082	172329880	1	6.44685	0.00644149	-0.800493	0.267368	0.00648566	-1.31735	0.204422
peak1890	172362465	172364210	1	6.5995	0.0306328	-0.246889	3.81229	0.0300195	-0.81403	3.00556
peak1891	172366923	172369850	1	6.6137	0.0105738	-0.50558	0.699143	0.0335629	-1.45914	5.21438
peak1892	172412043	172414337	1	7.34236	0.00761801	3.07075	1.19734	0.00442326	-1.99043	0.316497
peak1893	172500391	172505217	1	7.29129	0.00499061	1.92004	0.724656	0.00776558	-1.50521	1.34185
peak1894	173091938	173092791	1	6.83685	0.00897675	0.652203	0.290285	0.0184744	-2.26521	1.0671
peak1895	173398372	173401479	1	6.85441	0.00853476	0.236593	0.680096	0.0221934	-1.54145	3.46662
peak1896	173442888	173450406	1	6.99545	0.00337557	1.86111	0.355536	0.00609581	-3.0098	1.12411
peak1897	173638144	173639524	1	6.85057	0.0145426	1.41044	1.15551	0.00970044	-1.53028	0.403034
peak1898	173683598	173686780	1	7.21856	0.0116585	-1.907	2.73601	0.00165429	-0.544907	0.0510959
peak1899	173792171	173794651	1	7.43855	0.0088725	-0.933587	1.77113	0.00217843	-1.03564	0.0847663
peak1900	173834057	173840786	1	6.88222	0.00450042	2.33712	0.60543	0.00424939	2.40313	0.455431
peak1901	173986544	173993040	1	7.14737	0.00831478	-1.53456	2.5878	0.000522975	0.0113687	0.0100718
peak1902	174021181	174021731	1	6.85515	0.0119458	-0.545052	0.303093	0.0213149	-1.78165	0.727412
peak1903	174126896	174130173	1	7.38767	0.00183517	1.00214	0.0841615	0.000441646	-0.351119	0.00467529
peak1904	174230410	174233811	1	6.31166	0.0193047	-0.2656	2.59344	0.0304501	-1.02844	5.04655
peak1905	174334015	174334916	1	6.84662	0.0272596	-0.251542	1.82847	0.026212	-1.02423	1.32366
peak1906	174415104	174415798	1	6.8641	0.0255887	-0.141408	1.58255	0.012142	0.427579	0.324806
peak1907	174767853	174775231	1	6.98659	0.0138828	-0.962236	2.31411	0.00818046	-1.59777	0.606022
peak1908	174907639	174908180	1	6.83351	0.00753765	-1.36013	0.147339	0.0134233	-2.01889	0.382597
peak1909	174911402	174912505	1	6.82773	0.0125769	-0.755325	0.689153	0.0141225	-1.06996	0.679178
peak1910	174933712	174935591	1	6.69824	0.00456942	-0.479087	0.109964	0.0040124	-0.272157	0.0775594
peak1911	174958394	174960995	1	6.8235	0.00140327	-1.99871	0.0151753	0.0153447	-1.71866	1.4416
peak1912	174966387	174971609	1	7.4225	0.00584162	-0.127006	0.867811	0.00310768	-0.0120573	0.230096
peak1913	174990276	174993309	1	7.08885	0.00955842	-2.72037	1.56482	0.008522	2.9652	1.1856
peak1914	174998618	174999914	1	6.77348	0.00999994	-2.39533	0.529337	0.0252443	-1.41665	2.62641
peak1915	175160702	175162768	1	6.65619	0.0138043	2.00984	1.16964	0.0144675	2.3564	1.09193
peak1916	175568312	175568980	1	6.9529	0.0113968	-0.023583	0.397636	0.00875381	-1.48947	0.174588
peak1917	175709947	175713556	1	6.6735	0.00524582	-0.960867	0.183281	0.00917723	1.56935	0.422645
peak1918	175817283	175817763	1	6.94263	0.0177457	-1.29558	0.839637	0.0221991	-1.59008	1.0109
peak1919	175833789	175834309	1	7.11298	0.0222991	1.05206	1.54289	0.0121497	-0.204333	0.44842
peak1920	175853458	175857679	1	6.59375	0.00850193	-1.03425	0.833147	0.012777	-1.32408	1.43608
peak1921	176173479	176177586	1	7.36517	0.00440783	-2.81219	0.484986	0.00543973	2.27169	0.613287
peak1922	176866695	176868358	1	6.6206	0.0229318	-0.838918	2.85011	0.0237689	-1.89834	2.3752
peak1923	177129916	177135516	1	6.87474	0.0120378	-1.68612	1.80675	0.00183326	-3.05778	0.0414808
peak1924	177138558	177144942	1	7.1439	0.00548459	-0.943851	0.336806	0.00816972	1.33189	0.574628
peak1925	177149273	177153505	1	6.53768	0.00259688	-1.45006	0.0790217	0.00736763	-0.896845	0.536713
peak1926	177270514	177271985	1	6.73299	0.0179994	0.412881	1.3126	0.0252133	-0.535706	2.3196
peak1927	177274002	177275597	1	6.73031	0.0167026	0.403457	1.13032	0.00210032	0.0172879	0.0172029
peak1928	177276784	177276900	1	7.06527	0.0454219	-0.505465	1.0423	0.0249204	2.31957	0.257107
peak1929	177277134	177281150	1	6.49254	0.0173653	0.0612391	1.36405	0.0365507	-1.25004	4.59455
peak1930	177913316	177913921	1	7.12448	0.00322501	-0.138985	0.0396498	0.0135485	-1.82704	0.531687
peak1931	178006153	178007819	1	7.17921	0.0122897	1.62563	1.89091	0.00683617	1.68613	0.455348
peak1932	178061525	178068096	1	7.07731	0.012102	-1.02289	3.15766	0.00152312	1.88658	0.0384478
peak1933	178340207	178344421	1	6.59954	0.0192246	-0.546014	2.36184	0.00835011	-1.68468	0.332315
peak1934	178357600	178358781	1	6.73684	0.00730844	-0.0528173	0.201043	0.00853859	-0.162286	0.255423
peak1935	178501395	178501959	1	6.91059	0.00727578	0.365684	0.153916	0.0150175	-1.47859	0.498204
peak1936	178509721	178513964	1	7.06325	0.00999769	2.97973	1.88635	0.0148919	2.06903	3.2507
peak1937	178693577	178696447	1	7.03011	0.00614379	2.74073	0.381154	0.00597198	0.569825	0.319538
peak1938	178971457	178972635	1	6.71831	0.013264	0.980624	0.860822	0.0153031	-2.02609	0.954992
peak1939	178986002	178987179	1	6.80131	0.0161793	-0.304611	0.909625	0.0254977	-1.92425	1.73979
peak1940	178990275	178996989	1	6.76684	0.00442839	-1.16993	0.644118	0.00846754	-0.372245	2.18844
peak1941	179049930	179053284	1	7.30195	0.00351672	-0.0272057	0.30435	0.00819907	1.00113	1.34261
peak1942	179175418	179176518	1	6.5906	0.0248153	0.425852	2.0675	0.0389852	-2.09204	4.19692
peak1943	179196572	179200245	1	6.96441	0.00515753	-2.98465	0.593763	0.00797857	-0.236876	1.32491
peak1944	179260591	179265810	1	6.66413	0.00808577	-3.13156	1.52263	0.00500691	0.919775	0.483625
peak1945	179334431	179335923	1	7.45826	0.00199215	2.48053	0.0518533	0.0115375	1.05615	1.39115
peak1946	179555057	179555922	1	6.79397	0.0187631	1.6548	1.11607	0.0237179	0.0320306	1.75099
peak1947	179783276	179785736	1	7.02266	0.00906223	-0.787835	0.822125	0.00769466	0.0394284	0.559304
peak1948	179844924	179847765	1	6.95992	0.00728618	-0.714178	0.630749	0.0174969	-1.58887	2.70968
peak1949	179850342	179854619	1	7.57683	0.00221198	0.0724341	0.192077	0.00817588	-0.152737	2.45737
peak1950	179922194	179927160	1	7.29251	0.00600533	3.07948	1.24589	0.00351348	1.22934	0.329452
peak1951	180122922	180126577	1	7.35372	0.00890756	2.55473	2.07467	0.005169	1.84533	0.524031
peak1952	180468934	180472952	1	7.27414	0.00763642	-1.58279	1.89295	0.00530679	-1.68704	0.718494
peak1953	180485192	180485661	1	6.95528	0.0173078	2.00941	0.571241	0.0231221	-1.68584	0.781332
peak1954	180599746	180604844	1	6.84814	0.00788996	2.466	1.39988	0.0174899	2.2226	5.5357
peak1955	180880578	180883519	1	7.09137	0.0052604	2.73207	0.307855	0.00973119	-2.18638	0.858289
peak1956	180892747	180901274	1	6.80047	0.0103497	-1.44554	2.02404	0.0113034	-0.740739	2.11243
peak1957	180921014	180925988	1	6.61774	0.00561328	2.53331	0.443366	0.00696341	2.40499	0.571743
peak1958	180951258	180951884	1	6.94406	0.0225398	-0.273368	1.07332	0.00691897	-2.34148	0.0854873
peak1959	180988737	180993870	1	6.87262	0.00411528	2.59831	0.475252	0.00200763	-2.3604	0.0961327
peak1960	181001578	181005070	1	6.88656	0.00913224	2.28256	0.992098	0.0186204	-1.76167	3.13697
peak1961	181056902	181062349	1	7.09049	0.00726831	-1.81172	0.937168	0.0109703	1.53905	1.67981
peak1962	181072020	181075459	1	7.0258	0.010451	2.74194	2.10438	0.0144039	1.48454	2.9694
peak1963	181097522	181098626	1	6.79048	0.0132722	-0.703121	0.952349	0.0173196	2.4218	1.36853
peak1964	181109582	181113236	1	6.76044	0.0132321	-0.583898	2.32026	0.0127995	-2.19192	1.77556
peak1965	181120790	181122718	1	6.66948	0.010617	0.777015	0.780453	0.0234294	-2.6491	3.59879
peak1966	181135454	181135876	1	7.01927	0.0128726	-1.09331	0.402996	0.0335894	-2.53857	2.48397
peak1967	181147776	181150216	1	6.54927	0.00362048	1.28234	0.0936502	0.00917214	-1.82427	0.483875
peak1968	181158688	181161669	1	6.58594	0.0165203	-1.38706	1.76265	0.0108387	2.31962	0.649233
peak1969	181393680	181394510	1	6.79675	0.0136776	-1.36173	0.657926	0.0298965	-2.97619	3.05829
peak1970	181398864	181400035	1	6.78133	0.0191146	-0.553677	0.705072	0.00964594	-0.127864	0.166934
peak1971	181449829	181457767	1	6.65456	0.0029245	-2.09386	0.0564473	0.0134658	1.54238	0.941161
peak1972	181486985	181487463	1	7.00041	0.0146927	-1.81271	0.448483	0.0166509	1.51004	0.453917
peak1973	181643794	181644310	1	6.91397	0.00476264	-0.124093	0.0505703	0.0054658	2.5665	0.0579121
peak1974	181955320	181956655	1	6.7338	0.00984542	1.36443	0.493135	0.0264947	-2.17428	3.08096
peak1975	181997973	181999772	1	7.28681	0.0137866	-2.87583	2.42328	0.00868653	1.33573	0.742135
peak1976	182052932	182055169	1	6.80889	0.00759768	1.96384	0.558559	0.00843009	-0.215433	0.653305
peak1977	182082804	182084448	1	6.74596	0.0250646	2.55831	2.92392	0.00998239	-0.726449	0.389305
peak1978	182089160	182091508	1	6.65109	0.0101958	0.890244	0.697905	0.0156642	-0.168641	1.61117
peak1979	182111303	182115408	1	6.88681	0.00436962	1.62039	0.219264	0.0107749	-1.89622	1.07498
peak1980	182247490	182251638	1	6.47706	0.0196075	0.853374	1.99298	0.00312385	-0.0509721	0.0498066
peak1981	182268777	182273552	1	6.44562	0.0123603	0.517953	0.97641	0.0233853	-1.12476	2.7821
peak1982	182353057	182367338	1	7.18601	0.0101985	1.31804	2.26873	0.0055928	-2.40927	0.622139
peak1983	182557060	182559068	1	7.50631	0.00710895	0.992683	0.573327	0.0129945	-1.07079	1.57513
peak1984	182569618	182574139	1	6.70101	0.00911781	1.99891	0.674307	0.0136733	-0.497655	1.37503
peak1985	182583147	182585752	1	6.96447	0.00489655	2.00066	0.256421	0.00639248	-1.44851	0.332942
peak1986	182757429	182762077	1	6.90449	0.00742506	-2.99921	1.14298	0.00880138	-1.87994	1.24482
peak1987	182807547	182812166	1	6.85652	0.00297443	-2.78912	0.228445	0.00538018	1.14069	0.600018
peak1988	182931889	182932206	1	7.19125	0.0128726	0.725514	0.405076	0.0311722	-2.58508	2.21837
peak1989	182991005	182996256	1	6.88835	0.0129544	3.10291	2.14598	0.00589064	2.98986	0.413613
peak1990	183203803	183204654	1	6.81375	0.0195036	0.557742	1.62335	0.0248537	-2.35327	2.32257
peak1991	183250811	183251396	1	6.98967	0.0179743	-1.9027	1.06583	0.0144711	-0.589023	0.634774
peak1992	183318617	183319198	1	6.96761	0.0192818	-0.0144253	1.33619	0.0191685	1.68165	0.983721
peak1993	183385243	183388583	1	6.86219	0.0134315	-0.687223	1.3683	0.0135678	1.40155	1.05132
peak1994	183438699	183444107	1	7.19553	0.00942149	-2.51159	2.90551	0.00514591	2.5154	0.775628
peak1995	183557940	183558262	1	7.00654	0.00492911	1.86262	0.0436852	0.0142824	0.234533	0.353646
peak1996	183578046	183579237	1	6.80405	0.0112116	0.82992	0.575104	0.015181	-1.05143	0.865485
peak1997	183599626	183607664	1	7.00279	0.00488011	-1.73315	0.582894	0.00354155	2.80726	0.295116
peak1998	183772719	183778432	1	7.02962	0.0170307	-0.721658	4.07866	0.0135074	-1.37933	1.9183
peak1999	183785088	183787568	1	6.61702	0.0153402	-0.359171	1.18693	0.0260817	-1.49588	2.53539
peak2000	183838551	183851541	1	6.47567	0.0104285	0.465592	0.909299	0.0295161	-1.81912	5.69923
[truncated: 23,738 more rows]
