# Supplementary material for: Diurnal and seasonal molecular rhythms in human neocortex and their relation to Alzheimer's disease
Source: Nat Commun. 2017 Apr 3;8:14931. doi: 10.1038/ncomms14931 (PMC5382268; doi:10.1038/ncomms14931)
Supplement: Supplementary Data 4 — Parameters of model fit seasonal and diurnal cosine curves for 420,132 DNA methylation sites. Mean level and amplitudes expressed refer to beta values of methylation. Acrophases in units of radians. [file ncomms14931-s5.xls]

## Sheet: Supplementary_Data_04.csv
site	mean.beta	diurnal.amplitude	diurnal.acrophase	diurnal.F	seasonal.amplitude	seasonal.acrophase	seasonal.F
cg00001582	0.0646856	0.000749397	2.07453	1.19614	0.000295407	2.49893	0.189977
cg00001874	0.53256	0.0042909	-0.943068	2.32492	0.0038479	-2.11503	1.82497
cg00002449	0.872968	0.00134447	1.10588	1.12367	0.000426901	0.783812	0.114079
cg00003722	0.907135	0.00203963	-0.248571	1.79735	0.000883853	0.431943	0.332403
cg00004105	0.54259	0.00147037	0.185147	0.640944	0.00267932	1.88647	2.0147
cg00005861	0.874037	0.00307183	0.513344	1.64835	0.00263455	-1.1579	1.16986
cg00006081	0.247553	0.000820597	-0.889113	0.383721	0.00209071	1.30195	2.39631
cg00008671	0.506873	0.00115646	3.02531	0.165845	0.0021288	-1.04944	0.536974
cg00010168	0.0808565	0.00208643	1.72097	2.23482	0.00242126	1.96732	3.00964
cg00015024	0.093849	0.000753579	1.89186	0.880505	0.00112796	3.09026	2.07139
cg00017363	0.985086	0.0010304	1.34944	2.4135	0.000191481	-3.0965	0.0880381
cg00018024	0.0120963	0.000840684	-1.18814	2.15752	0.00049089	2.07733	0.734709
cg00018866	0.89083	0.00123715	-3.07304	0.331026	0.000959918	-2.9571	0.19861
cg00021944	0.0556141	0.000371533	-3.03173	0.104333	0.00154657	0.485515	1.77469
cg00022101	0.870408	0.00134565	0.496391	1.45093	0.000778326	-0.339736	0.491838
cg00022688	0.487113	0.00314172	-0.198277	1.60453	0.00452714	2.32112	3.23783
cg00023233	0.0843131	0.000515285	2.55686	0.38673	0.000631713	2.55033	0.580566
cg00025044	0.694261	0.00262111	-0.127337	0.97839	0.00260098	3.07703	0.964419
cg00025991	0.682833	0.00264376	0.028015	2.21948	0.000195858	1.94839	0.0115373
cg00026412	0.50333	0.0020805	1.01032	0.76628	0.00308281	-0.118913	1.75948
cg00030627	0.906588	0.00147104	0.552724	0.85881	0.00156778	-0.181335	0.994696
cg00031402	0.853957	0.00353454	1.42563	2.28509	0.00183035	-2.25974	0.617925
cg00033834	0.799985	0.00287502	0.264298	3.3811	0.000249311	2.90615	0.0255712
cg00035326	0.0777146	0.000805139	-2.76081	0.684676	0.000674099	2.59052	0.479181
cg00035347	0.58992	0.000847687	-1.04834	0.0361138	0.00260319	2.73492	0.352046
cg00036324	0.759562	0.00144082	-0.191893	0.74055	0.00175747	2.50378	1.08384
cg00036732	0.419111	0.00199072	-0.77479	1.00197	0.00282051	1.79199	1.93284
cg00037952	0.601648	0.00350687	-1.2208	3.16022	0.00265043	1.74295	1.77252
cg00039793	0.00614828	0.000314318	-0.924333	0.57844	0.000267232	-2.76231	0.425627
cg00040566	0.969996	0.000756115	0.109179	0.271905	0.000588673	-0.535071	0.16325
cg00042156	0.469951	0.00252115	0.856676	0.302425	0.000412483	0.318718	0.00830346
cg00042335	0.0132173	0.000603183	-2.83874	1.46041	0.000417672	-1.38321	0.661421
cg00043792	0.847982	0.00286139	-2.02985	0.883194	0.00294447	0.958275	0.931022
cg00045902	0.483962	0.00249156	-0.407939	0.825825	0.00431195	2.11801	2.38153
cg00045910	0.693406	0.00132725	1.96496	0.18562	0.00259069	1.18264	0.693469
cg00049475	0.811987	0.00139093	0.56068	0.186958	0.00363804	1.25221	1.21964
cg00051662	0.845466	0.00460034	-0.240522	5.15252	0.000474444	0.502864	0.0537225
cg00051979	0.0826595	0.00355517	-3.13519	2.23017	0.00286272	1.50382	1.34829
cg00052290	0.0502765	0.00120305	2.52552	3.48889	5.259e-05	-0.157788	0.00677147
cg00054971	0.311103	0.00395875	1.92814	0.554599	0.00572185	3.08738	1.21473
cg00055555	0.0682955	0.000964383	-2.92376	1.7421	0.00144075	2.51939	3.84268
cg00056066	0.159875	0.00273802	2.83062	1.41677	0.000568081	2.27184	0.0591948
cg00056497	0.579436	0.000805438	-0.343277	0.0719964	0.000528088	1.52263	0.0289659
cg00057569	0.0566249	0.00268155	1.64937	0.985042	0.00092845	2.91299	0.12477
cg00057700	0.0384519	0.000819595	1.88208	1.77403	0.00038074	-2.08532	0.379001
cg00058771	0.0409852	0.000698361	-2.85296	1.26391	0.000627504	-1.37394	0.963728
cg00059240	0.965297	0.00114243	0.02573	0.800839	0.000746945	2.87965	0.342245
cg00059707	0.870319	0.00183655	-0.119647	1.64163	0.000879931	0.531294	0.368193
cg00060641	0.638375	0.00220254	2.83931	0.666496	0.0033566	-0.197812	1.55283
cg00061792	0.739709	0.00398538	0.603745	1.57115	0.00351223	1.82363	1.1726
cg00064080	0.89476	0.00173326	0.273318	2.13292	0.000605994	0.838784	0.250848
cg00064235	0.110598	0.00116226	0.775278	1.47013	0.000283008	-2.81662	0.0889746
cg00064589	0.908188	0.00091931	2.30594	0.498172	0.00257736	-2.04045	3.78402
cg00066854	0.814646	0.00140441	0.348649	0.535316	0.000238319	1.21405	0.0145691
cg00067588	0.88913	0.000731917	-1.81469	0.262731	0.000907011	1.32961	0.397821
cg00070814	0.0200322	0.000796992	2.75294	2.88434	0.000264221	-0.305579	0.3181
cg00071751	0.00933935	0.000638248	1.61732	1.52724	0.000388692	2.84421	0.597875
cg00073771	0.0235026	0.00071175	2.65675	2.23151	0.000508673	-2.87145	1.14064
cg00074415	0.876824	0.00122204	0.25374	0.954019	0.00094976	0.269249	0.574861
cg00075956	0.757381	0.00324034	0.385421	2.1886	0.0029483	-2.79446	1.80965
cg00077547	0.809522	0.00215119	-0.69576	0.748177	0.00238538	-0.0924351	0.938407
cg00080188	0.673788	0.00174749	-0.892091	0.381004	0.00215247	1.16337	0.55882
cg00081439	0.79939	0.00190637	0.87323	0.875966	0.00255179	1.90635	1.5377
cg00082939	0.443232	0.00153211	0.737218	0.426479	0.00184323	2.70167	0.631339
cg00083042	0.530248	0.000464508	1.34417	0.0250054	0.00401169	-1.73283	1.83741
cg00083188	0.851957	0.00243408	0.299272	0.87248	0.00338203	-2.67927	1.66501
cg00084770	0.233875	0.000887726	-1.24164	0.152213	0.00392916	0.475543	3.06658
cg00086670	0.0650814	0.00101632	2.85465	0.594098	0.000371704	0.863697	0.0760348
cg00087005	0.0159862	0.000272302	-0.91486	0.0447274	0.000770655	-0.60702	0.36393
cg00088042	0.137998	0.00290463	1.29675	4.13267	0.000737551	0.738752	0.270833
cg00088504	0.811696	0.00226995	0.81446	0.433431	0.000766381	-1.37668	0.0479169
cg00090737	0.719311	0.00320911	-0.41166	2.24901	0.00158025	2.26494	0.530659
cg00090782	0.195897	0.00189893	-0.0721871	0.248878	0.00408324	3.12714	1.15126
cg00091760	0.456071	0.001863	2.06975	0.629607	0.00242379	-1.00802	1.06243
cg00092611	0.00830356	0.000570154	1.63015	1.16648	0.000460283	-1.2051	0.760202
cg00093829	0.577847	0.0023426	-0.132413	0.658852	0.00459457	-2.59411	2.4737
cg00094158	0.849598	0.00108561	2.95208	0.0887648	0.000347423	2.69066	0.00903265
cg00094817	0.912441	0.000963072	0.078616	0.27992	0.00270568	1.74099	2.07267
cg00095608	0.0158853	0.00015948	-2.2154	0.0657106	0.000639171	-1.01443	1.05174
cg00097177	0.00699081	0.00023189	0.583944	0.220243	0.000161785	-2.01673	0.10287
cg00097225	0.0598084	0.000145987	-0.229489	0.0450518	0.000766411	2.83719	1.24103
cg00097539	0.0432428	0.000515884	-2.30428	0.777253	0.000934451	2.78983	2.6319
cg00098162	0.846001	0.00125025	0.623107	0.146533	0.000602015	0.978666	0.0329301
cg00098286	0.932406	0.00182378	-2.82609	1.00066	0.00103853	-0.36522	0.325813
cg00099869	0.0911011	0.000224346	-3.02832	0.0858653	0.000298836	0.72498	0.147101
cg00101457	0.465555	0.00205403	-0.85982	0.69816	0.00220805	2.53445	0.81702
cg00101602	0.834208	0.00100373	-0.524673	0.408239	0.00099006	0.797422	0.384867
cg00101693	0.0641276	0.00123498	2.59912	1.83156	0.000177505	1.60046	0.0357119
cg00109451	0.885901	0.00075505	0.454567	0.281532	0.000834493	1.4505	0.325043
cg00110277	0.773332	0.00174924	-0.176366	0.749096	0.00140436	-2.15323	0.457428
cg00111977	0.808545	0.001162	0.370298	0.532797	0.00150779	-1.55543	0.845451
cg00112314	0.571354	0.00430312	0.658472	2.91236	0.00259299	1.13542	1.01843
cg00113050	0.514003	0.00257802	-0.056124	0.689562	0.00637145	2.62337	4.16823
cg00115149	0.905079	0.00100326	1.32614	0.399102	0.00159334	0.541026	1.03815
cg00115178	0.398721	0.00353121	-2.83683	0.765733	0.00552418	1.77247	1.77125
cg00118442	0.0673286	0.000847548	-2.97679	1.79266	0.000777889	1.4799	1.41174
cg00118712	0.985305	0.000846655	-1.17354	1.66621	0.000471401	-1.30924	0.508096
cg00122347	0.573533	0.00188693	-0.0666737	0.723966	0.00325373	2.56716	2.12381
cg00122679	0.675314	0.00155007	-0.0867515	0.289548	0.00278579	-1.45928	0.874512
cg00122944	0.753518	0.00153517	-0.0556325	0.565531	0.00535964	-0.125444	6.89955
cg00124045	0.939047	0.00162726	0.280912	1.76114	0.000716845	-0.990047	0.330054
cg00126946	0.865329	0.00102161	0.317378	0.663789	0.000708043	-3.03144	0.320733
cg00127505	0.0427562	0.000759597	0.766062	0.482956	0.00170137	1.64426	2.33417
cg00128195	0.102012	0.000967813	-2.56889	0.829792	0.00109241	2.0492	1.02757
cg00128353	0.0381244	0.000558778	-2.82264	0.922545	0.000247877	2.79737	0.182448
cg00128517	0.504673	0.00324033	1.25922	1.73083	0.00242615	0.575715	0.996756
cg00128695	0.673972	0.00247035	0.848887	0.527454	0.00505073	-0.140781	2.28642
cg00132141	0.865774	0.0024757	0.436449	2.09348	0.00190827	1.15068	1.18315
cg00132616	0.0244512	0.000255081	1.13784	0.13627	0.000384304	0.19249	0.32339
cg00132782	0.884746	0.00160469	0.233001	1.54728	0.00168726	-2.74964	1.69431
cg00134210	0.347294	0.00186204	1.427	0.566519	0.00237779	0.451242	0.959676
cg00135371	0.830747	0.00131374	-0.222363	1.26363	0.000684225	2.71477	0.341087
cg00137828	0.0182768	0.000410333	-3.05995	0.614165	0.000728534	-3.10387	1.93786
cg00138712	0.0128742	0.000825544	1.81731	2.14808	0.000802636	-3.0464	2.13289
cg00138777	0.682511	0.00190096	1.06474	0.620276	0.00414919	0.733822	2.98099
cg00139244	0.0503279	0.000638328	2.82458	0.473861	0.000737736	-2.25052	0.604941
cg00142036	0.126804	0.00137991	-1.22917	0.541581	0.000516992	-2.4956	0.077235
cg00142482	0.50155	0.00204498	-0.263608	0.409906	0.00182327	-2.8918	0.324153
cg00142642	0.608694	0.000748372	2.19053	0.0620317	0.001793	1.10847	0.346226
cg00143362	0.708543	0.00148847	0.996942	0.64446	0.0030891	-0.914639	2.7954
cg00143643	0.300161	0.00058637	1.84857	0.0761997	0.00134525	1.96242	0.399347
cg00145093	0.7362	0.00307086	0.014238	0.856704	0.00112992	1.81032	0.109037
cg00146027	0.673356	0.00110694	-0.105689	0.191084	0.0051532	0.088612	4.13535
cg00146951	0.13662	0.000423263	-1.40277	0.126815	0.00136196	1.29068	1.29377
cg00149455	0.546906	0.00167246	1.675	0.233871	0.00294934	2.22068	0.74063
cg00149473	0.0232712	0.000874527	2.50761	0.974527	0.0014696	1.94493	2.64578
cg00149734	0.889217	0.00109339	0.116947	1.08052	0.000938567	2.93604	0.797908
cg00151491	0.928537	0.000878278	0.145156	0.286072	0.000775534	2.95746	0.223735
cg00152126	0.85513	0.00104424	-0.320401	0.347602	0.000535091	-2.95911	0.0911703
cg00152946	0.344493	0.000452655	0.958235	0.0297454	0.00522387	1.6631	3.85832
cg00153041	0.300256	0.00372741	-0.632705	1.737	0.0018958	0.947029	0.433251
cg00154333	0.0100852	3.92258e-05	1.69323	0.00656756	0.000723951	-2.56389	2.3002
cg00155879	0.261048	0.000729687	1.52874	0.188211	0.000668204	1.3938	0.155716
cg00156395	0.91881	0.00195686	-3.07723	1.21461	0.000619389	-0.0292489	0.121887
cg00157668	0.0183877	0.000696124	0.152711	0.713152	0.000107393	-2.25127	0.0162152
cg00158122	0.344332	0.00150281	-2.38714	0.52339	0.000828243	0.626873	0.159016
cg00158401	0.710004	0.00376313	0.0968265	3.46201	0.00193911	-0.245451	0.920246
cg00159523	0.25576	0.00288887	-1.01537	0.553362	0.00444215	1.84579	1.27759
cg00159908	0.877279	0.00160536	-0.389669	2.35213	0.000623876	0.708367	0.344597
cg00160253	0.870354	0.00305704	-1.09612	1.17392	0.00522086	1.38105	3.3264
cg00161878	0.967455	0.000271811	-1.3215	0.175242	0.000239828	-0.460339	0.142439
cg00162806	0.373933	0.00199101	0.373043	0.844923	0.00131365	1.25276	0.347541
cg00168942	0.70358	0.00189723	-1.26476	0.454933	0.00274721	-2.72624	0.985565
cg00169917	0.00691804	0.000519181	-1.73551	1.06919	0.000321238	-2.80717	0.428038
cg00169964	0.64582	0.00190792	1.66771	0.321497	0.00147694	-2.8935	0.202083
cg00170242	0.7305	0.00214059	0.738876	0.662281	0.0031086	-0.127327	1.43959
cg00171421	0.0661435	0.000456558	2.62899	0.125827	0.00140069	2.0881	1.14262
cg00171909	0.0583566	0.00307255	1.57671	3.10069	0.000978282	0.54893	0.324433
cg00172225	0.900788	0.00235856	-1.74381	0.518143	0.00288328	-3.12162	0.818866
cg00174230	0.0153645	0.00065246	-2.7608	0.991032	0.00030776	-2.31528	0.213234
cg00177239	0.455293	0.00122143	1.41977	0.0521434	0.00116618	1.02425	0.047506
cg00177243	0.330694	0.00147378	-1.83264	0.581532	0.0014853	2.10363	0.596391
cg00177787	0.751151	0.00137388	1.16161	0.0963536	0.0120401	2.05193	7.41395
cg00179795	0.350656	0.00139871	0.630788	0.30161	0.00134507	-0.551408	0.282022
cg00181834	0.131087	0.000965901	-3.04502	0.736308	0.00187847	1.54234	2.60058
cg00183239	0.893085	0.00387202	2.67106	1.87482	0.0014551	2.69687	0.265138
cg00183415	0.871284	0.00327761	-1.1111	3.19034	0.00243746	2.00719	1.74762
cg00183957	0.0352723	0.000462229	-2.89857	0.716001	0.000882316	2.56964	2.58795
cg00185660	0.885893	0.00179601	-0.664147	1.83924	0.00169879	-1.00514	1.60441
cg00186580	0.911465	0.00110341	-0.768341	1.11074	0.000342228	2.07044	0.104291
cg00187299	0.831463	0.00433641	0.419781	2.55825	0.00322884	-2.04668	1.35164
cg00188298	0.1057	0.000303133	-2.43526	0.154425	0.000554847	1.67325	0.497127
cg00188378	0.0402287	0.000442754	2.51792	0.564793	0.000302273	-2.72575	0.263042
cg00189366	0.472321	0.00205213	1.72015	0.434933	0.00341491	-0.541245	1.25616
cg00189533	0.865324	0.00135536	2.05218	0.572539	0.00193524	1.08971	1.14452
cg00190065	0.899749	0.00138843	-0.438003	1.58219	0.000891265	2.18771	0.631513
cg00192275	0.969508	0.000787595	1.03074	1.02543	0.00107057	2.04804	1.88751
cg00193959	0.683334	0.000957975	-1.93939	0.171668	0.00293712	1.44606	1.58371
cg00194465	0.00415726	3.74924e-05	2.72861	0.0129633	0.000291058	-2.98179	0.783229
cg00195144	0.967005	0.000613793	-0.888893	0.493297	0.000304483	0.331404	0.123652
cg00196715	0.792104	0.00288709	-0.0908957	2.05171	0.00318001	2.41715	2.43304
cg00197495	0.00634211	0.000132087	1.66759	0.0715962	0.000147963	-2.70819	0.0933073
cg00198603	0.0777533	0.0015532	2.04513	1.42252	0.00118941	1.33233	0.811118
cg00201133	0.468674	0.00217386	1.35122	1.95532	0.000487183	-1.97696	0.0973807
cg00201819	0.773306	0.00354127	0.943478	2.08389	0.00222234	-1.23917	0.806868
cg00203461	0.0689513	0.00116093	2.08263	3.00421	0.000175906	1.97296	0.067988
cg00205263	0.012294	0.00125394	2.54386	5.35941	0.000420547	-3.0913	0.610911
cg00205598	0.918498	0.00145571	0.0461329	1.87836	0.00172249	-0.266131	2.62953
cg00206052	0.0490386	0.000596431	2.16835	0.848972	0.00019726	-2.76205	0.0947898
cg00206063	0.911818	0.000629957	-0.0463908	0.282779	0.0016472	0.376647	1.9072
cg00208412	0.0303948	0.000410697	-1.51246	0.610438	0.000266742	1.5191	0.253752
cg00210249	0.155576	0.000708782	2.64541	0.193803	0.000119436	1.94987	0.00525862
cg00210538	0.831993	0.000708186	-1.26064	0.208502	0.000507625	0.44544	0.110465
cg00212988	0.0362271	0.000149678	0.893292	0.0308263	0.000977388	2.58577	1.34831
cg00213160	0.0265824	0.000698788	-2.90087	0.496384	0.000803072	-1.06935	0.628803
cg00214688	0.869662	0.00174498	0.385591	2.2486	0.000526206	-0.873965	0.199943
cg00215017	0.959547	0.00136118	-0.120029	2.90188	0.000732451	1.58763	0.784018
cg00215019	0.877504	0.00292889	0.845133	2.65505	0.00108687	-2.62049	0.370249
cg00219151	0.50404	0.0010728	0.0520111	0.176778	0.00338403	0.403998	1.7338
cg00219169	0.375511	0.00260717	-0.530395	0.479773	0.00765784	1.91968	3.95414
cg00221745	0.0250248	0.00025695	-1.41079	0.107799	0.000238053	-1.39845	0.0914603
cg00221993	0.893939	0.00191926	1.335	1.78631	0.00114344	0.88858	0.638292
cg00222656	0.855149	0.00130019	-0.0605853	1.24	0.0010872	1.07643	0.816881
cg00228708	0.966816	0.000857807	0.72093	0.604318	0.000900598	-2.2338	0.652096
cg00230393	0.856374	0.00183298	1.33954	1.77702	0.00141602	-1.88576	1.04789
cg00231855	0.0120639	0.000343832	1.5532	0.632862	0.000394116	2.10775	0.841402
cg00233335	0.869005	0.0019	0.86355	1.65112	0.000585271	-2.70956	0.159728
cg00234046	0.812654	0.000571715	0.321509	0.121498	0.000654103	2.97338	0.16044
cg00236005	0.775758	0.00258372	0.506242	1.24521	0.00147253	0.420888	0.404587
cg00236729	0.739529	0.00162531	-0.72354	0.426567	0.00258358	-0.161956	1.10084
cg00238295	0.775129	0.00361465	-0.024132	2.51966	0.00157557	2.17481	0.460086
cg00238318	0.0311888	0.0013048	-3.0856	3.09775	0.0011807	-2.79872	2.50903
cg00238353	0.741316	0.00638778	-0.080159	6.34144	0.0012984	-2.65849	0.25677
cg00238899	0.771457	0.00231669	1.48149	0.980226	0.00228656	0.102903	1.00854
cg00239870	0.0845338	0.000935461	-2.17322	1.43499	0.000659096	2.19417	0.714716
cg00239899	0.89178	0.00150381	0.866071	2.27648	0.000896774	-1.31273	0.789634
cg00241002	0.864504	0.00336589	0.922048	1.08343	0.00311878	2.02385	0.920249
cg00242325	0.883462	0.000932344	-0.131487	0.739671	0.0011255	-1.2232	1.01877
cg00242839	0.436093	0.00158078	-1.42639	0.296118	0.000823485	-1.48257	0.0792461
cg00244001	0.494898	0.00228702	0.641518	1.97707	0.00259692	1.74821	2.44677
cg00244882	0.114465	0.000827115	-1.72704	0.425236	0.0010037	0.702374	0.63935
cg00244983	0.0718916	0.00108526	2.08914	1.97529	0.000346667	-2.91175	0.208176
cg00245789	0.030268	0.000659055	2.11108	0.595944	0.000231881	2.8571	0.076487
cg00246041	0.0556391	0.000933838	2.08162	1.8426	0.000575529	0.762057	0.699504
cg00246402	0.767659	0.000951156	-0.698827	0.113027	0.00152043	-0.504841	0.291516
cg00248174	0.133925	0.0013514	1.89594	1.03547	0.00136981	0.847365	1.06635
cg00248439	0.887809	0.00174348	-1.26276	0.52536	0.00399136	-2.86382	2.86593
cg00250500	0.101355	0.000794583	-2.64347	0.264846	0.00103939	1.98896	0.43706
cg00250743	0.872542	0.00143045	-0.968058	0.425072	0.00120212	2.79668	0.309649
cg00251270	0.633355	0.00318713	0.169245	0.892301	0.00225281	-1.8813	0.418169
cg00252733	0.867087	0.00126158	0.436502	0.928903	0.00154995	-1.92749	1.33034
cg00255759	0.965418	0.0007252	0.340966	0.322711	0.000877236	2.13367	0.456501
cg00257187	0.888788	0.00352392	2.07814	1.08248	0.000957058	-1.13569	0.0788861
cg00259755	0.204176	0.00317134	-2.98998	1.06163	0.00161485	-2.66118	0.270545
cg00260655	0.0194402	0.0010789	-2.85472	3.36945	0.000824572	-3.08952	1.98035
cg00261534	0.038506	0.000460696	2.06153	0.556784	0.000320387	-2.69791	0.275389
cg00263760	0.117434	0.000939771	-3.08338	0.674876	0.000347288	2.34019	0.0896936
cg00263792	0.863323	0.00393895	0.346165	0.78174	0.00509711	2.57263	1.30373
cg00266388	0.855293	0.00213586	-0.197435	2.29704	0.00103629	-0.672912	0.530771
cg00267286	0.552934	0.00228192	-0.110998	1.00131	0.000729138	-2.16157	0.0968529
cg00268338	0.0543381	0.000542652	1.89875	0.483759	0.00134874	2.16941	3.01098
cg00270594	0.0328539	0.000122954	-1.32808	0.0282467	0.000804337	-2.91931	1.26441
cg00272971	0.193742	0.000572003	2.16048	0.141477	0.00103848	-0.853553	0.467725
cg00273657	0.826012	0.002205	-1.44882	0.949445	0.00123734	1.9491	0.29884
cg00276797	0.0437065	0.00140912	2.69802	5.03667	0.000425163	-2.46613	0.446683
cg00276826	0.0472462	0.000349579	-0.586258	0.166247	0.000821078	-0.604454	0.915429
cg00277334	0.386212	0.00267301	-2.13777	0.262545	0.00406801	-2.51293	0.616304
cg00277384	0.801739	0.00527847	1.21491	3.3596	0.00317014	1.22531	1.19487
cg00277753	0.724684	0.00539689	-0.0614714	3.17695	0.00278714	0.841963	0.809895
cg00278692	0.045996	0.00101209	-2.90285	2.0458	0.000749202	2.11012	1.07795
cg00280548	0.0579466	0.00111327	-2.66494	1.7985	0.000263957	2.15553	0.0984989
cg00281100	0.882132	0.00172606	0.0943315	1.15181	0.000384514	1.25488	0.0535353
cg00281132	0.736323	0.00122812	-0.881186	0.42283	0.00202834	-0.464815	1.17828
cg00281977	0.0740902	0.00304433	0.573379	0.693537	0.00626214	1.54026	2.79157
cg00282704	0.207065	0.00454636	-1.2279	2.04394	0.00056057	1.7341	0.0305118
cg00282877	0.666397	0.00450841	0.678887	0.702091	0.0025729	2.34498	0.228245
cg00284153	0.462071	0.00225228	-1.90025	0.465081	0.000886326	0.161536	0.075648
cg00286497	0.874347	0.00116387	0.0205596	0.712938	0.00120065	-0.592838	0.748115
cg00287536	0.654501	0.00404291	-1.97981	1.34286	0.00648693	2.57863	3.5888
cg00290758	0.49959	0.0013426	0.419417	0.716575	0.00215705	2.24752	1.8088
cg00290924	0.00851744	0.000324392	2.5033	0.739379	7.37913e-05	-2.17638	0.0368584
cg00291003	0.0549032	0.00204528	1.62363	1.14957	0.00119349	-0.653542	0.40636
cg00291159	0.0437058	0.000641527	2.21479	1.4038	0.000389963	2.00063	0.508496
cg00291478	0.78707	0.00217582	0.780143	0.758529	0.00393179	-3.02076	2.55052
cg00292664	0.00514331	0.000169931	0.899016	0.241938	0.000310459	-1.02511	0.802933
cg00294550	0.290712	0.00253013	-0.67246	0.57364	0.00584422	-1.37862	2.92133
cg00295308	0.896497	0.000467718	-0.151209	0.142359	0.000173328	-0.721327	0.0191196
cg00296121	0.123	0.00250313	2.05301	1.64468	0.00347783	-0.57835	3.26123
cg00296182	0.0731468	0.000696442	-2.37312	0.380812	0.000596761	-0.551564	0.284906
cg00296279	0.0247233	0.000385636	2.54156	0.261301	0.000434003	-2.59731	0.327596
cg00296348	0.708908	0.00342562	0.615168	2.53063	0.000802905	3.01608	0.142299
cg00297741	0.877871	0.000158654	-1.1408	0.0138116	0.00122333	2.16112	0.823072
cg00299972	0.139759	0.00109611	2.38607	0.500172	0.00139339	0.746553	0.795169
cg00300275	0.881269	0.00130875	2.90553	0.996819	0.0010879	-1.82167	0.643963
cg00300664	0.0448714	0.000338131	-1.57802	0.229756	0.000456671	3.01601	0.44376
cg00301555	0.82776	0.00206899	-0.827536	0.942369	0.00264348	-2.97304	1.57295
cg00302587	0.843308	0.00284434	0.327314	1.26162	0.00218199	-3.0357	0.74724
cg00303111	0.876295	0.00161818	0.903434	1.24005	0.000443266	-0.185568	0.0967398
cg00303776	0.0686151	6.87414e-05	2.64946	0.00964473	0.0009115	2.44175	1.6755
cg00303989	0.965614	0.000904179	-0.250934	1.24937	0.000904723	-0.0923122	1.25425
cg00306267	0.901445	0.00222132	1.19235	2.09282	0.000534384	2.97567	0.127576
cg00306905	0.104042	0.000625084	1.53627	0.239673	0.00190207	1.85473	2.21123
cg00308909	0.109274	0.000912758	0.456667	0.501539	0.000502271	0.407782	0.151658
cg00311046	0.0535161	0.000372736	-0.364851	0.149679	0.000157418	-1.41348	0.0251169
cg00312508	0.835795	0.0020913	0.585351	1.97981	0.00230947	2.61904	2.43893
cg00313973	0.0693696	0.000406482	3.14095	0.386225	0.000352303	1.65777	0.271179
cg00314741	0.799046	0.00465709	2.3536	1.46122	0.00604436	-1.40521	2.36172
cg00316312	0.631996	0.00244305	0.0916949	0.991219	0.00355322	2.20261	2.02182
cg00316341	0.89258	0.00180112	1.21047	2.05592	0.000712521	2.7568	0.337362
cg00317020	0.768482	0.0015048	0.0273066	0.391029	0.00253796	-2.46589	1.07631
cg00319449	0.128149	0.00054379	1.5839	0.169347	0.00153725	2.68792	1.42102
cg00320645	0.00618266	0.000368868	-3.11817	0.806965	0.000400606	2.42263	0.931136
cg00320980	0.640283	0.00293892	0.593916	1.38522	0.00446074	1.41843	3.03868
cg00321555	0.854486	0.00145272	0.26401	1.42957	0.000203374	0.46376	0.0276578
cg00321709	0.262348	0.00180767	0.731018	0.0306379	0.0142172	-1.21329	1.8444
cg00321775	0.992864	0.000216791	-0.679451	0.525482	0.000315686	-2.61809	1.10894
cg00322919	0.933146	0.00174766	-1.07581	0.72149	0.00240861	1.99023	1.35349
cg00322946	0.0609394	0.00102884	2.45916	2.774	0.00124153	2.11611	3.93677
cg00323014	0.869262	0.000501451	-0.298465	0.135688	0.00202606	-0.0933184	2.22334
cg00324748	0.918839	0.000741231	-0.0601942	0.507967	0.000633614	-0.232984	0.371088
cg00326958	0.070418	0.000502874	-1.50337	0.378592	0.000407232	2.27707	0.254016
cg00329154	0.0227242	0.000349876	-0.66664	0.463408	0.000276368	-2.60834	0.287381
cg00331845	0.987606	0.000179186	-1.14707	0.116	0.000695519	0.230067	1.8138
cg00332680	0.247687	0.00175833	2.56234	0.602898	0.00251805	1.70461	1.17217
cg00332951	0.93438	0.00105451	-0.0575862	1.06221	0.000677751	1.0961	0.413005
cg00333020	0.817708	0.00310374	0.798458	1.89627	0.000833209	-0.865505	0.136667
cg00335169	0.190684	0.00101093	0.837121	0.406209	0.00240153	1.66381	2.21831
cg00337466	0.324701	0.0014857	1.58745	0.651101	0.00254993	1.99093	1.92531
cg00337703	0.77999	0.0014086	1.73091	0.359097	0.000647701	1.14646	0.0752082
cg00339441	0.206999	0.00172535	1.29602	0.618516	0.00148149	-0.995829	0.461675
cg00341042	0.203233	0.00149949	2.54057	0.311127	0.00202692	-0.844646	0.558873
cg00341191	0.381977	0.00381821	1.2406	1.57131	0.00143052	1.14543	0.218339
cg00341843	0.932607	0.00137765	-0.38045	1.18384	0.0011918	0.53837	0.869492
cg00341915	0.0043464	0.000161184	2.25858	0.209954	6.49205e-05	0.463702	0.0344147
cg00342743	0.0413922	0.000775556	1.67	0.484769	0.00160061	-2.34981	2.09215
cg00347546	0.00567407	0.000408183	-1.50507	0.596182	0.000191004	1.49964	0.128612
cg00349404	0.522625	0.00255865	-0.983405	1.9384	0.00512507	1.59044	7.51407
cg00350920	0.884526	0.000944276	-0.239322	0.755551	0.000420357	-1.87073	0.140167
cg00351324	0.0470979	0.00107872	-2.8532	1.80031	0.000583005	1.4131	0.493621
cg00351443	0.677795	0.00311142	-0.0740081	3.12421	0.00264763	2.95206	2.26319
cg00351681	0.0182903	0.000336434	-2.65641	0.596663	0.000772188	-2.38111	3.06881
cg00351930	0.0602179	0.00108275	-2.64211	3.26465	0.000768	1.79405	1.56753
cg00352027	0.82664	0.0017893	-0.576969	0.215154	0.00248267	2.19811	0.40388
cg00353773	0.057821	0.000541458	2.77952	0.203551	0.000998402	2.7201	0.691092
cg00355188	0.774195	0.00277045	0.302279	3.34436	0.000663398	-2.35459	0.185359
cg00355235	0.91488	0.000858466	0.833059	0.475228	0.00105142	-2.53046	0.716975
cg00355377	0.831135	0.00193995	0.285807	2.91563	0.0014086	2.50548	1.52135
cg00357213	0.446237	0.000606883	-1.65972	0.0706957	0.00050462	1.01543	0.0488922
cg00357221	0.713906	0.00086729	2.32392	0.100563	0.00145122	-0.972794	0.277464
cg00357546	0.959686	0.0029313	1.12198	3.56319	0.00201759	2.30172	1.71854
cg00357888	0.848705	0.00165571	0.385376	1.45848	0.000743393	3.12223	0.297358
cg00359635	0.917822	0.00263058	0.672569	2.15883	0.00056984	-2.64375	0.101754
cg00360414	0.0935919	0.000497679	0.536857	0.183195	0.00129218	1.92055	1.18856
cg00360718	0.0520165	0.000113645	-2.69388	0.040712	0.00062601	2.06198	1.19408
cg00363080	0.599217	0.000909651	-2.82637	0.067214	0.00384978	1.51429	1.13108
cg00363177	0.770118	0.00208254	1.35044	0.611985	0.00163898	2.44474	0.392271
cg00363737	0.899193	0.000659228	-2.30293	0.122955	0.00108157	0.798128	0.328593
cg00363811	0.0181241	0.000405504	2.52393	0.249932	0.000183577	2.57417	0.0513159
cg00366037	0.657173	0.00331018	0.951695	1.57817	0.00523545	-0.527803	4.06807
cg00366818	0.0179675	0.000788629	2.68824	1.44103	0.00050278	-0.129093	0.590731
cg00368059	0.228128	0.00114851	1.71495	0.204775	0.00164673	1.44533	0.414086
cg00368604	0.874463	0.0015536	-0.0471481	1.1474	0.00101989	1.18542	0.46357
cg00369151	0.0478022	0.000410257	-2.8594	0.0767713	0.00149071	-0.0766003	1.02132
cg00369716	0.0494638	0.000500116	-2.49292	0.692618	0.000273136	-3.11446	0.211628
cg00371482	0.0442114	0.000557134	-2.76281	0.68989	0.00088944	-2.10884	1.67807
cg00372669	0.037686	0.00150271	2.9263	2.81458	0.000627438	1.99048	0.466211
cg00373293	0.882947	0.000166081	0.770731	0.0148449	0.00210111	0.359922	2.42005
cg00373371	0.604521	0.00304862	1.35574	1.46928	0.00188169	1.64944	0.55269
cg00373991	0.863637	0.00169297	1.04385	1.45963	0.00135451	-0.558772	0.965483
cg00375132	0.523922	0.00388125	1.32447	1.37437	0.00496001	-0.165403	2.37253
cg00375448	0.101976	0.00118338	2.60604	1.4908	0.000846217	-3.09347	0.770345
cg00375691	0.185159	0.00163147	-3.00872	1.00128	0.00129966	1.53268	0.593751
cg00376625	0.0505768	0.000371973	-2.26673	0.268238	0.000814883	-1.76369	1.2457
cg00377169	0.0703799	0.0004011	2.06855	0.397678	0.000658184	2.12864	1.06725
cg00377344	0.662036	0.00530109	1.23269	0.932949	0.00529958	0.0715246	0.981666
cg00377915	0.541006	0.00239937	1.10328	1.02665	0.00162002	0.644403	0.475926
cg00378730	0.161234	0.00037245	1.78357	0.0689835	0.000577654	2.57111	0.172482
cg00383384	0.063497	0.000781337	1.5788	0.904752	0.000199783	2.23863	0.0603991
cg00386007	0.571629	0.00226665	-0.995428	1.32111	0.000568595	0.0594467	0.0860763
cg00387200	0.65401	0.000456236	-0.117811	0.024354	0.00372353	2.60763	1.6042
cg00387524	0.722023	0.00442876	-2.34424	1.0555	0.00552133	2.00631	1.61018
cg00387771	0.0952394	0.00169087	2.89786	0.998483	0.00112044	-2.78384	0.433621
cg00388521	0.0688486	0.000573313	-2.71159	0.392528	0.00059817	1.3581	0.403771
cg00388660	0.63161	0.00364264	2.12141	0.880378	0.00478453	-0.388865	1.56871
cg00390945	0.0476855	0.000664075	2.8805	0.490098	0.00113792	-2.87921	1.43069
cg00391031	0.876146	0.000154898	-2.36976	0.00368506	0.00230953	0.97214	0.801024
cg00392505	0.74334	0.00301757	0.0666382	1.4022	0.00260266	2.76153	1.03974
cg00393283	0.61718	0.00409983	0.861465	0.908223	0.00517064	-0.0152133	1.4985
cg00393546	0.959641	0.000423599	-1.19836	0.290513	0.000172637	0.432149	0.0496661
cg00397764	0.640284	0.00196563	0.828865	0.8738	0.00227902	0.474285	1.19212
cg00398816	0.788326	0.00162842	0.331901	1.48091	0.00171154	1.7891	1.54901
cg00400632	0.0269496	0.000642053	2.18579	0.729262	0.000306611	1.10219	0.161801
cg00402586	0.0588882	0.000228961	0.243486	0.0843934	0.00122197	-2.97247	2.40716
cg00404025	0.753469	0.00237728	0.266622	1.31058	0.00262742	2.94143	1.61113
cg00404436	0.873491	0.000957448	0.210049	0.110232	0.00458839	0.785189	2.43981
cg00404838	0.0537294	0.000330858	0.442318	0.282455	0.000436888	1.52423	0.46532
cg00405688	0.0945389	0.00138967	0.310383	0.436105	0.000476451	-2.36058	0.0495873
cg00406211	0.684057	0.00431457	-1.18892	1.89904	0.00511758	2.55622	2.75661
cg00406319	0.949562	0.00248412	1.67977	1.38692	0.00369441	2.82452	3.23268
cg00406392	0.145484	0.00242602	-1.07029	1.22691	0.00466915	2.24474	4.56618
cg00407040	0.903835	0.000564731	0.867069	0.168904	0.00168355	1.85774	1.46635
cg00407546	0.0816775	0.00295345	-2.08748	1.39852	0.00159214	-2.53429	0.413492
cg00407729	0.050987	0.000563808	-0.230946	0.72609	0.000839905	2.59006	1.59397
cg00409684	0.210554	0.00131032	1.08355	1.00695	0.00092519	1.67939	0.492032
cg00411411	0.72441	0.00248559	-0.305707	2.35813	0.00199187	1.82291	1.42806
cg00411945	0.926577	0.00123516	0.867372	0.876943	0.00190982	-2.96486	2.16534
cg00412148	0.898213	0.00359704	0.981856	1.5312	0.00133461	-2.96848	0.219033
cg00414835	0.348896	0.00141002	-1.29594	0.661504	0.00152195	2.09295	0.773999
cg00415971	0.348165	0.000795296	0.502225	0.128755	0.00342782	1.88016	2.29274
cg00417456	0.78608	0.00488126	1.86813	1.89973	0.00639692	2.32141	3.32707
cg00418663	0.925207	0.00124574	3.10412	1.23026	0.00100761	0.591308	0.783106
cg00419159	0.817251	0.00317167	-0.573269	3.39297	0.000660135	1.92179	0.140705
cg00419711	0.958716	0.00408223	-1.75491	1.44445	0.00364995	-0.0952376	1.22219
cg00422566	0.824555	0.002166	0.36246	1.33734	0.000941787	1.3366	0.238277
cg00422638	0.078781	0.00164095	2.06398	1.81877	0.00101408	0.100995	0.721626
cg00423195	0.846758	0.00143969	-0.81807	0.640339	0.000326179	1.33927	0.0314697
cg00424785	0.913687	0.000913957	-1.01669	0.638142	0.000760134	2.41752	0.44761
cg00425177	0.875602	0.00178191	0.0881089	0.74797	0.00280508	-1.02057	1.77693
cg00425843	0.509561	0.00530455	1.73436	3.10065	0.00428867	0.0132231	2.13799
cg00428179	0.645901	0.00572574	-0.77356	1.25196	0.00397649	-2.70112	0.607278
cg00429402	0.0509198	0.000913156	2.82492	1.04749	7.83948e-05	-2.21455	0.0073614
cg00431050	0.354997	0.000780269	-1.00165	0.169123	0.00477566	2.43055	6.42474
cg00433292	0.895616	0.000699806	-0.368672	0.288321	0.00098432	-0.440229	0.569269
cg00434991	0.968737	0.00133994	0.180837	4.5193	0.000550133	2.06333	0.728929
cg00435305	0.062475	0.00112449	3.03877	2.59968	0.000359912	2.37804	0.259633
cg00436209	0.591139	0.00240822	0.321562	0.232845	0.00351926	-2.95727	0.499064
cg00436603	0.637593	0.00260037	-0.496538	0.939183	0.00479875	-0.835139	3.13159
cg00436722	0.960505	0.000772141	0.100375	1.03183	0.000889285	0.20944	1.36341
cg00437048	0.817242	0.00463667	-0.712095	2.99693	0.00122834	2.21951	0.206811
cg00440043	0.0328361	0.00049169	2.79375	0.349804	0.000316871	-0.233507	0.145837
cg00441573	0.10403	0.000671343	1.98706	0.284466	0.000649388	2.8041	0.277292
cg00442109	0.344492	0.000785477	-0.760227	0.0551674	0.0026198	2.63847	0.621563
cg00443788	0.886319	0.00155059	-1.24744	0.409941	0.000757983	-1.28766	0.0967763
cg00443797	0.808255	0.000433497	-0.84258	0.0275452	0.00241433	2.69694	0.871765
cg00444019	0.00697306	0.00027821	2.35928	0.316358	0.00041072	1.25015	0.6603
cg00444341	0.840194	0.00182542	0.800743	1.54676	0.00182148	-0.472196	1.57853
cg00446900	0.343489	0.00178924	1.70834	0.700526	0.00329497	1.15443	2.35376
cg00450475	0.0364547	0.000829272	2.77004	0.759992	0.000669538	2.24692	0.480809
cg00450719	0.876208	0.0010402	2.02369	0.517973	0.0026801	1.29187	3.35013
cg00451102	0.907482	0.00484041	0.756054	2.53664	0.00345388	-0.412615	1.3239
cg00451513	0.923256	0.000876861	1.88124	0.212208	0.00121186	-1.38751	0.39883
cg00453272	0.912143	0.000220619	1.62093	0.0394443	0.000461348	0.484687	0.1787
cg00453735	0.87346	0.00203441	0.423051	0.233734	0.00365772	-1.07499	0.729692
cg00454770	0.355564	0.00226562	-2.90498	0.317837	0.00237467	-0.0514656	0.351233
cg00455439	0.0246299	0.000516371	-2.88923	0.764593	6.26506e-05	0.7484	0.0108899
cg00455523	0.597715	0.00445244	-0.359069	2.20219	0.00540451	2.52639	3.2077
cg00458351	0.877203	0.000615033	-2.31849	0.117786	0.002128	-0.905866	1.40804
cg00458454	0.875152	0.00329633	0.977853	1.88175	0.00113076	-1.40115	0.21642
cg00458754	0.492826	0.00578692	1.52075	1.6123	0.00592579	-0.398396	1.77999
cg00459068	0.891226	0.0011777	-0.503019	1.06715	0.00153224	-1.1255	1.73376
cg00460092	0.0453406	0.000564972	0.598118	0.565514	0.00114562	2.86307	2.37282
cg00460983	0.378515	0.00194499	-1.23225	0.253811	0.00139458	0.328931	0.135301
cg00461005	0.00818101	0.000327611	2.69898	0.597111	0.00072526	-1.46809	2.75547
cg00461642	0.0494496	0.000628857	2.77267	1.38156	0.000470963	1.53688	0.725858
cg00462411	0.917283	0.000856111	1.69036	0.359523	0.00027613	-3.04135	0.0394234
cg00462700	0.419363	0.00231366	-0.739888	1.34626	0.00237398	1.10934	1.36189
cg00463367	0.766437	0.00381541	1.33273	1.91335	0.0028509	0.091406	1.12686
cg00464520	0.550026	0.00365086	1.40733	1.83796	0.00145389	0.508648	0.301623
cg00465198	0.940287	0.000839448	-1.60556	0.801573	0.00120555	1.12195	1.64436
cg00465337	0.837376	0.00145105	-1.32681	0.106131	0.00175284	1.79169	0.153003
cg00466898	0.761234	0.00290981	0.420696	1.34949	0.00440924	1.29897	2.93028
cg00467420	0.0754	0.00114363	2.79585	2.32842	0.00105783	1.80782	1.87933
cg00468125	0.723297	0.00219317	0.106438	1.31157	0.00181925	2.37408	0.881054
cg00469508	0.048311	0.000959312	1.58182	3.11742	0.000375145	1.05426	0.475654
cg00470641	0.840724	0.00160752	1.6634	0.312922	0.00460226	-0.946512	2.60773
cg00470761	0.899344	0.00240349	1.42104	1.94949	0.000409436	-1.12441	0.0568909
cg00471562	0.0638151	0.000406345	3.01649	0.304739	0.000587042	3.11126	0.636523
cg00472879	0.41233	0.0010627	0.372002	0.274021	0.00313563	0.106367	2.40545
cg00475140	0.0792662	0.00113304	1.96743	1.27768	0.000509415	1.98249	0.256197
cg00476617	0.334186	0.00103458	0.0615282	0.100403	0.00354509	-0.0684601	1.1811
cg00477776	0.872464	0.00298804	1.14882	0.409161	0.00476084	-2.5739	1.06382
cg00478333	0.0688673	0.000229722	-2.20967	0.094385	0.00034995	-1.93638	0.213536
cg00479240	0.328611	0.00415836	1.71134	3.21496	0.0020553	-0.954372	0.797239
cg00481081	0.023218	0.000626095	-2.91757	1.21249	0.000453142	-2.30358	0.610111
cg00483825	0.813996	0.000836707	0.890345	0.231365	0.00274753	1.56866	2.41634
cg00485201	0.882735	0.00200771	1.32863	1.69849	0.000741803	0.717097	0.236193
cg00486352	0.380708	0.000886794	1.14263	0.161365	0.00365916	2.10938	2.76144
cg00486708	0.904175	0.000745836	-0.340228	0.196702	0.00117833	1.11894	0.46339
cg00487187	0.377094	0.00307078	0.0120008	1.28469	0.00266887	-2.01985	0.912606
cg00488787	0.00888765	0.000702488	2.98064	2.03128	0.00064503	2.86364	1.71128
cg00491522	0.86644	0.00405169	2.56676	0.770226	0.00498215	-0.582353	1.16332
cg00492979	0.378667	0.00213832	-1.34011	0.668771	0.00402792	1.92366	2.3613
cg00494919	0.957776	0.00140093	0.395366	2.08709	0.0010012	1.51341	1.00489
cg00495658	0.695255	0.00137051	0.195583	0.523497	0.00268602	1.05708	1.9038
cg00496026	0.571704	0.00195807	0.499326	0.301287	0.00284253	1.04813	0.608928
cg00496036	0.955838	0.00121105	0.344108	1.45512	0.0006403	-0.0467008	0.410768
cg00496126	0.884241	0.00297387	-0.000553499	2.33217	0.00192302	-0.938164	0.939267
cg00498305	0.342278	0.00319358	0.971033	1.84349	0.00206143	1.51864	0.746669
cg00499245	0.782125	0.0016959	1.00043	1.78733	0.00083841	-0.772895	0.444427
cg00499822	0.54087	0.00393905	0.83406	2.23568	0.00310774	-2.81642	1.42513
cg00500227	0.889114	0.00240378	2.07067	0.783483	0.0021661	2.25673	0.63979
cg00500564	0.0628159	0.000605546	0.0163426	0.439754	0.00156043	-2.93003	2.90524
cg00502730	0.0882641	0.00172573	-3.13069	2.31475	0.00184259	1.67508	2.46793
cg00503017	0.33358	0.00250621	-1.78726	0.861055	0.00178214	2.71421	0.457335
cg00504569	0.744345	0.0028369	-0.857716	1.00383	0.0027656	-3.02675	0.978813
cg00505570	0.812386	0.00083264	1.30149	0.154527	0.00129205	-1.88102	0.367327
cg00507135	0.761632	0.00456199	0.719638	3.87536	0.000909039	2.62908	0.156686
cg00509281	0.877589	0.00274202	2.26379	0.672189	0.00208547	1.53223	0.373165
cg00510087	0.976875	0.000318632	3.02041	0.157712	0.000607946	0.0738336	0.57357
cg00510507	0.655663	0.00390471	-0.349151	3.26849	0.0024076	1.18183	1.16989
cg00510604	0.0278366	0.000309932	1.98301	0.295816	0.000665927	-2.80157	1.41055
cg00511596	0.0463353	0.000605397	2.90829	0.233438	0.000663724	0.174223	0.279827
cg00512279	0.113575	0.000695271	2.00687	0.37374	0.00203692	1.41532	3.12132
cg00513169	0.694324	0.00306208	0.716909	1.30335	0.000925082	1.32563	0.114204
cg00513208	0.633192	0.00207524	0.139401	0.338751	0.00177791	-1.1748	0.236198
cg00517202	0.830201	0.00288948	1.30049	1.35958	0.00237941	2.04435	0.927006
cg00519039	0.873369	0.00134164	1.93099	0.322133	0.00139373	1.75354	0.341339
cg00519829	0.812868	0.00245926	-0.254321	2.74177	0.00244725	2.01843	2.58598
cg00519851	0.473191	0.002895	1.00506	0.831845	0.00308189	-1.34003	0.924949
cg00520307	0.0524598	0.000262945	2.01411	0.195134	0.000793154	1.88517	1.74738
cg00520540	0.00710833	0.000601418	2.30288	1.28836	0.000141834	-2.87101	0.0730044
cg00520933	0.567503	0.00165887	1.25411	0.568168	0.00187109	1.63321	0.711848
cg00521993	0.705705	0.000545496	1.66831	0.030096	0.00372677	-1.45223	1.38792
cg00522048	0.773898	0.00367841	-3.08721	1.45287	0.00394718	1.77622	1.57106
cg00523450	0.171355	0.000812977	-0.137836	0.241498	0.00171582	-2.97133	1.07169
cg00524374	0.688001	0.00211018	0.00435667	0.606112	0.00239922	2.90896	0.783596
cg00524814	0.863983	0.000990315	0.891738	0.520422	0.00128641	2.10739	0.872245
cg00525288	0.856947	0.0020524	-0.87092	0.349996	0.00424786	-3.13901	1.54314
cg00525508	0.841042	0.00109143	0.208589	0.766924	0.00118294	-0.868791	0.875496
cg00526772	0.766641	0.00164299	-0.180619	0.707905	0.000942747	-0.771167	0.227239
cg00526835	0.51515	0.00290729	0.380857	0.577898	0.00504775	-0.149154	1.76206
cg00527653	0.847385	0.00237862	0.455899	2.35212	0.0024161	2.57918	2.42986
cg00529585	0.00979315	0.00077289	-2.08451	1.58936	0.000533075	-2.41727	0.76297
cg00530925	0.00986174	0.000162449	-2.58432	0.114908	0.000480033	2.5862	1.01023
cg00532335	0.320683	0.00076668	-1.30275	0.160501	0.00126818	1.88999	0.435595
cg00532492	0.423091	0.00273525	-0.876862	0.575484	0.00238693	2.15264	0.432824
cg00533585	0.949025	0.00046084	0.79595	0.135313	0.000505096	2.44198	0.164409
cg00533891	0.488564	0.00199893	-0.823227	0.981073	0.00471686	2.13374	5.37172
cg00537477	0.016802	0.000153706	2.32874	0.0516402	0.000930602	2.37902	1.89279
cg00538147	0.127396	0.0059494	2.49862	2.41717	0.00294803	-2.1196	0.569986
cg00538599	0.973538	0.00106741	-1.15043	2.20481	0.00054527	0.443886	0.590455
cg00538888	0.701409	0.00197553	-0.221035	0.554405	0.00393839	0.378217	2.17592
cg00540819	0.806364	0.00287558	-0.0309607	0.963102	0.00235487	-2.64594	0.632522
cg00540866	0.683915	0.00132335	-0.107535	0.345101	0.00134036	-0.495199	0.350788
cg00540891	0.0257583	0.000305842	2.80116	0.176648	0.000340172	1.94287	0.207598
cg00542096	0.875159	0.000887907	0.57351	0.249687	0.00158159	0.377681	0.797295
cg00542224	0.867684	0.00388938	1.89509	0.877568	0.00258785	-1.15104	0.386804
cg00542261	0.81978	0.00165607	-0.0122402	1.22264	0.00175562	-2.90495	1.36527
cg00543474	0.760718	0.00152827	1.29696	0.438329	0.00334735	2.07621	2.11871
cg00544337	0.30079	0.000536714	2.00796	0.129461	0.00229591	1.69778	2.31316
cg00545315	0.857344	0.00191475	-2.07735	0.323434	0.00417276	-0.410301	1.60008
cg00546180	0.0526434	0.000727599	1.40643	1.17187	0.000647956	2.5245	0.967357
cg00547414	0.142769	0.000910106	0.921561	0.19646	0.00224458	0.419469	1.22302
cg00547445	0.145136	0.0003494	1.20188	0.0684408	0.00149738	-3.13768	1.32382
cg00547480	0.54407	0.00049631	-2.70755	0.0482924	0.00148219	2.48466	0.428377
cg00548173	0.881041	0.00207194	1.55354	1.57481	0.00121375	0.771498	0.549193
cg00549450	0.720748	0.00249893	-0.462538	0.70975	0.00394014	2.42909	1.73989
cg00551146	0.803978	0.00298761	0.0594357	0.52582	0.00210745	2.71933	0.260335
cg00552696	0.692746	0.00101817	-0.951086	0.139529	0.00341076	1.53124	1.50889
cg00555393	0.863799	0.00125082	-1.02856	0.955108	0.000279301	-3.09075	0.0494055
cg00556087	0.0386743	0.00053711	3.00239	0.989003	0.000651455	1.4194	1.35661
cg00557947	0.0255621	0.000562943	-0.0979623	0.481998	0.00060763	1.06616	0.529389
cg00560482	0.0182139	0.000759609	2.82142	0.700111	0.00103112	-2.86079	1.28321
cg00560542	0.12076	0.00113257	-0.017189	0.760129	0.00256558	1.78747	3.66224
cg00560722	0.0939735	0.00155216	2.77693	1.09144	0.000674573	-2.72473	0.203802
cg00561194	0.344455	0.0032057	-0.225705	0.470964	0.00534817	-1.60954	1.22365
cg00562504	0.847409	0.00201563	1.60548	1.40399	0.000767677	-0.422604	0.214081
cg00564723	0.444799	0.00102779	1.17038	0.100009	0.00448065	-3.04745	1.99593
cg00566868	0.843415	0.00152536	0.611345	1.05342	0.00103372	0.974438	0.468746
cg00568128	0.0549022	9.1642e-05	2.01324	0.0222189	0.000656864	2.26958	1.15235
cg00568426	0.894318	0.00107615	2.37015	0.112021	0.00535204	-2.40306	2.72976
cg00572560	0.490782	0.00172417	0.610097	0.459307	0.000765667	2.73108	0.0920977
cg00572739	0.0288939	0.000130944	1.54333	0.0510692	0.000442594	1.00423	0.583939
cg00573352	0.455997	0.00356308	-0.0338139	2.4047	0.00180392	-1.19446	0.583479
cg00578885	0.891307	0.00119977	-0.13862	0.930515	0.000205911	1.84704	0.0258074
cg00579595	0.888071	0.00188066	1.30891	2.2101	0.000306204	0.277958	0.0613459
cg00579859	0.0412046	0.000841943	2.48127	1.42276	0.000629839	2.12	0.775281
cg00580604	0.848857	0.00170023	0.534197	1.68778	0.000597931	-0.567079	0.209777
cg00580715	0.724007	0.00160052	0.0631385	0.317543	0.0040259	-0.0691635	2.01292
cg00584016	0.846758	0.00293265	-0.13281	2.98914	0.00199312	2.43651	1.35154
cg00585174	0.652308	0.00478069	0.906055	1.11334	0.00118673	-0.0676082	0.0713652
cg00585219	0.905354	0.00159765	0.579427	1.87328	0.000698132	0.740419	0.35145
cg00585474	0.0183857	0.000322935	-3.06804	0.177791	0.000772912	-2.42909	0.983525
cg00585558	0.0793257	0.00152801	1.27673	0.969296	0.00091136	0.108334	0.363117
cg00586527	0.727894	0.00780132	-2.60536	1.83079	0.00477314	-2.7546	0.687997
cg00586644	0.118997	0.000953743	-2.36436	0.572869	0.000961249	2.62452	0.594341
cg00588577	0.0105447	0.000595443	-1.68097	0.919377	0.000662173	-1.97527	1.12867
cg00588614	0.171448	0.000276235	-0.259636	0.038156	0.00232815	2.19955	2.61408
cg00590260	0.384436	0.00115592	-0.699407	0.0975141	0.00842872	1.73276	4.95014
cg00590714	0.934406	0.00141094	1.61216	0.707914	0.00105438	-1.04351	0.399539
cg00591421	0.730411	0.00164844	-0.651467	0.402129	0.00215009	-2.22933	0.661729
cg00593048	0.0633995	0.000368304	2.52244	0.356737	0.000425908	0.937251	0.459951
cg00593962	0.0145928	0.00129615	2.05655	3.87313	0.000418253	-0.43677	0.417162
cg00594003	0.0646159	0.000407315	2.41547	0.381483	0.000696641	2.36891	1.10973
cg00594191	0.619399	0.00262115	-0.369904	0.706836	0.00278759	-2.42278	0.774453
cg00595223	0.0762364	0.00118368	2.65597	2.41495	0.000361506	0.860879	0.21695
cg00598397	0.767271	0.00155157	0.351793	0.888532	0.00120674	-1.58833	0.505906
cg00600684	0.809756	0.00291582	1.12811	0.975236	0.00385126	-2.90784	1.77516
cg00600786	0.0142764	0.0006375	3.07912	1.57614	0.00068918	-1.21246	1.74176
cg00602416	0.482719	0.000872447	2.46706	0.0837469	0.00454832	2.26199	2.24035
cg00602655	0.892264	0.000849039	2.94233	0.390534	0.000872075	-0.543927	0.407541
cg00603371	0.335179	0.00401868	-0.429505	1.09362	0.00695113	2.40632	3.21743
cg00606464	0.0458631	0.000139875	0.0736914	0.0323243	0.00107965	2.81351	1.92316
cg00606880	0.767735	0.00266043	0.173207	1.92915	0.00183959	0.163003	0.921932
cg00607264	0.0105418	0.000674783	1.80705	1.43484	0.000741143	-2.36133	1.74887
cg00609367	0.461551	0.00680751	1.47711	2.48485	0.00590489	2.39022	1.93013
cg00611077	0.839506	0.00171741	0.898258	0.411577	0.0011554	2.46446	0.189746
cg00612625	0.486461	0.00110234	1.47567	0.214911	0.00170255	2.19368	0.521978
cg00613113	0.673786	0.00159563	2.02166	0.357824	0.00278117	0.526907	1.10799
cg00613753	0.0656085	0.000421741	2.34705	0.237289	0.00119861	2.10902	1.87846
cg00613914	0.962857	0.000619001	0.66377	0.770837	0.000525518	1.74759	0.533927
cg00614503	0.668301	0.00236313	0.0619708	0.690794	0.00400234	-1.42444	1.85682
cg00614684	0.0662338	0.000841942	1.19243	0.760664	0.000271303	-1.92951	0.0778608
cg00615654	0.834559	0.00470825	-2.7675	1.21952	0.00415092	-2.15903	0.907104
cg00617691	0.851447	0.000915862	-0.405207	0.643213	0.00101301	-0.641017	0.777864
cg00618155	0.903331	0.000832567	0.70155	0.431987	0.000619027	-3.07922	0.24519
cg00618542	0.0390152	0.000367547	2.66408	0.144154	0.000669915	-0.736197	0.471746
cg00618725	0.0619331	0.00405417	2.31084	2.77713	0.0022941	1.66343	0.853236
cg00620062	0.0774255	0.00104457	-2.23777	0.958754	0.00142318	-0.746874	1.80501
cg00621240	0.0542259	0.000204523	2.04009	0.0830863	0.000388606	1.79637	0.293539
cg00622318	0.8009	0.00151753	-0.189792	0.738272	0.00124516	1.61193	0.46429
cg00622654	0.00913793	0.000405804	1.2427	0.560111	0.000487075	-1.79905	0.793818
cg00622749	0.767408	0.00194082	0.643962	1.50618	0.0028583	1.80361	3.14334
cg00623593	0.87842	0.000863193	0.411352	0.142576	0.000954678	-1.43236	0.165182
cg00624332	0.0579532	0.00127955	-2.21574	1.93336	0.000777581	2.939	0.743016
cg00626110	0.0146892	0.000742376	2.31096	0.765697	0.000268976	1.7397	0.0966875
cg00626412	0.905628	0.000795442	-0.0906589	0.301029	0.000513324	-1.9077	0.117318
cg00627798	0.991865	0.000340872	0.543407	1.11223	0.000395629	-2.49111	1.47873
cg00628820	0.893069	0.000713171	0.54015	0.243859	0.00228148	0.839286	2.43003
cg00630724	0.0283849	0.000776094	2.68726	1.23314	0.00178438	2.69693	6.52357
cg00632125	0.978382	0.000696133	2.10093	0.91347	0.000558043	-0.161895	0.610191
cg00632657	0.635549	0.00122205	-0.297105	0.0916872	0.0066684	-2.18552	2.5971
cg00634698	0.871183	0.00116755	-2.72619	0.546421	0.000943622	0.8201	0.345849
cg00636809	0.143014	0.000682336	1.65096	0.474187	0.000752627	2.17245	0.585745
cg00639447	0.650044	0.00262509	1.07648	0.512761	0.0047293	-0.982153	1.67411
cg00639517	0.952483	0.000584555	-1.31006	0.126836	0.00105214	0.860625	0.412506
cg00641579	0.850536	0.00247535	-0.248529	2.27338	0.000591882	2.94963	0.130249
cg00641873	0.0812333	0.00169416	2.29161	1.18815	0.00170411	-2.46988	1.19529
cg00642607	0.906983	0.000292556	0.311191	0.0553237	0.000828962	0.413936	0.440586
cg00643123	0.670597	0.00288536	0.139	2.30775	0.0019685	3.07756	1.07768
cg00644351	0.849215	0.00258829	-3.05939	0.499139	0.00298083	2.60129	0.655233
cg00644447	0.844599	0.00329264	0.59045	2.49128	0.00195929	1.95768	0.853262
cg00645593	0.130751	0.00193939	-3.13025	1.17171	0.00142784	2.29681	0.615864
cg00645917	0.879251	0.00188983	-0.877137	2.93943	0.00159543	0.0377902	2.15575
cg00646347	0.307776	0.00157965	1.60558	0.276971	0.00300015	0.262244	1.04833
cg00646492	0.0669058	0.000394645	0.0142614	0.0697539	0.00293782	-3.13906	3.86797
cg00647046	0.982211	0.000627795	0.272565	0.949178	9.06894e-05	-2.00393	0.0187241
cg00648020	0.889245	0.0006847	-0.339022	0.344398	0.000813929	0.248862	0.485055
cg00648452	0.785377	0.00206455	-0.250494	1.29921	0.00128046	-0.566053	0.494152
cg00650361	0.479292	0.00152941	2.62077	0.283779	0.0024441	2.96738	0.732714
cg00650795	0.86815	0.000617597	-0.412589	0.387126	0.000433823	-0.30088	0.191852
cg00651087	0.183814	0.00142195	-1.0777	0.509158	0.00314835	1.29693	2.42655
cg00652657	0.0608012	0.000815885	-3.02964	1.63578	0.00072355	-3.08921	1.28804
cg00653650	0.635109	0.0010034	-0.138558	0.283853	0.00204465	2.04321	1.12268
cg00653847	0.731715	0.000654029	0.206084	0.07117	0.00157089	2.4275	0.403262
cg00655147	0.644582	0.00450932	-2.16232	1.35544	0.00554473	1.34088	1.99508
cg00657058	0.00397975	0.000192527	-2.96279	0.313015	0.000161289	1.2979	0.205894
cg00657415	0.890841	0.000773683	-2.348	0.0676067	0.00124526	0.0789586	0.180686
cg00660106	0.63132	0.00210656	1.21699	0.327709	0.000321686	1.26605	0.00752593
cg00660384	0.85369	0.00198265	0.374515	0.931364	0.000979138	-0.641377	0.225533
cg00660608	0.054707	0.00036882	2.1859	0.360658	0.000431895	2.78913	0.509653
cg00661320	0.138688	0.00134642	0.731658	0.388562	0.000770864	1.5799	0.122301
cg00661347	0.829106	0.00131141	0.657131	0.89887	0.00103711	2.23608	0.55616
cg00666074	0.844335	0.00403378	-1.06849	2.39423	0.00249928	-0.0570725	0.956938
cg00668937	0.796742	0.00125706	1.0746	0.679688	0.00148638	2.87961	0.994964
cg00673251	0.18736	0.000107426	-2.39818	0.00353778	0.00135759	1.55964	0.542725
cg00674004	0.358229	0.00178578	0.422355	0.656522	0.000344353	2.4748	0.0242514
cg00675121	0.508577	0.00260705	0.913213	0.51004	0.00121345	0.298425	0.113801
cg00675372	0.871729	0.000897705	1.21433	0.687399	0.000568938	0.636251	0.282061
cg00675569	0.019689	0.00107248	-2.43016	1.24427	0.000952218	2.52451	0.9925
cg00676717	0.850058	0.00343442	0.219604	1.84734	0.0022853	-1.98089	0.77109
cg00676728	0.919244	0.00131782	0.317891	1.62785	0.000877422	-0.714731	0.711475
cg00676833	0.737884	0.00343473	0.293011	3.36132	0.00309393	1.71185	2.57078
cg00683156	0.0207226	0.000101834	-2.2503	0.0463706	0.000191449	-1.67329	0.158636
cg00683655	0.972961	0.000497602	0.302256	0.316571	0.00028902	2.24506	0.103906
cg00684248	0.0798023	0.000779226	2.66862	1.34955	0.000609055	2.3562	0.809286
cg00686595	0.0578094	0.00154848	1.63955	3.38949	0.000189081	0.059615	0.0533738
cg00690609	0.196738	0.000445075	1.38885	0.0695076	0.00271868	2.28261	2.65562
cg00690901	0.567859	0.00241875	1.38804	0.873248	0.00252277	0.190601	0.999776
cg00693419	0.680364	0.00204684	-0.385545	1.28807	0.00158465	1.02827	0.733113
cg00694258	0.365041	0.00150683	1.30701	0.427186	0.00151193	1.89514	0.428593
cg00695712	0.0388382	0.00163446	2.14694	1.47822	0.00104951	0.0319957	0.631381
cg00697129	0.0675293	0.00207578	1.15191	2.65147	0.00106485	-2.19432	0.696174
cg00699945	0.00491584	0.000313846	-2.09953	0.892007	4.46264e-05	1.90184	0.0178158
cg00700969	0.203726	0.00219329	-0.40184	0.790369	0.00287525	-3.11224	1.36588
cg00701951	0.445552	0.0038044	1.63812	0.884133	0.00229813	-0.509867	0.337609
cg00706207	0.650435	0.00200676	0.857772	0.428973	0.00503899	-0.164034	2.8057
cg00706648	0.822704	0.00121675	0.620054	0.751418	0.00132167	-0.507269	0.897997
cg00708678	0.325273	0.00861339	-1.72902	3.10682	0.00539473	-0.603341	1.26967
cg00709112	0.918323	0.00157854	-0.31213	1.76222	0.00141066	0.608838	1.37175
cg00710972	0.569916	0.00275394	2.71197	0.646007	0.00474088	1.89166	1.81862
cg00712075	0.0446154	0.000673208	2.72806	0.739798	0.000961705	-2.82998	1.50373
cg00712181	0.643711	0.00260966	0.810036	1.41695	0.000774028	-3.06348	0.12872
cg00712510	0.806409	0.00412525	0.611384	1.67917	0.00331361	2.82844	1.10539
cg00712627	0.757826	0.00242354	-0.383642	0.662962	0.00435603	2.66097	2.1345
cg00713247	0.813156	0.00183186	0.118808	0.742065	0.00250102	-0.383479	1.37986
cg00714725	0.524458	0.00158365	-2.47068	0.1275	0.00503003	2.37487	1.28602
cg00714810	0.619122	0.00220018	-0.911566	0.583875	0.00283919	2.72297	0.997009
cg00720072	0.0707545	0.000464234	1.36256	0.20452	0.0014553	2.69831	2.11001
cg00721539	0.904693	0.000276101	-2.60601	0.0526861	0.000512357	-2.39514	0.177768
cg00722041	0.893746	0.00155997	2.73775	0.916424	0.000704951	2.17134	0.180845
cg00722081	0.687101	0.000894992	-1.15039	0.205523	0.00218646	0.660544	1.24048
cg00725244	0.0924576	0.000608163	2.89803	0.57541	0.000154864	3.08732	0.0374011
cg00730561	0.0947536	0.000994429	1.35554	0.366553	0.00201188	1.55041	1.47865
cg00730670	0.957365	0.00119445	1.01371	0.875442	0.00075549	-2.05292	0.344599
cg00730780	0.390001	0.000579596	-0.0257951	0.0825527	0.00390682	2.80234	3.74044
cg00730832	0.628543	0.00383213	1.16751	1.95826	0.00147258	-1.16911	0.288305
cg00732348	0.113574	0.00130505	2.07715	0.920016	0.000705678	-0.482606	0.277367
cg00733567	0.713722	0.00205194	-0.129695	1.29038	0.000633669	-0.792572	0.119744
cg00733780	0.0314751	0.00218414	2.76575	1.1431	0.00142	2.70255	0.482331
cg00737841	0.788212	0.00430337	1.83195	0.50861	0.00746324	-0.785202	1.5659
cg00737970	0.898332	0.00313433	2.06358	2.66983	0.000190376	-1.80713	0.00956755
cg00738660	0.841936	0.0028168	-0.822229	1.84948	0.00404875	-1.57859	3.65692
cg00739593	0.24683	0.00101812	0.731585	0.381778	0.00227681	1.29489	1.8358
cg00741523	0.830875	0.000486166	0.601047	0.038709	0.00261926	1.05947	1.08269
cg00741609	0.128606	0.00121757	2.42858	1.05691	0.001279	1.48103	1.10874
cg00744172	0.738036	0.00254972	1.65462	0.603319	0.00531266	-1.40031	2.59331
cg00744431	0.523457	0.00341865	-0.76735	1.73837	0.00681257	2.43422	6.91094
cg00745046	0.889596	0.000689768	0.778218	0.157308	0.000973618	3.1221	0.323627
cg00745555	0.00851716	0.000692557	-0.482307	1.88168	0.0004658	-2.26676	0.818951
cg00745735	0.862664	0.00342623	2.14026	1.77709	0.00143219	-2.82074	0.318461
cg00745835	0.805962	0.000861816	-0.441356	0.115384	0.000518877	1.30192	0.0393449
cg00746157	0.855845	0.000476109	-0.943886	0.168356	0.00111415	2.21131	0.91778
cg00748492	0.921803	0.00132264	0.0828919	0.427994	0.000438423	-2.28593	0.0449663
cg00748911	0.891642	0.00118489	-0.903079	0.652423	0.000597908	-0.0566206	0.171402
cg00750430	0.846343	0.000535333	2.42021	0.0566391	0.000673553	-2.45076	0.0883959
cg00753039	0.685031	0.00184136	1.34455	0.117438	0.00576065	-1.12824	1.1544
cg00753287	0.291238	0.0025893	-1.17628	0.997357	0.0044666	2.21703	2.99161
cg00753739	0.0638742	0.000256412	1.7971	0.131924	0.000363552	1.41881	0.260292
cg00755980	0.0429047	0.000997877	1.77134	1.09308	0.000925323	2.15624	0.950463
cg00758292	0.87768	0.00131432	-2.22555	0.96031	0.00258825	0.239395	3.84659
cg00759178	0.896801	0.000414952	1.70506	0.145114	0.000714865	-1.12437	0.432199
cg00759634	0.225676	0.000879735	2.46647	0.156863	0.00292035	1.51019	1.64023
cg00762662	0.144202	0.000725067	1.71814	0.358322	0.00130515	1.25722	1.14565
cg00764058	0.886988	0.000851226	2.0782	0.376678	0.00059157	-1.63679	0.176358
cg00765144	0.866775	0.00270716	-1.73621	0.402448	0.00437239	0.411312	1.09304
cg00765254	0.0174615	0.000502252	0.398275	0.217892	0.00128289	2.60162	1.42129
cg00766678	0.0308964	0.000623045	1.90062	0.628938	0.000763104	-2.83738	0.979919
cg00766889	0.0715062	0.000751927	2.52401	1.22972	0.000685554	1.23401	0.970929
cg00768861	0.0500613	0.000656627	2.07301	1.38241	0.000435464	1.55315	0.589801
cg00770317	0.35571	0.00146413	0.0692133	0.266459	0.00134813	2.0341	0.215235
cg00772091	0.355238	0.00288686	0.476555	2.14476	0.00335874	-0.496149	2.91998
cg00773413	0.00929824	0.000140928	1.95829	0.0319023	0.000820838	-0.687186	1.10943
cg00775939	0.704756	0.00193907	-0.723108	0.663196	0.00191124	-1.17648	0.623089
cg00777652	0.0722545	0.00074645	2.41119	0.408889	0.000937531	2.59065	0.650592
cg00779130	0.0489466	0.000707185	1.35875	1.18889	0.000855405	2.2896	1.78128
cg00779313	0.592398	0.00415554	0.186761	1.99226	0.000364154	-0.648466	0.0150819
cg00779615	0.863178	0.00325644	-0.579251	3.20304	0.000237197	1.19287	0.0161356
cg00779924	0.115184	0.000538433	2.43514	0.159151	0.00049905	-0.789832	0.135657
cg00780540	0.930723	0.002539	-0.0163405	4.37258	0.000410284	-1.05092	0.109095
cg00782367	0.899725	0.000809927	0.153896	0.223208	0.00286767	2.45256	2.74905
cg00782697	0.719597	0.00118849	-0.224937	0.067773	0.0013166	-0.293743	0.0831448
cg00783006	0.660711	0.00200098	0.0236556	0.775566	0.00144442	-0.0516517	0.404654
cg00783952	0.758284	0.00224543	-1.09273	0.528496	0.0054909	2.60576	3.25455
cg00787013	0.863625	0.00192682	0.41559	1.98308	0.000840392	-0.227324	0.381804
cg00787726	0.535955	0.00117986	1.51603	0.222212	0.00178921	1.90151	0.51048
cg00788183	0.0637735	0.000182513	-2.10204	0.0335031	0.00120067	-1.56319	1.41504
cg00790395	0.234306	0.00192092	1.34799	0.539655	0.00389806	2.1869	2.25867
cg00791712	0.850038	0.00307503	1.38642	4.26405	5.57206e-05	-1.83868	0.00138264
cg00792235	0.553071	0.0044569	1.08779	1.05718	0.000741896	1.09463	0.0289097
cg00792723	0.916753	0.000900891	2.35231	0.612117	0.000781473	-1.01054	0.451971
cg00793774	0.0748095	0.000334277	-1.50634	0.213123	0.000746832	0.991485	1.06448
cg00797058	0.798413	0.000918685	2.07168	0.284257	0.00158332	2.27867	0.850382
cg00797152	0.802388	0.00104426	0.333512	0.558813	0.00125725	-1.59001	0.761851
cg00798850	0.00751526	0.000784081	-1.69635	1.6229	0.000893178	1.7434	2.08779
cg00801940	0.0336113	0.000269706	-1.80784	0.182676	0.000630362	2.47034	1.03408
cg00802855	0.816264	0.00102063	0.50636	0.498785	0.00218845	1.81633	2.19158
cg00803088	0.0153314	0.000389021	2.74171	0.818407	0.00066937	2.57292	2.40502
cg00803827	0.209481	0.0014253	-2.09556	0.473846	0.000801521	0.386918	0.1546
cg00805360	0.786943	0.00113546	-0.681555	0.309828	0.00259438	1.18166	1.54437
cg00805619	0.254028	0.00108582	3.10705	0.229041	0.00198931	1.60281	0.717501
cg00806454	0.120228	0.00176619	2.01861	0.660083	0.00210534	0.594003	0.951727
cg00806644	0.796871	0.0033733	-0.689677	1.07914	0.00604241	-2.6615	3.45767
cg00806826	0.692173	0.00166907	-0.103328	0.765473	0.000629548	0.48107	0.106747
cg00807366	0.736988	0.000906782	-2.46166	0.100162	0.00205867	-0.0368642	0.530222
cg00808243	0.039465	0.000323979	-2.54919	0.13029	0.000274401	1.33192	0.0890979
cg00809729	0.741278	0.00112964	0.298556	0.550328	0.00200327	1.02165	1.64738
cg00812831	0.814669	0.00247236	0.688834	2.98085	0.000738243	2.4188	0.266786
cg00816387	0.679732	0.00724232	-0.853474	2.01631	0.00523162	1.85231	1.01845
cg00816676	0.777102	0.00292315	0.470875	0.962315	0.00109763	-1.60926	0.128381
cg00817464	0.818243	0.00353166	-0.489909	0.953079	0.00510527	3.02168	2.01168
cg00818106	0.235807	0.00175117	-1.87297	0.22693	0.00955098	2.12251	6.81833
cg00818903	0.0592698	0.00123685	1.88086	1.09998	0.00124595	2.69351	1.16341
cg00820513	0.639054	0.00147119	0.549611	0.491251	0.00198986	0.114589	0.913783
cg00820740	0.900294	0.00174007	-2.5441	0.452029	0.00203544	2.59045	0.624247
cg00821051	0.974985	0.000328685	0.304507	0.129244	0.000698599	-1.14216	0.558584
cg00821098	0.052892	0.000773212	2.56044	1.1879	0.000254946	2.75275	0.130249
cg00821587	0.875724	0.00344333	1.08808	2.5572	0.0037689	-0.350885	3.2016
cg00822255	0.975239	0.00120632	1.02624	2.75511	0.000862025	-0.218844	1.47099
cg00824018	0.0285209	0.000707036	1.09318	0.496045	0.0013664	-1.46443	1.81643
cg00824767	0.11444	0.0011607	1.76413	1.72563	0.000409613	1.89657	0.213775
cg00825597	0.81596	0.000889028	-0.48551	0.3399	0.00293528	-0.395698	3.72018
cg00826728	0.0436796	0.00014196	1.58906	0.0587503	0.000212179	0.912236	0.132059
cg00826767	0.860849	0.00409236	0.31835	3.11653	0.00356844	0.647987	2.31471
cg00827318	0.842063	0.00166872	0.467929	1.37328	0.00120467	0.216415	0.722096
cg00827976	0.845804	0.00204834	-0.247127	2.16216	0.000655937	2.19862	0.213777
cg00828439	0.732929	0.00289881	-0.790051	2.18532	0.00242256	2.60041	1.54532
cg00828616	0.0164829	0.000353396	2.61084	0.539469	7.88906e-05	-0.368306	0.0270715
cg00829075	0.0233838	0.000527144	1.48734	0.622128	0.000643702	-2.69742	0.964385
cg00830735	0.0460141	0.00143238	1.92882	2.61791	0.000886968	-0.709324	1.02886
cg00831222	0.591011	0.00289961	-0.328451	0.778747	0.00555588	1.87949	2.70546
cg00833352	0.0565368	0.000696735	-1.69657	0.447257	0.00047672	2.21401	0.21347
cg00836119	0.0833162	0.00021775	0.958687	0.0631353	0.00135292	2.29141	2.46115
cg00836755	0.0794306	0.00102173	2.7702	1.97501	0.000465307	1.37	0.383884
cg00837677	0.897685	0.00244364	1.52149	4.33997	0.000429055	0.578505	0.137858
cg00838337	0.101308	0.000681892	0.0224348	0.332038	0.00159116	-2.51111	1.75499
cg00838397	0.90001	0.000388332	-0.164803	0.069063	0.00129625	1.46425	0.717546
cg00839129	0.138991	0.00198067	2.14014	1.32837	0.00220945	0.0233313	1.71326
cg00841692	0.755532	0.00178295	0.697418	0.831475	0.00286922	-0.782194	2.15375
cg00844246	0.844926	0.00260213	1.21945	0.495496	0.00214986	0.398539	0.351038
cg00844376	0.0221268	0.000471632	1.61191	0.370562	0.00049831	2.31133	0.424424
cg00844439	0.0575006	0.00136109	2.89524	3.38116	0.00123907	2.20125	2.70219
cg00846769	0.894832	0.00163292	-1.93501	0.503441	0.00317667	1.33634	1.87254
cg00846988	0.653117	0.00390634	-0.22899	3.80033	0.000625906	-2.203	0.0927865
cg00847868	0.181848	0.00248915	1.75395	1.55773	0.00183427	1.822	0.838462
cg00848594	0.707831	0.00193999	-0.693132	0.426753	0.00627069	2.16425	4.36249
cg00850193	0.816938	0.0017688	0.304717	1.71333	0.00129911	1.43963	0.867925
cg00850340	0.101594	0.000296707	2.08095	0.131638	0.00102143	1.44121	1.51207
cg00851312	0.948366	0.000186225	1.0467	0.0630747	0.000404177	1.94246	0.294246
cg00851333	0.0295513	0.000866299	2.83384	1.4245	0.000903578	-1.52487	1.45101
cg00851482	0.127315	0.000513816	-0.643394	0.0976255	0.00244525	-0.698432	2.20019
cg00851761	0.942755	0.00214896	-0.155144	1.48344	0.00297781	-0.500082	2.82254
cg00851987	0.91204	0.000659719	1.41254	0.273089	0.000757734	0.195589	0.379185
cg00855501	0.0523562	0.00116447	2.03492	2.95033	0.000961991	2.0666	2.00173
cg00857182	0.0403689	0.000627533	1.811	1.28141	0.000585403	1.78164	1.10136
cg00857480	0.923696	0.00286736	0.181042	2.70963	0.00048876	-1.10668	0.0751919
cg00857536	0.729928	0.00121418	2.36907	0.150261	0.00151095	1.7303	0.223023
cg00857846	0.052411	0.0011066	2.03483	2.13671	0.00184464	1.80524	5.81406
cg00858027	0.913077	0.000806515	-0.0357383	0.504407	0.00138192	1.05263	1.39712
cg00859888	0.803849	0.00307487	0.326883	1.68677	0.00413831	2.62017	3.04836
cg00861772	0.633733	0.000452302	0.454945	0.0365922	0.00222922	2.74537	0.897007
cg00864684	0.705639	0.000546276	0.428275	0.0654785	0.000905453	-3.1036	0.182133
cg00864821	0.904368	0.00232104	1.21714	1.06064	0.000683893	0.342873	0.0958663
cg00866439	0.826945	0.00187936	-0.673019	1.09114	0.00102576	-0.272869	0.330505
cg00869330	0.847258	0.00221356	-0.733936	2.01591	0.00118632	1.43046	0.55115
cg00870849	0.0579941	0.0028097	-2.34573	3.40409	0.00144238	1.16269	0.869622
cg00871019	0.0440251	0.000365892	-1.88324	0.216904	0.00025162	0.0269913	0.108172
cg00872580	0.790725	0.000639179	1.92723	0.120794	0.00272166	2.49188	2.25356
cg00872628	0.00339164	0.000245929	-3.10199	0.816483	0.0007168	0.33375	6.86292
cg00873937	0.0401451	0.000366272	-1.57289	0.492537	0.000316323	1.8444	0.36578
cg00875476	0.636076	0.00385155	1.17849	0.775775	0.00388653	0.21792	0.826276
cg00875788	0.897599	0.0011948	-0.489008	0.436215	0.0021304	1.5761	1.30541
cg00875849	0.71236	0.00130973	0.37704	0.241474	0.00113659	-1.99515	0.172547
cg00876273	0.225203	0.00196373	-0.145623	1.03354	0.00109982	0.317015	0.320928
cg00877329	0.505591	0.00121353	1.59711	0.189339	0.000420542	2.90109	0.0240382
cg00877401	0.0154402	0.000150978	-2.5312	0.183779	0.000331166	-0.419752	0.898732
cg00877632	0.88604	0.00188214	0.932494	1.75104	0.00179859	-0.244072	1.66345
cg00879184	0.0107274	0.000617464	1.69041	0.9125	0.000544903	-0.956584	0.721598
cg00881417	0.0163046	0.00130563	0.959808	0.492984	0.00178453	1.33638	0.895766
cg00881448	0.868043	0.00445384	-0.719749	2.76187	0.00372184	2.69868	1.95458
cg00883565	0.453382	0.00298136	0.35299	1.81901	0.00203513	2.35646	0.832848
cg00886512	0.887966	0.00134972	0.849329	0.503593	0.00191618	-2.20005	0.998649
cg00889599	0.484521	0.00115514	-2.07851	0.0948746	0.00617279	-1.47149	2.65229
cg00890632	0.785684	0.00401526	-0.346307	2.2583	0.00414628	2.70718	2.40224
cg00893875	0.144758	0.00597209	1.1851	0.97786	0.00747277	-1.74948	1.50234
cg00894378	0.224328	0.000462148	2.39615	0.0751641	0.000285518	0.303484	0.0290311
cg00894567	0.851044	0.00158888	1.5634	0.34346	0.00151522	1.62558	0.308525
cg00897627	0.0157043	0.000938183	-3.06813	3.59248	0.000367057	-2.81009	0.544418
cg00898274	0.721924	0.0015521	1.74187	0.244782	0.00395787	0.151347	1.67303
cg00899160	0.186085	0.00317661	1.80353	0.851287	0.00303888	0.709289	0.791214
cg00899659	0.718026	0.00247473	-0.952798	1.51623	0.00243336	2.32602	1.47203
cg00902104	0.161826	0.00176482	0.821366	0.377702	0.00540635	1.67008	3.42767
cg00902516	0.860838	0.00143565	3.00553	0.341526	0.00290342	-1.10578	1.32983
cg00902587	0.861188	0.000792447	-0.272688	0.391292	0.000860686	2.31769	0.449064
cg00903452	0.839547	0.00131473	-0.345995	0.955128	0.000544877	-3.11902	0.164701
cg00904483	0.920456	0.00114471	0.107942	0.808855	0.00190134	2.70665	2.22104
cg00904726	0.944937	0.000703645	-1.8961	0.0998432	0.000463294	2.75278	0.0454247
cg00904823	0.809824	0.00111314	-0.0663942	0.387878	0.00137453	0.765774	0.568332
cg00904852	0.557056	0.0025255	-0.148721	0.7112	0.00212079	3.03322	0.502162
cg00906319	0.00659556	0.000373319	2.86876	0.510194	0.000415452	-2.66884	0.620998
cg00907272	0.813654	0.00937	0.275117	4.2414	0.0080618	-3.12448	3.15992
cg00908305	0.895868	0.0016285	-1.32895	1.41302	0.000319611	1.17622	0.0537127
cg00908822	0.903289	0.00296471	-0.712493	0.690229	0.00410254	2.1386	1.29219
cg00909156	0.842247	0.00230354	-0.341111	2.80602	0.000408034	-0.303129	0.0882229
cg00909259	0.863792	0.000763925	-2.66988	0.275231	0.00040146	-0.780191	0.0751212
cg00912926	0.181088	0.00117462	0.158497	0.227792	0.00415643	1.55235	2.66736
cg00913148	0.890603	0.00253073	2.45435	0.438051	0.00314393	2.6768	0.683282
cg00913799	0.957759	0.00131269	-0.0479054	1.26613	0.000171903	1.51212	0.0202405
cg00914033	0.0784625	0.000648717	1.91064	0.721512	0.000393422	2.16778	0.267208
cg00919702	0.47303	0.00504412	-1.07056	0.329104	0.00704842	1.26435	0.625049
cg00919921	0.841731	0.0018673	0.873166	0.698804	0.00354214	1.62981	2.43603
cg00922781	0.0777785	0.000977464	-2.61869	1.95079	0.000263497	1.76735	0.135302
cg00922825	0.980076	0.000141677	-2.48926	0.0306909	0.00103871	-0.797488	1.64415
cg00923295	0.916638	0.000527867	-0.0797986	0.359918	0.000610986	0.00429207	0.48229
cg00924909	0.854963	0.00224258	-0.146681	1.93923	0.0010743	3.04992	0.445586
cg00925778	0.699078	0.0024606	0.641512	1.0538	0.00247105	0.231869	1.08148
cg00925871	0.0403444	0.00177432	1.7133	5.34286	0.00143809	0.974162	3.51018
cg00928478	0.0529811	0.000952372	-3.12229	2.78347	0.000409407	2.05838	0.490556
cg00928816	0.157707	0.0025066	1.01301	0.764395	0.00120381	-0.734093	0.179953
cg00929798	0.014192	0.00130862	-0.940071	1.6606	0.00102174	-0.485916	1.0366
cg00929860	0.594318	0.00202687	-0.58991	0.483757	0.00607995	2.52881	4.34342
cg00929870	0.942484	0.00132837	0.0919368	1.99531	0.000994493	1.26134	1.04717
cg00931497	0.0522062	0.0010887	1.70621	0.620966	0.00140382	3.13264	1.09024
cg00931877	0.917938	0.00374537	0.680555	2.1932	0.00187113	-2.85548	0.556863
cg00932063	0.539309	0.0019012	0.467675	0.614137	0.00149092	2.79591	0.382056
cg00933813	0.890925	0.00219563	-0.849808	2.65317	0.000431244	-0.0534682	0.105281
cg00936935	0.806681	0.00174582	0.418913	1.25111	0.00233747	0.675406	2.19597
cg00937932	0.925906	0.000972331	0.984622	0.594627	0.00113968	1.12989	0.801058
cg00939082	0.0658156	0.00120804	-3.01893	2.33355	0.000856515	0.810724	1.12601
cg00939347	0.886001	0.00129887	2.18691	0.864005	0.0021961	0.392151	2.51674
cg00939682	0.371132	0.0121516	-0.68382	2.67104	0.0106976	0.912983	2.0056
cg00941050	0.980634	0.000686385	0.94644	1.61436	0.000328133	2.60707	0.379948
cg00945409	0.883181	0.00141417	2.02196	0.330441	0.00428746	2.56973	3.12596
cg00946960	0.865035	0.00194314	-1.96441	1.28307	0.00104471	-1.92075	0.365306
cg00950086	0.621122	0.000410803	2.28164	0.0215064	0.0013836	0.342956	0.247944
cg00950497	0.24256	0.00128176	3.07921	0.305873	0.00331606	-0.00567735	2.04797
cg00950947	0.690229	0.00342329	1.40781	0.65198	0.00470207	-0.545192	1.28564
cg00950971	0.482339	0.000707221	0.861648	0.304355	0.000506823	1.48156	0.151052
cg00951204	0.883289	0.00177377	-2.31028	0.445876	0.00342897	1.93015	1.63097
cg00954391	0.774259	0.00169547	-0.87942	1.07839	0.000344554	-3.13318	0.0458569
cg00954566	0.0409433	0.00087868	1.47792	1.03728	0.00124185	1.65104	2.04824
cg00955186	0.893042	0.00225238	-2.99037	1.51486	0.00205272	-0.791378	1.22752
cg00955290	0.0270513	0.00150165	2.14733	1.79876	0.000954882	0.105971	0.752168
cg00956114	0.876733	0.0022795	-0.169805	1.16141	0.00070969	-2.20536	0.106989
cg00956199	0.0783532	0.000693778	-2.12253	0.245685	0.000912316	2.39583	0.433415
cg00957665	0.0815333	0.000595654	-3.09767	0.656402	0.0011574	1.18024	2.3255
cg00960781	0.979441	0.00015477	1.74198	0.0412888	0.00052044	-3.10441	0.492196
cg00961127	0.930767	0.00140026	0.427802	1.04786	0.0015176	0.560757	1.21539
cg00961517	0.59001	0.00202314	1.33981	0.996717	0.000679424	1.98005	0.112652
cg00961866	0.184169	0.0011759	1.80752	0.491042	0.000760127	-0.619858	0.212499
cg00963675	0.691471	0.00241835	0.917927	1.23494	0.00115943	2.39588	0.288127
cg00964333	0.822401	0.00703442	-0.590506	0.760154	0.00965848	-1.46162	1.35824
cg00967901	0.039696	0.000735616	-1.59683	0.852132	0.00048036	-1.94858	0.360299
cg00972288	0.287374	0.00533867	2.95951	0.889875	0.00320564	-2.79763	0.317271
cg00972313	0.711511	0.000373141	-0.116577	0.0209119	0.00113174	2.02633	0.183011
cg00975226	0.784741	0.00173057	-2.06147	0.354801	0.000640914	-1.08836	0.0486033
cg00977842	0.691487	0.00886898	2.1149	3.04562	0.00130376	-1.01326	0.0654328
cg00978519	0.911226	0.000928627	-0.186441	0.743765	0.0010142	0.904651	0.84501
cg00979289	0.895463	0.00146371	0.209872	0.34775	0.00229315	-1.61061	0.799138
cg00979582	0.0888532	0.0007926	-1.84306	0.350771	0.00138836	2.99737	1.1372
cg00981003	0.794227	0.0017081	1.487	0.824043	0.00256934	1.21526	1.8475
cg00981146	0.69438	0.00131503	-3.11383	0.121702	0.00274345	-2.03791	0.498644
cg00981795	0.115775	0.000638244	1.30134	0.442081	0.00137026	0.816351	2.06004
cg00982519	0.675636	0.00401067	-0.821899	1.2482	0.00358603	-2.7284	1.00794
cg00982799	0.21695	9.98307e-05	0.935777	0.00321467	0.00126366	0.964767	0.508379
cg00983440	0.914796	0.00188851	0.253624	0.975266	0.00260122	-2.83728	1.84266
cg00983482	0.869421	0.00173347	0.341499	1.74565	0.00111252	-0.961632	0.697388
cg00983732	0.817465	0.00147263	0.794599	1.17389	0.000380325	0.560294	0.0788597
cg00984618	0.0487252	0.000923769	2.54654	2.01005	0.000934817	2.50881	2.05197
cg00986047	0.888148	0.00175085	0.5565	2.88826	0.00117955	-1.45634	1.24967
cg00986133	0.891407	0.0023555	1.90243	0.705833	0.00217476	-1.6833	0.588111
cg00987044	0.811449	0.00112229	-0.112881	0.314972	0.00216835	-2.51012	1.14079
cg00987176	0.0178637	0.000266607	-2.53504	0.224641	0.000131636	-0.337525	0.0558185
cg00988841	0.894941	0.00148538	1.66588	0.356742	0.00111364	2.5971	0.209358
cg00989323	0.062044	0.00113602	1.95833	3.00792	0.000252673	2.17035	0.149547
cg00989575	0.876073	0.00276299	0.510095	1.98136	0.00206245	-0.0886964	1.12374
cg00990350	0.665304	0.00198933	0.886064	0.840263	0.00206509	2.82122	0.937908
cg00990884	0.058643	0.000387897	1.90148	0.113948	0.000549954	-2.76877	0.237009
cg00991297	0.00665932	0.000274583	1.99233	0.711973	0.00035302	0.374735	1.21266
cg00992317	0.62439	0.00555742	-0.12467	3.20181	0.00318609	2.98352	1.05329
cg00992348	0.68165	0.0021059	-0.913647	0.55664	0.00104487	1.39109	0.131802
cg00994717	0.903048	0.00105926	-0.632502	0.418638	0.00279863	-0.605326	2.92335
cg00995253	0.46874	0.00156972	2.07968	0.275659	0.00327497	0.882705	1.18941
cg00995584	0.0110204	0.00037033	-2.90262	0.693286	0.00040815	0.216451	0.841632
cg00997424	0.043267	0.00133094	-2.27449	0.725896	0.0014459	-2.73386	0.874877
cg00997917	0.904183	0.00286438	0.237486	1.34962	0.00176807	-2.98121	0.514987
cg00997990	0.957731	0.000550722	-0.440214	0.482344	0.000272644	1.68027	0.111328
cg01000831	0.11839	0.000355399	-3.05831	0.160649	0.00156757	1.88147	2.95121
cg01001533	0.559193	0.00364455	0.802059	1.49043	0.00228408	-1.552	0.564433
cg01002891	0.956735	0.00111918	-0.0937365	2.22045	0.000157337	0.267798	0.0435345
cg01003015	0.0219223	0.00162405	1.41872	0.566737	0.00328311	2.91855	2.44972
cg01004363	0.587867	0.00499398	-0.524216	3.44545	0.00449793	2.54791	2.78366
cg01005506	0.0742198	0.00141782	1.24284	1.06322	0.00200693	1.58692	2.09533
cg01007305	0.504065	0.00246006	-0.207924	0.987009	0.00226388	2.5293	0.823679
cg01008433	0.977357	0.000515836	2.94428	0.433364	0.000488039	1.84983	0.365532
cg01009145	0.0672344	0.00102797	-2.97515	2.02686	0.000342089	1.69966	0.210649
cg01010839	0.770968	0.000828689	-0.913749	0.0204775	0.0107379	2.37071	3.45565
cg01011367	0.837238	0.000422851	-0.971613	0.0352497	0.00374557	-3.06721	2.85896
cg01011533	0.621256	0.00265995	1.74749	1.19633	0.00243601	0.908061	1.0068
cg01014265	0.955164	0.000974504	0.00671585	0.667224	0.00152642	1.84606	1.54147
cg01016800	0.194184	0.000532824	2.45847	0.0870489	0.00175307	2.86952	0.958654
cg01017127	0.803989	0.000440332	-1.02254	0.0574199	0.00259134	0.922867	1.96194
cg01017197	0.0340986	0.000476037	2.61023	0.681479	0.000333966	-2.25696	0.323159
cg01020035	0.816573	0.00396351	1.37343	2.51909	0.00371675	0.97681	2.21894
cg01021053	0.0100574	0.000212827	-2.43045	0.116339	0.000655988	-1.89369	1.06294
cg01022670	0.321056	0.00126936	1.06732	0.325596	0.00082888	-1.77142	0.135645
cg01024728	0.873296	0.00153111	0.0497141	1.6927	0.000296637	1.51971	0.0592754
cg01031897	0.519862	0.0057084	0.676382	2.06749	0.00420318	-3.07235	1.14905
cg01033191	0.880977	0.00199698	-2.44316	0.830331	0.000267059	2.11309	0.0145976
cg01033356	0.820725	0.00274155	-2.05589	0.726172	0.000911424	1.02166	0.0795101
cg01034754	0.815631	0.00482849	-1.00424	4.33957	0.00177748	1.9223	0.576251
cg01034913	0.778423	0.0021155	0.0942904	2.63557	0.00242075	0.556182	3.37074
cg01035689	0.0559058	0.00123387	2.06456	1.13536	0.0014762	2.92063	1.69127
cg01037890	0.0527788	0.00104023	-2.55845	1.40066	0.000958853	1.17169	1.13956
cg01039092	0.788688	0.00295453	1.50707	0.286753	0.00338605	-2.10525	0.3763
cg01040533	0.615387	0.000853118	1.12591	0.0725937	0.000957216	-1.26149	0.0904938
cg01040634	0.887654	3.84633e-05	-3.02105	0.000779097	0.000509721	-1.15541	0.130082
cg01040749	0.891322	0.00284332	2.49427	0.727161	0.00313069	-1.46461	0.837826
cg01042100	0.792155	0.00222299	0.223944	1.47762	0.00058037	2.54306	0.0996954
cg01042749	0.0244626	0.000649303	-1.72626	0.605787	0.000622673	-2.71013	0.579397
cg01043119	0.159397	0.00246479	2.97216	1.34178	0.00271223	2.2729	1.57302
cg01044970	0.839516	0.00541457	-0.209973	3.79298	0.00282213	-1.88862	0.964656
cg01045622	0.0694036	0.000664419	2.64467	1.06351	0.000370779	-2.90018	0.332045
cg01045971	0.600411	0.00517173	1.32971	1.32219	0.00635003	-0.272475	2.10356
cg01047414	0.0609303	0.00163583	-3.10718	5.84213	0.000376074	2.76387	0.30767
cg01047476	0.85145	0.00273344	-0.310917	1.49382	0.00213627	-2.41265	0.88177
cg01048972	0.851163	0.00239421	0.0949446	2.42697	0.000107286	-2.70264	0.00479671
cg01049205	0.309237	0.000754053	-0.19546	0.0448676	0.00238047	2.99346	0.447882
cg01049916	0.871663	0.00347537	0.0832647	3.38888	0.00148407	-3.02759	0.617436
cg01053681	0.719032	0.0030735	-0.0910337	2.64304	0.00317955	2.38228	2.75828
cg01054775	0.912161	0.00137847	-0.354604	0.925496	0.00275676	-1.638	3.46492
cg01055714	0.0566513	0.0012064	-1.99427	2.50587	0.000584044	2.63438	0.611162
cg01055748	0.990239	0.000291751	1.36378	0.463095	0.00025821	1.35077	0.357744
cg01056004	0.483602	0.00349942	-1.67355	0.92884	0.00314398	1.04515	0.748675
cg01056653	0.00951756	0.000348807	2.11707	0.552591	0.000748928	3.04778	2.64648
cg01060444	0.751662	0.00190617	1.43723	1.18518	0.00126146	2.51991	0.540263
cg01060471	0.269051	0.00160998	-1.93598	0.777391	0.00108679	0.804893	0.357471
cg01060861	0.0158303	0.000498122	0.133446	0.747042	0.000297175	0.132096	0.265779
cg01062504	0.749007	0.00110152	0.911281	0.182207	0.00153766	2.711	0.366799
cg01062834	0.113783	0.000665504	-0.98229	0.3318	0.00180003	1.80087	2.36088
cg01063701	0.813597	0.00348095	-0.478696	1.90723	0.00421389	2.91592	2.81884
cg01065161	0.776634	0.00330091	-0.475624	1.32821	0.00136065	-2.43665	0.219664
cg01066431	0.300456	0.00138237	0.876165	0.36231	0.00383368	0.248147	2.87097
cg01068136	0.0651128	0.000977478	-1.06136	0.825021	0.000536197	2.4007	0.252056
cg01069043	0.855506	0.00269912	0.812547	2.3934	0.0010934	1.74923	0.380647
cg01069845	0.035604	0.00103183	2.92091	2.58374	0.000330113	1.94579	0.250602
cg01071279	0.0369875	0.00137975	-0.344193	1.14129	0.000991906	-0.939711	0.570156
cg01072189	0.928055	0.000838027	2.59114	0.226077	0.00150128	1.2722	0.686144
cg01072936	0.600062	0.00232672	0.855182	0.40533	0.00422598	-0.392063	1.37935
cg01072942	0.0603696	0.000262418	0.914475	0.0434201	0.00218431	2.02645	2.97553
cg01073605	0.0412313	0.000498299	3.07911	0.80974	0.000386125	2.28842	0.471017
cg01075966	0.922603	0.000779135	-0.421262	0.128334	0.00342908	0.663073	2.42184
cg01077100	0.694597	0.0036342	-1.05811	1.03904	0.00363686	1.26677	1.01139
cg01077178	0.812278	0.00229765	0.689745	0.531835	0.00270507	-1.40051	0.709277
cg01077354	0.616588	0.00347813	-0.534058	1.97953	0.00275363	3.00875	1.25554
cg01078276	0.0690877	0.000562733	-2.91933	0.465927	0.000841149	2.51203	1.02851
cg01078989	0.0666413	0.000289082	-2.37523	0.159828	0.000948787	1.64117	1.6585
cg01079118	0.97066	0.000650163	0.973782	0.910448	0.000975695	2.0951	2.04354
cg01082242	0.0158618	0.00139083	2.72301	6.20874	0.00046488	0.473669	0.68454
cg01082512	0.0799898	0.00100442	2.86301	0.889006	0.00113847	1.76694	1.07371
cg01083633	0.19585	0.00351384	0.15666	2.29118	0.000416713	-2.01336	0.0303687
cg01085228	0.056087	0.00130359	2.00285	2.16846	0.000432103	2.65443	0.246535
cg01085537	0.906169	0.000688845	-1.58157	0.22188	0.00133449	1.47009	0.821082
cg01087392	0.0187054	0.000609422	3.04442	0.411167	0.000337631	-2.44538	0.121878
cg01088382	0.731403	0.00154993	-0.817531	0.239847	0.0061162	2.66866	3.80038
cg01089060	0.0604443	0.000589001	2.36309	0.439476	0.000595124	3.02267	0.459721
cg01089095	0.00706225	0.000133783	-3.03748	0.142043	0.000617856	-2.15458	2.87367
cg01089189	0.0534087	0.000986631	-3.01398	2.55508	0.00056313	1.23726	0.780533
cg01090565	0.743434	0.000854495	0.193745	0.229422	0.00136796	3.001	0.590727
cg01092890	0.625915	0.00229059	-0.81561	1.08529	0.000874045	2.3379	0.157586
cg01093854	0.281262	0.0021782	-0.539276	0.901427	0.0032889	0.304785	2.05798
cg01097314	0.921699	0.00167256	1.60537	1.02033	0.00146036	-2.43567	0.793793
cg01098656	0.0485789	0.000487456	2.67389	0.492781	0.000591394	-0.852442	0.708478
cg01099231	0.00780791	0.000429871	0.730719	0.452715	0.000489042	-2.41778	0.581258
cg01099300	0.679079	0.0030374	-0.681768	1.53795	0.00105241	-2.34908	0.180334
cg01099580	0.0173912	0.00083154	-2.72462	2.09144	0.000672525	1.37264	1.29162
cg01100984	0.0777451	0.000624387	2.90906	0.415414	0.00153631	1.61025	2.35066
cg01105183	0.804107	0.00211415	0.149149	1.51487	0.000374834	2.62665	0.0472582
cg01107872	0.801894	0.00398283	0.16322	3.75124	0.00149471	2.81424	0.52858
cg01107874	0.462017	0.00304781	0.141818	1.3262	0.00127221	-2.21865	0.220228
cg01108026	0.844195	0.00333696	-1.15037	1.21674	0.00105019	-2.20561	0.119576
cg01109287	0.0745399	0.000263744	1.4907	0.120757	0.00105338	1.57235	1.9012
cg01109508	0.00850436	0.000450396	1.88126	0.838183	0.000396556	-2.4146	0.657195
cg01110552	0.0254633	0.000657147	2.97122	1.00699	0.000208845	2.79506	0.101442
cg01112249	0.00538748	0.000579128	-3.00654	1.76093	0.000908405	0.668822	4.20204
cg01112784	0.598438	0.00238059	-0.252272	0.982964	0.000504294	2.66156	0.043812
cg01113530	0.863142	0.00130498	0.0796551	0.511874	0.00154789	2.16619	0.692503
cg01113896	0.821473	0.00422872	0.371426	1.52812	0.00233507	-0.693832	0.46103
cg01117269	0.777439	0.00235633	0.323752	0.544261	0.00162278	-2.97113	0.259235
cg01117364	0.170506	0.00112433	0.953518	0.678264	0.0012935	0.824152	0.895119
cg01118730	0.890798	0.00109123	-0.621746	0.636215	0.000953212	1.19739	0.461804
cg01119718	0.98275	0.000563417	-2.83307	0.538512	0.00124907	0.802607	2.55617
cg01119777	0.900135	0.00311896	0.684176	5.85519	0.00102598	-2.91444	0.646404
cg01120434	0.725612	0.00180292	0.960645	0.691912	0.0014735	2.07927	0.459818
cg01122251	0.0519896	0.00119714	1.66965	2.24639	0.000242354	0.538048	0.0949674
cg01125076	0.0157165	0.000784446	3.03336	1.10241	0.000762747	-2.15752	0.987177
cg01125366	0.03196	0.00135752	-2.43407	2.58009	0.000604103	0.997958	0.497003
cg01126162	0.274207	0.000351556	1.10969	0.0418084	0.00237425	1.49194	1.86513
cg01126576	0.823779	0.0026366	2.33712	0.452157	0.00107361	1.12044	0.0722556
cg01127249	0.897639	0.00188438	-0.266274	3.08057	0.000468648	-2.44787	0.184417
cg01128566	0.0451667	0.000885704	-2.37381	1.55433	0.000532469	1.47994	0.540046
cg01128800	0.0115146	0.000459106	0.16369	0.588812	0.000196485	-1.1653	0.102572
cg01130364	0.150706	0.00186947	2.74636	1.84155	0.00148948	1.43303	1.09571
cg01131241	0.853735	0.00196112	0.758669	2.95825	0.000582881	-0.440849	0.267597
cg01134643	0.785369	0.00359148	-1.60287	1.42449	0.00111327	0.171907	0.144236
cg01134758	0.962695	0.000929347	0.418194	0.416617	0.000695008	-2.51512	0.228924
cg01134967	0.747149	0.0014931	-0.314686	0.333148	0.0045907	2.27955	3.05869
cg01136750	0.00509117	0.000807682	2.80154	4.04509	0.000395109	0.132694	0.969105
cg01137532	0.0466801	9.74118e-05	1.70652	0.0250334	0.00016544	2.47191	0.0747649
cg01140244	0.427925	0.00301546	1.65242	1.15684	0.00180237	0.619395	0.424064
cg01140247	0.751661	0.00181243	-1.98523	0.455223	0.00112421	-0.269142	0.183947
cg01141074	0.880863	0.00106506	0.95405	1.06946	0.000273742	-1.135	0.0699296
cg01141269	0.967386	0.000547131	0.0436464	0.444032	0.000780212	1.59065	0.843076
cg01142564	0.918012	0.00318366	0.188665	1.84448	0.00109632	2.78347	0.218759
cg01142721	0.570131	0.00336044	0.492445	0.815253	0.000531898	3.00358	0.0207695
cg01144764	0.010354	0.000989564	-0.890128	0.7993	0.000442548	0.217812	0.163726
cg01145353	0.627962	0.00390468	1.091	1.00415	0.00320139	-0.0741079	0.708444
cg01145398	0.0183162	0.000685869	2.77551	0.650833	0.00154533	-2.51813	3.22201
cg01148002	0.99025	0.000568177	-2.33201	1.80927	0.000296629	0.476125	0.499875
cg01150683	0.0680247	0.00188669	0.089515	1.63966	0.000705435	2.69588	0.227965
cg01150866	0.827106	0.00361297	0.0507511	3.8274	0.000677476	3.02838	0.134814
cg01151966	0.0530821	0.000279889	-1.40749	0.174899	0.000356034	2.77035	0.297339
cg01152906	0.0696175	0.00120641	2.44716	3.45837	0.00057723	2.10587	0.771557
cg01154046	0.013711	0.00121803	-2.69962	4.58859	0.0003822	1.15692	0.429765
cg01154095	0.887631	0.000261407	2.19092	0.0180505	0.000459086	1.01894	0.0543893
cg01154537	0.0619923	0.00121594	2.48155	0.267116	0.00403986	1.91596	2.83377
cg01158937	0.0608902	0.000361789	3.12579	0.352819	0.00111479	2.5454	3.30142
cg01160085	0.0122964	0.000862483	-0.629536	1.17732	0.000232306	3.05701	0.0868264
cg01160241	0.0809011	0.000691403	1.15994	0.444566	0.0017726	1.83687	2.89074
cg01160452	0.771414	0.00205523	0.0465683	2.23979	0.000818752	0.720543	0.342942
cg01160882	0.260305	0.00469726	1.18047	1.36047	0.00571637	1.11611	1.99344
cg01162093	0.823094	0.00233223	1.99612	0.467824	0.00379358	3.05296	1.29385
cg01162436	0.0469735	0.000148417	1.2344	0.0754295	0.000796698	1.904	2.16302
cg01164291	0.759935	0.000472591	-2.19586	0.0841773	0.00120986	3.13429	0.574777
cg01164344	0.073901	0.000307671	-3.0128	0.0813971	0.00143501	2.68988	1.76183
cg01164791	0.912324	0.000268165	0.812688	0.053123	0.000430332	3.12317	0.141528
cg01166071	0.049732	0.00026553	1.4473	0.0881878	0.000844771	2.19125	0.908557
cg01166685	0.0152749	0.000480871	2.86978	0.58971	0.000407349	-0.521109	0.419621
cg01167924	0.844097	0.0016565	0.302331	1.32252	0.00139801	-1.84139	0.886338
cg01169559	0.551649	0.0034584	1.34123	0.263462	0.00231125	0.862284	0.11868
cg01170247	0.76374	0.00247713	0.658616	1.32033	0.000991001	-1.87256	0.202494
cg01172114	0.985841	0.000152356	0.659633	0.130055	0.000282159	-2.94694	0.455061
cg01172656	0.0404526	0.000523069	-0.237068	1.08976	9.19411e-05	2.30983	0.0327149
cg01175020	0.172364	0.00199103	2.57776	1.25617	0.000911268	-1.84815	0.248859
cg01175142	0.248597	0.00190808	1.59078	0.45121	0.00201296	-1.24416	0.501302
cg01176720	0.922759	0.00210218	-0.177376	2.01053	0.00127677	2.8743	0.741395
cg01177167	0.17897	0.00247168	-1.43603	0.366451	0.0040142	2.41698	0.997237
cg01177642	0.0545249	0.000838035	-2.71807	1.34149	0.000606538	0.0851182	0.710586
cg01178070	0.726924	0.00328546	-0.0590904	0.803889	0.00538341	-1.43312	2.01992
cg01178710	0.912607	0.000726187	1.69866	0.361664	0.000374251	1.47889	0.0945188
cg01179268	0.990982	0.000227639	-0.0164246	0.355476	0.00018622	2.60651	0.23525
cg01182048	0.704248	0.00209879	0.500498	1.03402	0.00231154	0.612996	1.23845
cg01182895	0.725737	0.00160627	2.56045	0.14769	0.00138404	-0.0530132	0.11119
cg01183826	0.0443467	0.00101261	2.46771	1.32668	0.000985855	-2.87426	1.26985
cg01185921	0.377698	0.000618352	-0.550201	0.111742	0.00164617	2.91199	0.801118
cg01186212	0.806638	0.00289418	0.0186445	1.16555	0.004178	1.47792	2.26486
cg01188244	0.0463933	0.000545713	-2.46935	0.365363	0.00156875	2.52563	3.04859
cg01189604	0.752113	0.00320126	0.0140678	2.00181	0.00102423	0.442088	0.201427
cg01190024	0.146549	0.00112854	-0.097403	0.856513	0.00114511	0.851809	0.842366
cg01195672	0.93566	0.00124595	-0.378275	1.41384	0.000571607	0.775223	0.28719
cg01195910	0.67403	0.00299247	0.103743	3.78571	0.00187885	2.44151	1.46351
cg01197091	0.005533	0.0003615	1.72961	0.692871	7.22365e-05	2.15934	0.0280158
cg01200186	0.877082	0.001516	-1.07681	0.553606	0.000854131	2.08854	0.174695
cg01201802	0.492403	0.0021437	-1.45468	0.850358	0.00291609	3.04711	1.66326
cg01202155	0.153754	0.000524403	0.823249	0.112125	0.00148054	2.0448	0.88069
cg01204210	0.346454	0.0035707	0.0976856	1.74084	0.00162144	1.39919	0.335218
cg01204683	0.914143	0.00159053	0.0599697	2.08936	0.000354756	1.04682	0.0981793
cg01206259	0.755651	0.00377607	2.04891	0.863979	0.00403407	2.48871	1.00858
cg01206915	0.0601324	0.0018346	2.41416	2.92797	0.000574451	-0.54867	0.28954
cg01207600	0.82176	0.00407895	-0.954726	2.72316	0.00346391	-1.96946	1.90447
cg01207912	0.0710076	0.00197145	2.08387	1.36842	0.00180026	1.646	1.10824
cg01208243	0.0916506	0.00149357	0.0801898	2.41959	0.0011439	2.70435	1.41175
cg01210727	0.864871	0.0037036	-0.526067	1.71504	0.00171161	-1.15667	0.351227
cg01211065	0.201464	0.00368549	-2.36197	3.03308	0.00295679	-2.32342	1.92916
cg01212010	0.873976	0.00249663	0.481695	0.775515	0.00240275	1.86459	0.68723
cg01212848	0.790157	0.00286804	-0.670433	1.15819	0.00220559	-2.75204	0.687121
cg01213022	0.925534	0.000309584	0.626367	0.0702111	0.000702696	-2.18337	0.351111
cg01213599	0.398998	0.000754925	2.84872	0.193902	0.00102945	0.140854	0.360438
cg01216745	0.0500887	0.000751726	2.38734	0.83067	0.00116878	1.79058	1.92736
cg01217153	0.880434	0.00226984	-0.477123	1.71566	0.00153627	1.06537	0.74726
cg01217329	0.433182	0.00293852	0.352563	2.12067	0.00237227	0.0146485	1.39522
cg01218580	0.872048	0.00289445	1.04337	2.45759	0.00133174	1.76561	0.510573
cg01220829	0.762333	0.00377148	-2.0973	1.5482	0.00213528	2.68463	0.515459
cg01222324	0.0164703	0.000770594	-2.68497	1.81664	0.000771061	2.2275	1.77928
cg01222988	0.0179473	0.000212256	-0.944583	0.239395	0.000641649	-1.44796	2.11457
cg01223545	0.813761	0.00123213	-0.033208	0.284764	0.00182016	-1.92937	0.582022
cg01223697	0.877417	0.0015243	-0.189373	1.79419	0.00153993	0.386696	1.80662
cg01224891	0.0555978	0.000426119	-0.49728	0.211203	0.000627996	2.13797	0.443814
cg01225454	0.0412648	0.000708204	2.03723	1.56204	0.000254103	-2.37665	0.201404
cg01227006	0.0133478	0.000190339	3.06941	0.157852	0.000685409	-0.666653	2.00827
cg01227028	0.166571	0.00232606	0.625625	1.80213	0.00333207	-0.706474	3.70301
cg01227827	0.0128433	0.000522906	1.91688	0.735801	0.000492958	2.37801	0.668145
cg01228636	0.0616187	0.000842403	2.54555	1.74996	0.000816644	2.67659	1.6545
cg01229798	0.0161783	0.000263401	-1.25439	0.130612	0.000384342	-2.61196	0.28512
cg01233968	0.648936	0.00271006	1.70377	1.10183	0.00162455	0.184958	0.416068
cg01234678	0.578212	0.00197458	0.358283	0.514054	0.00327987	2.27617	1.38608
cg01235305	0.920279	0.000777419	-0.758303	0.178926	0.000824181	-2.72629	0.202381
cg01235463	0.931553	0.0011024	-0.281341	0.459475	0.000609073	0.818035	0.134602
cg01237870	0.00560993	0.00107405	-1.41766	4.32382	0.000542432	-2.50386	1.12838
cg01239367	0.842489	0.00116693	0.249162	0.397023	0.00192666	1.99729	1.03325
cg01240724	0.776741	0.00260336	0.758022	0.603382	0.00226084	-0.543248	0.463622
cg01240734	0.0505664	0.000655084	1.74739	0.09014	0.00298535	1.52227	1.84014
cg01244520	0.625868	0.00463575	1.55728	1.09883	0.00458695	-0.366154	1.13385
cg01244953	0.00774529	0.000352161	1.84411	0.500565	0.000313492	1.38257	0.388834
cg01246254	0.263667	0.00138254	0.951229	0.891419	0.00144841	-2.59017	0.994344
cg01246622	0.664501	0.00368759	1.31503	0.836189	0.00468325	2.05804	1.35776
cg01246642	0.943332	0.00209253	-0.308124	1.59622	0.00148153	-0.845691	0.777889
cg01247788	0.556884	0.00332064	1.16083	0.885489	0.0050841	0.373007	2.15332
cg01247987	0.811493	0.00246575	-0.457723	1.76133	0.000346729	-0.388143	0.0349392
cg01248810	0.810975	0.00616885	1.10307	3.82867	0.00161259	2.90766	0.27441
cg01249544	0.834411	0.00314612	-0.561726	4.30355	0.000863007	-2.89803	0.325545
cg01250603	0.371065	0.000648246	-0.0520472	0.100756	0.00324084	3.04554	2.52077
cg01250961	0.0761482	0.00135142	2.9705	2.40875	0.000665854	-2.56567	0.569815
cg01253386	0.919723	0.00111668	0.360081	1.07789	0.00119194	1.27786	1.15888
cg01254559	0.762748	0.00180102	-0.239324	0.620654	0.00440532	2.62924	3.68153
cg01255894	0.503649	0.00304248	0.472448	1.4417	0.00158225	-1.48262	0.369815
cg01257654	0.907634	0.000478947	-0.897091	0.0854292	0.00189401	-2.08257	1.29835
cg01258050	0.761668	0.00445692	-0.833884	1.89491	0.00268884	1.81241	0.665571
cg01261351	0.316868	0.00272155	1.5843	0.881272	0.00475217	0.187464	2.82896
cg01262952	0.786062	0.00296255	1.03069	1.73648	0.000192079	-1.45837	0.00713847
cg01263532	0.235021	0.000651928	1.78515	0.155865	0.00110528	1.80797	0.443373
cg01263624	0.167132	0.00108883	-0.579825	0.316944	0.00402277	1.55744	4.0875
cg01263942	0.21559	0.0041743	2.65053	1.32123	0.00501328	1.1104	1.80889
cg01266390	0.727235	0.00417868	-0.426666	3.15736	0.00470634	2.36921	3.92796
cg01267150	0.765457	0.00533234	0.870754	2.20919	0.00261918	2.97567	0.553282
cg01267522	0.0668964	0.000479589	-2.04438	0.430551	0.00121726	-2.48067	2.81649
cg01269299	0.864106	0.000136215	0.998192	0.00880569	0.00149872	1.57871	1.03834
cg01270230	0.789221	0.00227925	0.324173	2.64725	0.000229864	3.12018	0.0271618
cg01271423	0.71741	0.00238663	-0.734475	0.783709	0.00179579	-0.0368723	0.45343
cg01272400	0.132112	0.000452503	1.36804	0.121927	0.00216842	2.60881	2.92689
cg01272967	0.781977	0.000952697	0.15283	0.284658	0.00181753	0.82112	0.994443
cg01273309	0.872182	0.00132544	1.06103	0.911958	0.0012507	2.72922	0.845663
cg01274715	0.0812228	0.000911493	-2.84558	0.275751	0.000300364	2.53607	0.0297012
cg01275523	0.0400182	0.00149437	1.42064	1.68926	0.00101636	2.81133	0.824406
cg01275566	0.716381	0.000662738	-2.67601	0.13081	0.00239197	-0.563765	1.70681
cg01275661	0.799701	0.00340477	0.594213	2.23704	0.00475956	2.13337	4.27845
cg01275830	0.722381	0.00209489	-0.867476	0.572243	0.00390493	-1.85565	1.91131
cg01277072	0.509074	0.00219099	-0.403995	0.211276	0.00294768	-0.968828	0.369576
cg01278680	0.805993	0.00242183	0.187737	0.382175	0.00292559	2.14366	0.536698
cg01282921	0.901727	0.0014249	2.23704	0.531645	0.00250463	0.372825	1.6709
cg01283625	0.846051	0.00179604	-0.0614761	0.273062	0.0005222	-1.60483	0.0215216
cg01283887	0.498355	0.00207305	-0.717771	1.03235	0.00255101	3.14134	1.59541
cg01284033	0.0632845	0.000572631	-2.56667	0.209606	0.000706337	1.3409	0.303674
cg01287884	0.861074	0.00178657	-0.806093	0.610013	0.00303396	-1.73897	1.68164
cg01289902	0.0392848	0.000989869	2.67652	0.81939	0.000489319	0.980244	0.191211
cg01290009	0.412608	0.00242205	-1.55527	0.853602	0.00105137	0.854072	0.162474
cg01290459	0.0488271	0.000570584	1.19627	0.496717	0.00121819	1.41642	2.22201
cg01291590	0.567992	0.00297854	0.198282	0.843823	0.000134339	-2.815	0.00170456
cg01291665	0.755264	0.00360899	1.21461	1.67569	0.00228546	-2.5289	0.687646
cg01292625	0.902238	0.00127474	-0.846027	1.15654	0.000984978	3.11544	0.709964
cg01295399	0.253705	0.00104545	-1.87014	0.163218	0.00478544	0.178916	3.59264
cg01297808	0.0950898	0.00231597	1.91675	3.40567	0.00207233	2.63517	2.83001
cg01298683	0.878513	0.00146154	-0.435657	0.75271	0.00193818	2.89574	1.33232
cg01299369	0.0593831	0.00146513	1.91371	1.89003	0.0006152	2.41327	0.341335
cg01300410	0.010896	0.000369754	2.24201	0.661974	0.000400221	-2.61691	0.781253
cg01300434	0.523236	0.00182955	0.335508	0.655647	0.00480037	2.15652	4.36959
cg01300641	0.853724	0.00201697	-1.03212	0.707261	0.00358793	-3.13777	2.32421
cg01301028	0.0142179	0.000543192	-2.5378	1.03822	0.000590714	-3.06945	1.25349
cg01301803	0.485051	0.00283825	0.122218	1.15406	0.00559174	1.99713	4.26179
cg01301885	0.386419	0.00323318	-0.354252	1.00775	0.00423474	-0.50537	1.7193
cg01303032	0.756215	0.00172803	-0.281635	0.301188	0.0014089	2.48127	0.196981
cg01303372	0.726612	0.0043955	-1.69594	2.31139	0.00528116	1.76308	3.31049
cg01303723	0.00957296	0.000598575	2.19222	2.42677	0.000441417	-3.07251	1.36269
cg01304144	0.932601	0.00134379	0.336674	1.6738	0.00106475	-2.34686	1.01657
cg01305328	0.00715036	0.000243187	2.34624	0.294916	0.000641478	3.06473	2.10456
cg01305427	0.901263	0.000547465	2.7966	0.10397	0.000793139	1.15528	0.205649
cg01307130	0.0229863	0.00110836	2.58834	0.555692	0.00127873	0.31898	0.740626
cg01307776	0.537512	0.0031737	0.145719	0.852377	0.00288462	-2.41028	0.680072
cg01308268	0.0566437	0.0011111	1.35291	0.97118	0.00130957	1.25193	1.33354
cg01308737	0.908788	0.00121253	2.37625	0.76184	0.00177637	-1.41711	1.56621
cg01310321	0.711702	0.00265197	-0.141978	4.33091	0.000892493	2.21869	0.472955
cg01311537	0.929047	0.00138202	1.50206	1.10278	0.00195362	-3.02771	2.32677
cg01312265	0.437367	0.00216413	-0.0991	0.64288	0.00287511	2.51494	1.11609
cg01313176	0.699211	0.00210164	-0.297245	1.38183	0.00110779	1.64276	0.359594
cg01315067	0.657736	0.00157974	0.805249	0.772863	0.00245581	-0.370035	1.92297
cg01315572	0.105045	0.000931219	2.22266	0.541797	0.000251277	1.6979	0.0380805
cg01315957	0.0392353	0.000996043	1.94368	2.31001	0.000829692	-2.99151	1.67246
cg01316152	0.718225	0.00275215	1.17857	2.32791	0.00026837	-0.725602	0.0227617
cg01316983	0.0281439	0.00090682	-1.74635	0.667911	0.00026514	2.32272	0.058638
cg01317050	0.917234	0.000495672	-0.157494	0.20021	0.00136126	-1.49218	1.41124
cg01319892	0.675012	0.00134231	2.81825	0.277945	0.000889974	1.52628	0.11429
cg01320048	0.315542	0.00176294	2.95061	0.481574	0.00297204	2.01189	1.3017
cg01322555	0.443798	0.00364691	1.68856	0.405819	0.00615617	2.4544	1.19649
cg01322975	0.086718	0.00184685	1.56115	1.90535	0.00227448	2.85984	3.05333
cg01324724	0.012312	0.000544535	-2.84166	1.15537	0.000859991	-1.5893	2.7069
cg01327877	0.0461484	0.000850567	2.02727	0.870203	0.000697286	2.05373	0.581118
cg01330050	0.0837324	0.000750699	1.98953	0.334877	0.00150034	1.77314	1.31094
cg01330312	0.791651	0.00157918	0.924199	1.03267	0.00169921	0.0940619	1.2418
cg01330741	0.87353	0.0013969	0.565375	1.6419	0.000667117	-1.60867	0.356058
cg01333603	0.945965	0.00101639	-0.0344311	1.2675	0.00141729	1.21444	2.30812
cg01335210	0.867721	0.000892643	-0.161036	0.0749555	0.00176664	-1.91502	0.274932
cg01335658	0.976415	9.15817e-05	0.579465	0.01033	0.00111551	-2.57099	1.52403
cg01335685	0.0652941	0.00139509	2.75021	4.22384	0.000494402	1.98812	0.506113
cg01337736	0.876114	0.000427664	3.07813	0.027114	0.00484623	1.44777	3.24519
cg01339726	0.90561	0.00145229	2.22668	0.778474	0.00102236	2.05125	0.379181
cg01341123	0.210388	0.00374755	2.22021	1.57128	0.00168317	1.47406	0.304861
cg01341216	0.815521	0.00274868	-0.169341	1.19947	0.00174828	-2.39967	0.467323
cg01343424	0.0256343	0.000371775	3.06571	0.439668	0.00151582	2.24644	7.05945
cg01344420	0.918471	0.000926707	0.91859	0.43936	0.00166197	2.7252	1.4613
cg01344797	0.14507	0.000593972	-1.52627	0.140042	0.00254886	2.16826	2.61895
cg01346596	0.839563	0.00175925	-0.121879	0.277169	0.00159693	-0.0483037	0.22859
cg01347035	0.775998	0.00623353	0.839782	2.29506	0.00301684	0.284498	0.551822
cg01347048	0.463843	0.00227425	0.244168	0.501856	0.00601892	1.30851	3.30002
cg01348121	0.00818433	0.000337664	3.00968	0.568684	0.000479528	2.25533	1.10868
cg01349034	0.899711	0.000943861	-0.0277848	0.45422	0.000898188	2.79483	0.41008
cg01350169	0.730107	0.00152219	-0.768784	0.192022	0.00188314	-0.974809	0.28878
cg01350680	0.151858	0.00225328	2.33938	2.81603	0.000569861	-2.38485	0.177525
cg01354384	0.0400805	0.000283654	3.05798	0.262644	0.000418475	2.36098	0.55662
cg01354426	0.851952	0.00116036	-0.376357	0.944347	0.00111563	-2.31553	0.839443
cg01354455	0.684658	0.00297306	0.837674	2.32928	0.0027129	1.14957	1.88552
cg01354923	0.0425038	0.000881851	-3.13847	1.03435	0.000121246	-1.08049	0.0186478
cg01355957	0.0540646	0.000723824	2.4819	0.907999	0.000643866	-1.48847	0.682797
cg01357233	0.837653	0.0021267	0.113369	2.48772	0.000766687	-2.4708	0.313383
cg01357381	0.0580289	0.000369134	-2.57374	0.401353	0.000468584	1.5308	0.615006
cg01358940	0.891536	0.00341809	1.77982	1.2008	0.00112869	-1.78721	0.128682
cg01360067	0.0370635	0.00108634	-0.228318	0.666614	0.00113031	-2.18217	0.685422
cg01360325	0.0578749	0.00151492	2.06377	4.83445	0.000119845	1.34732	0.0293821
cg01361261	0.870368	0.00295886	-0.770494	0.845466	0.0033668	1.84433	1.05427
cg01363383	0.00737999	0.000392316	-2.36848	0.573716	0.000213224	3.06605	0.175013
cg01363433	0.485662	0.00257377	1.12163	0.848984	0.00116844	-2.00315	0.172559
cg01364137	0.117601	0.000556906	-2.42708	0.168589	0.00211787	1.60077	2.33977
cg01364755	0.913015	0.00152647	1.33543	0.580051	0.00129048	2.55426	0.431819
cg01364769	0.891967	0.000550686	1.50477	0.142388	0.000449114	-2.39745	0.0964482
cg01365249	0.00778535	0.000351204	0.982691	0.762278	0.000763458	-2.74696	3.70362
cg01365639	0.692016	0.00190503	-1.96666	0.446613	0.00231848	1.77708	0.652966
cg01367750	0.0281219	0.000211207	0.0438515	0.0926597	0.0010425	-2.11359	2.13411
cg01368217	0.443124	0.00198359	-2.84655	0.436068	0.0012999	-0.0111507	0.188686
cg01373599	0.7772	0.00235211	-1.54716	0.354144	0.00307803	-0.931832	0.617889
cg01373602	0.0714973	0.000288612	-0.917833	0.0501389	0.0015272	2.55984	1.42848
cg01373721	0.0158037	0.000469292	2.78657	0.742917	0.00046205	-1.71963	0.674208
cg01375259	0.909763	0.00177114	-0.752384	1.83659	0.000810962	1.61797	0.367428
cg01375869	0.969853	0.000343309	1.55976	0.0950987	0.00137734	1.41655	1.5096
cg01376839	0.0984783	0.000928949	-2.93339	0.744321	0.000667856	-2.80531	0.381949
cg01378456	0.853492	0.00422939	0.994342	3.10536	0.00100962	-2.75829	0.182164
cg01380878	0.929207	0.00154028	0.809973	1.10002	0.00252158	1.2015	2.85568
cg01381797	0.109174	0.000710956	1.81724	0.565895	0.000949765	1.69883	0.99411
cg01382938	0.191823	0.000447275	1.27528	0.0986381	0.00179006	2.09186	1.5927
cg01383345	0.918906	0.000969913	0.438249	0.945382	0.000854531	0.745994	0.715552
cg01384488	0.0464405	0.000654289	3.07703	0.663903	0.00130975	-2.92268	2.64485
cg01385327	0.151905	0.00125803	0.79635	0.633808	0.00137156	2.78116	0.775513
cg01387797	0.826644	0.00182774	0.0861682	1.07475	0.00147621	-2.27595	0.669966
cg01387945	0.0472769	0.000871047	-2.22444	0.439022	0.000916583	-2.83072	0.500446
cg01388598	0.915294	0.00156862	-0.0527644	1.81534	0.0010653	-1.03317	0.800859
cg01389728	0.742818	0.00173293	2.14449	0.320442	0.00220383	-3.03766	0.536065
cg01390168	0.0546376	0.000589916	2.39691	0.411366	0.000570123	2.46639	0.384976
cg01390419	0.710119	0.00191099	-0.262323	0.588859	0.00178179	-2.11335	0.484534
cg01391063	0.881889	0.00178368	1.03343	0.563932	0.00439332	0.275938	3.54844
cg01391662	0.0560663	0.00064464	2.00271	0.488119	0.00043641	1.98445	0.221568
cg01392544	0.00629293	0.00024078	-2.63164	0.427854	0.000301953	1.78378	0.642226
cg01394007	0.0238162	0.00193924	2.7493	2.21659	0.000571975	-0.1946	0.193953
cg01394390	0.872144	0.000769068	-1.08443	0.294571	0.000264577	3.08505	0.0363277
cg01394540	0.0395226	0.0007983	2.98454	0.668303	0.0011054	-3.03204	1.27928
cg01400541	0.888984	0.00124177	0.533928	1.39703	0.000320445	-1.36215	0.0888875
cg01401460	0.0825789	0.000232221	-2.87192	0.0309699	0.000982594	0.635308	0.541138
cg01401971	0.701228	0.000830724	-0.149316	0.136279	0.000982647	-2.19703	0.181089
cg01403058	0.822495	0.0012323	2.13829	0.577443	0.00104658	2.61322	0.427067
cg01403307	0.941566	0.00206424	1.37485	1.28586	0.00106858	2.05022	0.347073
cg01403379	0.925744	0.00122412	-0.0287029	1.23694	0.00159722	0.964746	1.99697
cg01404416	0.846695	0.00107278	-0.118315	0.409756	0.00103455	-1.26173	0.359378
cg01405879	0.892001	0.00240323	2.32176	0.693498	0.00157319	1.52281	0.284251
cg01407927	0.528727	0.00172359	1.12912	0.251275	0.00430644	-1.23781	1.55544
cg01408571	0.0635014	0.000221028	2.83512	0.0834609	0.000930815	2.50213	1.45904
cg01409593	0.954074	0.00122106	0.11255	1.8143	0.00135659	0.461086	2.20188
cg01410500	0.0429283	0.00104828	-2.23579	1.18188	0.000535431	2.43825	0.313665
cg01416891	0.46888	0.00147783	-3.12564	0.234202	0.00232272	2.3437	0.562898
cg01417062	0.881638	0.00391673	-0.619236	1.27726	0.00260088	-2.76176	0.563845
cg01417432	0.895431	0.000742161	0.450193	0.493815	0.000286238	-0.0240442	0.0745166
cg01419164	0.937498	0.00264811	-2.84264	2.38758	0.000553967	0.93846	0.0999577
cg01420088	0.0789739	0.0011387	1.2011	0.920341	0.00127762	-0.80428	1.18587
cg01421615	0.478921	0.00107947	-0.820589	0.224713	0.00130463	2.28831	0.326272
cg01422243	0.580955	0.00142179	-0.539889	0.501581	0.00153448	2.88366	0.590407
cg01423394	0.0775141	0.000896703	2.76627	1.26332	0.00138824	2.5874	3.00547
cg01424147	0.0540712	0.00141936	-3.11701	2.69298	0.00146948	1.54589	2.69282
cg01424263	0.84447	0.00243611	-1.43259	1.05765	0.00118024	2.4728	0.257042
cg01424281	0.0548522	0.000579791	1.84526	0.647648	0.000801297	2.86016	1.2986
cg01428849	0.867693	0.00265688	-0.363354	1.94963	0.00196653	2.609	1.06101
cg01430385	0.559504	0.00170605	1.1115	0.887105	0.000634963	-0.415808	0.128231
cg01430621	0.0594312	0.00125767	2.70855	0.721242	0.00195157	-1.85489	1.63378
cg01430807	0.0659916	0.000934219	2.70799	2.27749	0.000454612	2.16028	0.521298
cg01431063	0.0808673	0.000420096	2.54226	0.200142	0.000836164	1.59839	0.750337
cg01431972	0.0103569	0.000383602	1.47142	0.291624	0.000486362	-1.6561	0.462327
cg01432329	0.437689	0.00324232	1.80809	0.83984	0.00279113	0.754717	0.629933
cg01433114	0.0283707	0.000376009	1.62938	0.303969	0.000322132	0.61715	0.229037
cg01433914	0.596321	0.000917708	2.35807	0.0382544	0.00315293	1.91393	0.436815
cg01434562	0.539863	0.000690127	0.0545995	0.0666488	0.0014666	1.77012	0.282595
cg01435039	0.642288	0.00367905	-0.0114643	3.44467	0.00211181	0.10156	1.13314
cg01435344	0.0111502	0.000977932	3.11808	1.70926	0.000245363	1.57106	0.100374
cg01437577	0.0180588	0.000472967	2.84323	0.907173	0.000808376	2.58707	2.62472
cg01437781	0.648747	0.00567895	1.39066	1.66065	0.00391604	1.18661	0.782766
cg01438145	0.0143625	0.00029531	2.65465	0.320184	0.000365638	2.11556	0.473951
cg01439560	0.712335	0.00520346	-0.130899	1.40207	0.00699465	-1.43897	2.37096
cg01444801	0.936407	0.00192132	-0.0872644	2.78144	0.000656044	0.000317804	0.324381
cg01446627	0.880173	0.00267381	0.232373	1.28935	0.00300293	2.7334	1.62563
cg01448155	0.938134	0.00203371	1.26951	1.78085	0.00154244	2.78911	1.07714
cg01448258	0.0549423	0.000663749	1.2278	0.904937	0.000948694	0.274146	1.932
cg01448931	0.887834	0.00161183	-2.33233	0.640264	0.0023368	-2.89531	1.38156
cg01449674	0.833933	0.00178715	0.783219	1.30386	0.000219011	-2.27302	0.019287
cg01449818	0.180984	0.00226108	1.8087	1.47059	0.00123257	2.56698	0.453759
cg01450600	0.747999	0.00327514	-0.698143	1.99588	0.00191664	2.64827	0.6903
cg01451604	0.734163	0.00222809	-1.10906	0.757031	0.00399979	2.42065	2.48638
cg01452175	0.0570606	0.00100091	2.06336	2.90308	0.000893909	2.25731	2.32957
cg01452506	0.0732907	0.00104372	2.45999	2.14096	0.000703544	2.50433	0.973729
cg01456517	0.140074	0.00153073	2.13634	0.558738	0.00146038	2.65306	0.522567
cg01457986	0.161721	0.000732716	0.137077	0.316094	0.000551521	1.59054	0.167491
cg01458105	0.853166	0.000938456	0.339926	0.325581	0.00113143	2.21502	0.460122
cg01459778	0.888498	0.000846704	0.896079	0.570044	0.000158666	-2.28023	0.0198492
cg01460124	0.972956	0.000805657	2.63285	0.454647	0.00169248	-2.81005	2.00377
cg01461770	0.0728572	0.000397151	2.54657	0.38264	0.000840526	2.61099	1.71853
cg01461840	0.0843571	0.00206837	-0.798729	1.52224	0.00117487	-2.59127	0.491094
cg01461862	0.445182	0.00600727	0.496877	3.45449	0.00111928	-0.47648	0.120855
cg01462537	0.566329	0.00268718	3.05967	0.757461	0.00329589	-1.82249	1.06383
cg01464186	0.685125	0.00616348	-1.35752	3.80376	0.0054502	3.00785	3.13562
cg01464515	0.579456	0.00142981	-0.726375	0.4916	0.00184859	2.2335	0.809417
cg01464748	0.788925	0.00263749	0.214447	1.45974	0.00240061	-0.199551	1.21499
cg01465325	0.123519	0.000300514	1.85633	0.0846216	0.000827288	2.21217	0.649203
cg01465364	0.703514	0.00131387	-1.03259	0.237657	0.00481969	-0.429988	3.29978
cg01466017	0.0500799	0.00018053	-2.90388	0.0545566	0.00112055	2.0386	2.01129
cg01467100	0.196468	0.00220279	-2.78684	0.647745	0.001342	0.778172	0.233023
cg01467532	0.444277	0.00291546	0.554404	0.954455	0.00195897	0.505717	0.429816
cg01468579	0.54949	0.00218694	-1.7175	0.218456	0.00261594	0.148192	0.32958
cg01468921	0.9805	0.000989005	1.02567	1.55963	0.000234779	-2.0527	0.086525
cg01470340	0.834782	0.00152206	0.6085	0.918292	0.001253	1.83604	0.598557
cg01471006	0.77321	0.00192925	1.28613	0.724579	0.000836007	2.38873	0.140093
cg01472043	0.73033	0.00363111	-0.133943	1.62613	0.00330977	-0.102467	1.35264
cg01474840	0.867439	0.00404072	2.5634	1.62158	0.00172517	2.0781	0.285828
cg01476047	0.651647	0.00494868	2.05112	0.778576	0.0046496	0.41301	0.704591
cg01476568	0.0724822	0.00172497	-0.736772	0.695789	0.000685062	2.57743	0.110648
cg01476795	0.921062	0.000334174	1.54347	0.0481217	0.00219515	0.980422	2.08115
cg01477633	0.0524688	0.00122205	2.26023	3.81541	0.000685712	0.744271	1.19038
cg01477942	0.884415	0.000404968	2.57096	0.00544407	0.00812654	2.48432	2.17954
cg01478450	0.0643016	0.000534377	2.5074	0.482498	0.000128656	2.28106	0.027509
cg01479818	0.0725177	0.000641741	2.39909	0.536633	0.000933734	2.95688	1.16123
cg01481609	0.914037	0.000473772	-2.16216	0.0528239	0.000648898	1.15506	0.0970354
cg01481646	0.565345	0.0027014	-0.11566	2.71907	0.00269051	2.4417	2.6409
cg01483063	0.0566559	0.00017862	2.18998	0.0902635	0.000428589	2.07104	0.512514
cg01483832	0.0747877	0.000772723	1.57429	1.12524	0.000931582	2.10547	1.6544
cg01484915	0.318546	0.003204	1.8484	1.63696	0.00246629	0.127054	1.01678
cg01485177	0.264629	0.00070527	1.13454	0.0139585	0.00346322	-2.53279	0.343551
cg01486146	0.150839	0.000916366	2.3954	0.67994	0.00121116	2.48559	1.19166
cg01486376	0.815159	0.00102363	0.690216	0.691504	0.00128009	1.11139	1.0445
cg01486665	0.891845	0.00307057	-2.09438	0.727511	0.00126884	-0.573102	0.128283
cg01487195	0.870213	0.00110202	0.106241	0.956583	0.000678279	2.7971	0.361894
cg01488679	0.29345	0.00334875	-0.829242	3.20648	0.00256205	2.20317	1.8553
cg01489057	0.85961	0.0023051	-0.794097	2.59935	0.00151124	3.09772	1.14557
cg01492853	0.851303	0.00108236	0.383643	1.01099	4.99112e-05	-3.07254	0.0021708
cg01494033	0.755426	0.00204018	0.251211	0.469831	0.000636502	2.80702	0.0458596
cg01496720	0.174724	0.00777823	1.83588	2.21447	0.00563598	2.84089	1.22032
cg01498231	0.00545245	0.000741567	2.23597	2.69968	0.000281578	-0.37395	0.399684
cg01498907	0.0397068	0.0010675	1.21999	1.69055	0.00101231	-2.05363	1.50814
cg01503450	0.853528	0.00192782	0.0178964	1.39637	0.000906607	-0.300204	0.308417
cg01506108	0.557532	0.00517609	0.342188	2.13331	0.00415872	0.588717	1.3521
cg01508796	0.0616314	0.000837516	2.04487	1.09537	0.000555039	-2.25451	0.4776
cg01512155	0.11981	0.000945159	-2.73848	0.731925	0.00123471	1.94911	1.19623
cg01512840	0.752099	0.00209414	-2.46319	0.294429	0.00737406	1.8757	3.53211
cg01514490	0.499619	0.0026841	0.48748	0.882452	0.00278131	1.37661	0.897601
cg01516005	0.295134	0.00155731	0.426657	0.253382	0.00344677	2.86216	1.25551
cg01518131	0.598217	0.00201001	-2.38099	0.30037	0.00271789	-0.383982	0.563724
cg01520297	0.981071	0.000877936	0.893106	1.14271	0.000511469	0.405744	0.396665
cg01522692	0.880479	0.00358055	0.36889	0.745563	0.00739471	2.33131	3.12127
cg01527459	0.0315006	0.000821118	2.44898	1.18276	0.000487816	-1.10047	0.404992
cg01528321	0.077752	0.00230328	1.07924	0.660976	0.00460746	-1.83324	2.58859
cg01528832	0.102523	0.00433482	1.60101	0.738485	0.000964477	2.71985	0.0384324
cg01529588	0.920696	0.00253329	1.15811	1.50832	0.00123457	0.804253	0.360931
cg01534887	0.844096	0.00122166	0.998238	1.24265	0.000973994	-1.98592	0.774169
cg01553209	0.0876549	0.00166464	1.76324	2.95125	0.000630369	2.72623	0.443528
cg01558777	0.859609	0.000230168	-0.156476	0.0292155	0.001415	2.0608	1.05312
cg01560871	0.863824	0.00212134	0.831816	1.87437	0.00160472	3.09571	1.11113
cg01561194	0.328947	0.00139558	-0.117837	0.389245	0.00255789	1.807	1.2287
cg01561719	0.843293	0.00211701	0.725742	1.07481	0.00174263	2.59138	0.740357
cg01566955	0.0458183	0.000377358	-2.71931	0.335395	0.00125979	-2.75149	3.73063
cg01570069	0.038782	0.00157652	-1.55078	0.77613	0.00124393	-3.06203	0.510407
cg01572333	0.197309	0.000453972	3.12856	0.119874	0.00163861	2.02645	1.48592
cg01573089	0.209856	0.000904912	1.02213	0.287587	0.00202986	1.34492	1.41154
cg01597891	0.0913342	0.00153334	2.70777	1.25353	0.0012509	2.7586	0.836348
cg01604073	0.0427191	0.000576718	-1.91627	0.83531	0.000807387	1.16408	1.6186
cg01604628	0.852556	0.00262224	-0.964814	2.15955	0.00212423	-1.402	1.37352
cg01614169	0.906302	0.0047597	0.8912	5.25512	0.00238698	1.99076	1.30265
cg01614759	0.878075	0.00192169	-0.0419931	3.48507	0.00138155	-2.01563	1.69306
cg01615827	0.695903	0.00268207	0.336206	1.12932	0.00374338	1.01056	2.09843
cg01631684	0.0754714	0.000706009	2.84152	0.996763	0.000876684	1.68767	1.44143
cg01635405	0.119484	0.000294894	-1.38886	0.0881272	0.00208361	1.57138	4.32639
cg01646289	0.802941	0.00201674	0.209157	1.78654	0.00182174	1.59045	1.36592
cg01656216	0.717131	0.00288785	2.15844	0.776639	0.00165381	2.62636	0.261057
cg01657744	0.181965	0.00388118	-1.10467	1.10948	0.00582113	2.3983	2.53922
cg01658815	0.501223	0.00146907	-2.11175	0.370526	0.0015125	-1.68891	0.382818
cg01664833	0.0648191	0.000359931	2.2475	0.139438	0.00188542	2.59437	3.89537
cg01667332	0.0586011	0.000882639	2.17236	1.68949	0.00126537	1.68215	3.35967
cg01674036	0.0548684	0.00091049	1.47427	1.58963	0.00159274	2.00007	4.88796
cg01677623	0.37243	0.00183536	-0.527922	0.866544	0.000170778	-2.51588	0.00736004
cg01679690	0.0970957	0.000501993	2.23728	0.192197	0.000766761	1.65915	0.431989
cg01687711	0.0564316	0.00062253	1.90954	0.40465	0.000731768	0.490137	0.574227
cg01698036	0.0512459	0.000634389	2.8818	1.08051	0.00060405	0.363669	0.968881
cg01701415	0.0988066	0.00120608	-2.07733	0.313988	0.000564852	-1.28525	0.0679353
cg01702513	0.592323	0.00315223	-0.570468	1.49934	0.00182344	-1.68738	0.473551
cg01709312	0.825694	0.00103844	2.98826	0.244191	0.00124963	0.77215	0.339767
cg01727419	0.547124	0.00389382	2.60172	0.807913	0.00370021	-0.622049	0.725891
cg01736278	0.838577	0.000860575	0.920818	0.17777	0.00263188	-3.06772	1.72748
cg01749530	0.0437168	0.000571719	3.04161	0.586915	0.000769031	2.77356	1.05789
cg01750172	0.0606911	0.000250667	-0.7149	0.103472	0.000614367	-2.8545	0.628438
cg01754756	0.34374	0.00119116	1.74257	0.20699	0.00442283	2.06593	2.87019
cg01757745	0.388328	0.00223376	-0.28803	0.697632	0.00095935	-2.21926	0.122648
cg01765473	0.0460685	0.000277407	-3.10863	0.250794	0.000952713	2.59964	2.92548
cg01776592	0.312332	0.00176288	0.792619	0.772485	0.00249743	1.71646	1.49905
cg01779383	0.353795	0.00243547	-0.719309	1.16398	0.00134973	3.11015	0.365014
cg01782066	0.656012	0.00591534	-0.0301693	1.69188	0.00588922	-0.701785	1.64175
cg01782320	0.0378231	0.000810007	2.25968	1.66634	0.000571524	2.60105	0.84432
cg01805540	0.00762387	0.000257561	2.54308	0.26632	0.000728647	2.6597	2.14286
cg01811325	0.158556	0.000690545	0.785948	0.340714	0.00162937	1.36999	1.82678
cg01812599	0.161442	0.00168867	-0.892855	0.81789	0.00133037	-1.60941	0.4876
cg01816336	0.0467409	0.000606439	-2.32161	0.718364	0.000677235	1.47851	0.863763
cg01816726	0.642189	0.000696891	-0.963045	0.112969	0.00106594	2.10819	0.261482
cg01819863	0.00398938	0.000783348	1.64029	1.90871	0.000500579	1.27485	0.769944
cg01824517	0.157246	0.00276021	2.38667	1.7686	0.00158631	1.46374	0.556614
cg01830644	0.0637192	0.000675646	-2.09655	0.394657	0.00140319	2.47184	1.74738
cg01832346	0.855338	0.00220376	0.840318	2.88	0.00282298	2.60584	4.83893
cg01833196	0.122462	0.00264045	1.81699	1.66246	3.17882e-05	3.05977	0.000253756
cg01833521	0.902498	0.000896547	0.208503	0.708719	0.00193811	0.788488	3.19098
cg01838941	0.836377	0.00213194	2.25634	2.05759	0.000649198	-2.76454	0.193817
cg01839993	0.150019	0.00100342	1.60486	0.373633	0.000334166	-1.34598	0.0411503
cg01841312	0.772133	0.00222951	0.974874	0.436516	0.00348959	0.575826	1.0863
cg01842314	0.80274	0.0011738	-0.221009	0.183405	0.00367702	0.149096	1.79608
cg01849212	0.0616773	0.0030602	2.53769	1.44285	0.00443176	1.12725	2.88467
cg01851208	0.0670015	0.00110587	1.46155	1.44254	0.00147549	2.01999	2.58359
cg01856509	0.733981	0.00159295	1.01492	0.309712	0.00148799	0.83347	0.270097
cg01858517	0.0999391	0.000862647	0.850672	0.300999	0.00120489	0.0637234	0.607939
cg01859118	0.00511526	0.000330208	0.936562	0.461171	0.000292097	-2.98886	0.374384
cg01861509	0.840605	0.00190715	1.14812	0.962171	0.00141456	2.64471	0.551127
cg01862366	0.0753396	0.000563263	-2.70863	0.608182	0.000462657	2.19178	0.399928
cg01866359	0.453414	0.00134426	0.7646	0.182817	0.00197944	-1.88867	0.382316
cg01874697	0.0675546	0.000914913	3.07945	1.71886	0.000599872	0.3025	0.731799
cg01902747	0.050301	0.000353392	1.37788	0.19176	0.000334021	2.90748	0.181078
cg01905698	0.0633132	0.000891302	-2.9543	2.0428	0.00085149	1.57919	1.7455
cg01917164	0.181129	0.000766922	-1.82677	0.0898696	0.00170208	1.85603	0.440285
cg01934883	0.0789259	0.000640543	1.37112	0.313804	0.000512229	0.696266	0.204871
cg01951947	0.0602838	0.00117348	2.83477	3.10826	0.000734969	-3.06661	1.2215
cg01954649	0.891167	0.00204144	-1.7789	0.541483	0.00272996	-2.36219	0.982628
cg01960926	0.059598	0.00122608	1.79221	2.68031	0.000362784	-3.06358	0.246807
cg01962937	0.0152161	0.000506122	-1.7173	0.457025	0.00106539	-2.54654	2.0836
cg01968793	0.178445	0.00129503	-1.01082	0.442579	0.00180703	0.541314	0.872443
cg01977213	0.0585778	0.00115769	-2.98818	3.37341	0.00114586	1.51803	3.08923
cg01981762	0.120549	0.000708091	1.87088	0.395298	0.000636056	0.482638	0.328252
cg01982597	0.562987	0.000524242	-0.0286448	0.0839184	0.000334331	-0.671346	0.0334804
cg01985446	0.0837195	0.000722456	2.79546	0.606542	0.00103021	0.936681	1.17624
cg01987516	0.160494	0.000698327	0.0171422	0.090378	0.000778907	1.25034	0.105211
cg01994328	0.0100513	0.000443646	2.57637	1.07842	0.000671812	-2.31008	2.39487
cg02007434	0.615378	0.00295375	-0.0550264	0.739842	0.000245967	1.0037	0.00485324
cg02009103	0.667598	0.00338297	1.68016	0.694539	0.00315071	0.838267	0.608329
cg02016328	0.00408353	0.000102309	-2.27203	0.106844	0.000174977	-0.152559	0.324426
cg02017257	0.132261	0.000147455	-2.33514	0.0226194	0.00140663	1.84069	2.00229
cg02017450	0.648876	0.00183661	-1.95305	0.350075	0.00217697	2.62567	0.512343
cg02021694	0.0115275	0.000511504	-3.08565	1.34973	0.000446346	0.489717	1.00771
cg02022136	0.141357	0.00465721	2.21288	1.74688	0.00254779	0.654902	0.522766
cg02022481	0.129149	0.00192844	1.24776	1.19246	0.000349221	1.88108	0.0388827
cg02023367	0.842465	0.00158325	-0.49172	1.01282	0.000458413	0.164933	0.0853642
cg02024446	0.0174193	0.00119625	-2.14479	1.44098	0.000822839	-2.91831	0.707573
cg02025766	0.87791	0.00148535	1.5046	0.938897	0.000479862	1.63495	0.0968356
cg02026141	0.457711	0.00256717	0.615363	0.302468	0.00206671	0.310086	0.198464
cg02027800	0.873703	0.000668856	0.215053	0.162582	0.00235971	-1.08388	1.93745
cg02030034	0.0770753	0.000547399	-0.522086	0.476541	0.000477851	2.19206	0.353054
cg02032166	0.972063	0.00102014	-0.806153	1.17831	0.00109458	-2.17505	1.31864
cg02035061	0.879375	0.00207637	-2.39554	0.275111	0.00199873	0.712868	0.253309
cg02036336	0.197081	0.000922881	1.93151	0.298618	0.0036558	1.80253	4.6105
cg02038273	0.14159	0.00122898	-3.04633	0.497079	0.00127628	2.11209	0.513674
cg02039072	0.96804	0.00136264	-0.0121284	0.894676	0.00142193	0.654232	0.943831
cg02039267	0.161027	0.0013083	-2.86943	0.468385	0.00216412	-2.2807	1.23113
cg02040734	0.078846	0.00036245	-2.12996	0.10186	0.000685168	2.73653	0.378341
cg02041677	0.592058	0.00113488	1.92116	0.105848	0.00160435	-0.409791	0.220467
cg02043219	0.906811	0.00241528	0.394435	0.829282	0.00179785	1.23412	0.434828
cg02043622	0.905883	0.00260187	0.215505	5.15257	0.00130852	-1.05747	1.24996
cg02043951	0.00739142	0.000169033	0.724178	0.206875	0.000114324	-2.76547	0.096048
cg02044689	0.790482	0.00204507	-0.278045	2.24776	0.00118684	-3.10088	0.758472
cg02044754	0.753737	0.000588653	-0.0548362	0.128346	0.00108142	-2.47285	0.419138
cg02044879	0.89086	0.00109672	0.0456632	0.459437	0.00224419	-0.556226	1.9014
cg02045259	0.0338897	0.000563221	-1.84809	0.43446	0.000538076	-2.42105	0.403533
cg02045451	0.836194	0.00230495	-0.0790304	1.93717	0.00107006	2.36319	0.406593
cg02046226	0.12654	0.000913944	1.43392	0.108439	0.000704561	-2.60232	0.066566
cg02047359	0.0555672	0.000371214	2.03017	0.418979	0.000468628	1.4985	0.648875
cg02047601	0.886543	0.000349511	0.506944	0.101227	0.000585192	-2.33528	0.276467
cg02052399	0.755903	0.00235329	-0.711722	0.735606	0.00289676	-1.47681	1.0625
cg02056918	0.975579	0.000604252	-0.882292	0.658412	0.000347131	1.33481	0.208817
cg02058552	0.0176768	4.32745e-05	2.32727	0.00616255	0.000288318	-2.9486	0.279244
cg02059509	0.418668	0.00204937	-1.75372	0.399195	0.00378693	-0.737621	1.40756
cg02059512	0.694738	0.00257954	0.638716	0.337019	0.00241582	1.21456	0.283442
cg02059586	0.868515	0.000581333	-2.89727	0.220061	0.000646149	-2.91023	0.271587
cg02060689	0.439836	0.0023132	-1.01948	1.23996	0.00140488	2.34934	0.461693
cg02061224	0.861787	0.0024438	0.444229	4.14671	0.000377967	-2.27698	0.0959527
cg02064267	0.507596	0.00200872	-0.113455	0.561085	0.00189821	2.39528	0.489064
cg02065141	0.974019	0.000616553	-0.0194303	0.677372	0.000718845	1.42401	0.858457
cg02065151	0.0132813	0.000483225	2.82843	1.01682	4.94901e-05	-1.54627	0.00998318
cg02067232	0.92234	0.00159275	2.36941	0.819029	0.000329295	-0.263734	0.0357948
cg02068171	0.67518	0.00332486	-0.82	1.60245	0.00217807	2.70006	0.700839
cg02068232	0.861903	0.00219753	-0.114847	2.74704	7.72164e-05	-1.10835	0.00322807
cg02069008	0.894697	0.00190413	-0.236954	0.763385	0.00333969	2.70698	2.33665
cg02069524	0.346057	0.00202136	1.52583	0.350874	0.00147923	-1.91627	0.186114
cg02070205	0.180451	0.000454869	2.14429	0.0729629	0.00231045	1.68452	1.8243
cg02070873	0.12085	0.000817539	0.246875	0.601186	0.000767847	2.68889	0.52935
cg02072104	0.103257	0.000527661	1.16333	0.176972	0.000934846	3.00712	0.584638
cg02072538	0.122336	0.00124719	2.51889	0.289339	0.00118662	-2.70361	0.261349
cg02073427	0.0389678	0.000296539	-2.77562	0.227435	0.000169425	-1.03327	0.0717208
cg02074763	0.866912	0.00160869	-2.56024	0.734363	5.09734e-05	-1.79315	0.000702222
cg02075054	0.0415096	0.000232668	-0.583119	0.141254	0.00087732	-0.430875	2.0223
cg02075791	0.482093	0.00306408	-1.11519	1.27189	0.00238486	2.61268	0.794675
cg02076355	0.416235	0.00107694	0.036886	0.127207	0.0066285	2.36376	4.69623
cg02078870	0.00915692	0.000582039	-3.13795	2.02034	0.000458728	2.368	1.22293
cg02079377	0.018713	0.00107731	2.43882	3.56875	0.00109453	-2.8894	3.72817
cg02079551	0.84314	0.000768267	1.14313	0.163542	0.0012103	0.240863	0.423594
cg02081841	0.800377	0.000495773	-0.71263	0.188807	0.000767149	1.38465	0.430009
cg02086431	0.676465	0.00322489	1.0647	1.64405	0.00196264	0.166615	0.635344
cg02086858	0.0228861	0.000276399	1.41868	0.0821633	0.000238952	1.14858	0.0609882
cg02088470	0.861619	0.00205714	0.00780085	0.721469	0.00222947	-2.50048	0.821856
cg02089135	0.0572248	0.000730446	-2.99678	1.23994	0.0009207	1.47694	1.84077
cg02089185	0.76531	0.00317606	0.286434	1.72273	0.00148705	-0.791896	0.369938
cg02089629	0.100222	0.000685574	-0.632745	0.299079	0.000528349	1.15379	0.169372
cg02091168	0.584052	0.00420926	0.904706	2.47509	0.000766782	-2.39679	0.0821454
cg02092295	0.910847	0.000805622	0.475452	0.421725	0.00068978	-2.39339	0.301959
cg02092590	0.0365066	0.000704541	2.0315	0.915863	0.00094035	-2.39217	1.63634
cg02092880	0.0206304	0.000964405	0.703307	1.45319	0.000474977	2.84804	0.361684
cg02093006	0.643336	0.00299028	-1.87699	1.04927	0.00665854	1.51342	5.11573
cg02093062	0.636398	0.00191085	-0.434951	1.24254	0.000983314	-0.145309	0.331598
cg02094252	0.104305	0.00103775	2.63048	1.28316	0.000775981	2.17563	0.696389
cg02094360	0.837475	0.000929286	0.420087	0.519761	0.00105479	2.00967	0.644207
cg02094388	0.0246222	0.000408209	1.68062	0.270104	0.000303801	1.73039	0.147984
cg02094827	0.55448	0.00227766	-0.221481	1.82606	0.000556044	-1.91337	0.101989
cg02096397	0.162932	0.000789497	2.78964	0.485971	0.00195743	1.39741	2.79704
cg02097433	0.848907	0.00284851	-0.599006	5.27087	0.000784541	1.0539	0.382473
cg02097843	0.00838642	0.00054155	2.44768	1.34928	0.000395187	1.70109	0.685023
cg02100629	0.231823	0.00107715	2.2171	0.166132	0.00488174	1.68585	3.29368
cg02100674	0.0290974	0.000336938	-2.8945	0.172919	0.000588924	2.72757	0.528184
cg02101203	0.150226	0.00163644	1.84734	1.08361	0.00157672	-1.94314	0.990666
cg02101307	0.263564	0.00156548	-0.684653	0.408497	0.00296197	0.900443	1.41804
cg02102829	0.0195335	0.000384028	1.97648	0.707962	0.00060523	-3.04202	1.83483
cg02103843	0.814314	0.00273234	0.409505	2.23741	0.000951525	0.754318	0.264072
cg02105002	0.0126742	0.000903568	2.35981	1.9324	0.00085622	-2.8384	1.75943
cg02107824	0.817564	0.00167404	0.285923	1.23932	0.00157453	1.55121	1.02929
cg02109969	0.902155	0.00120482	0.860568	0.370578	0.00314966	-1.42602	2.45791
cg02110141	0.0729248	0.00310831	2.63236	1.86481	0.00380544	2.70938	2.80496
cg02111655	0.683251	0.00257651	-0.572547	1.24105	0.00444219	2.89081	3.73415
cg02112154	0.919331	0.00122327	-2.56161	0.455409	0.00147927	1.87382	0.640752
cg02113055	0.481214	0.0172701	-0.661057	0.615427	0.0141234	2.80498	0.41751
cg02113368	0.874061	0.000172879	-0.42828	0.0165215	0.00140865	-0.286241	1.10275
cg02114082	0.0283458	0.00075971	-0.059787	0.929463	0.000504756	2.6709	0.406995
cg02114341	0.845599	0.0017307	-0.935399	0.109702	0.00375344	1.4834	0.496665
cg02114346	0.52204	0.00172928	-0.12605	0.435839	0.00241186	-0.145723	0.848645
cg02114903	0.741763	0.00208394	-0.828472	1.01179	0.000277536	1.57556	0.017184
cg02116794	0.849565	0.00258105	-1.49219	1.08239	0.0034401	1.44743	1.89392
cg02116864	0.587145	0.00258646	-0.375491	1.16718	0.00553961	2.39661	5.25172
cg02119927	0.014581	0.000530304	2.68747	0.741883	0.000414805	3.09506	0.457751
cg02122927	0.921891	0.000880049	1.07941	0.251521	0.00159869	2.0139	0.826838
cg02122937	0.742647	0.000565618	-1.76466	0.0304582	0.00650585	-0.655996	4.1828
cg02123734	0.718822	0.00374479	-0.165698	0.862678	0.00391785	-1.09549	0.899803
cg02123936	0.014124	0.000422998	0.88567	0.565338	0.000748601	-2.85852	1.82228
cg02124758	0.187597	0.000815763	-1.23913	0.0533131	0.004623	-2.37508	1.72541
cg02128191	0.510774	0.00275997	1.39723	0.852989	0.00231752	0.803885	0.609545
cg02132307	0.677763	0.00363234	1.80637	1.94351	0.00356679	-2.17312	1.86984
cg02132463	0.880452	0.00806007	-0.136556	2.61125	0.00642059	-2.99024	1.65186
cg02133183	0.0645377	0.000103331	-2.07639	0.00888116	0.000911305	2.53547	0.71253
cg02135122	0.690934	0.00274789	-0.640466	0.87239	0.000578389	1.8776	0.0370305
cg02138953	0.844902	0.001562	-1.99059	0.407673	0.00147643	-0.0825335	0.383196
cg02139338	0.765822	0.00251015	-0.137159	0.994034	0.00401988	2.46278	2.49987
cg02140072	0.858426	0.00254963	-1.25887	1.39183	0.00209686	2.42262	0.966129
cg02145310	0.603783	0.00196849	-0.43265	1.16252	0.00231953	2.22073	1.56685
cg02147231	0.730103	0.000290032	-0.407382	0.0249355	0.00172938	1.91316	0.842526
cg02148404	0.838582	0.00112538	0.659025	0.625035	0.00192542	-0.287494	1.87294
cg02148975	0.848534	0.00168735	0.0520129	1.28945	0.0017014	-1.04079	1.25437
cg02150654	0.0298596	0.000205921	-2.72762	0.0933584	0.000411181	-2.59359	0.367644
cg02150674	0.0170715	0.000694527	3.02403	0.817322	0.00016088	-2.49443	0.0425038
cg02153747	0.847992	0.00561585	-1.24417	1.42687	0.00524514	-2.40199	1.25697
cg02156071	0.0202498	0.000895364	2.79289	0.883561	0.000516394	3.03559	0.29539
cg02156314	0.0521782	0.00020921	-1.59574	0.0591783	0.000630501	2.60867	0.562341
cg02158392	0.850254	0.002106	-0.697775	0.797968	0.00194919	2.83918	0.695425
cg02160240	0.875125	0.0018681	0.190623	1.67993	0.00103323	0.474233	0.505816
cg02160826	0.0626031	0.000740074	2.25895	1.23579	0.000835473	2.23871	1.56548
cg02161900	0.160621	0.000876464	2.02981	0.471157	0.000500104	1.28419	0.149437
cg02162534	0.267278	0.00226979	2.09579	0.513797	0.0029125	1.44641	0.819279
cg02162544	0.0118319	0.000329411	-2.70005	0.236133	0.000789622	0.184279	1.36891
cg02162906	0.0766753	0.00136245	2.02479	1.17359	0.000811937	-0.167265	0.434938
cg02163937	0.00881583	0.000348959	-1.53574	0.43529	0.000421654	-0.918664	0.648022
cg02164452	0.0355935	0.00113971	1.81986	1.49878	0.00104661	-2.66058	1.30335
cg02165095	0.813685	0.00224178	-0.615732	1.79191	0.00184143	1.08334	1.1557
cg02167020	0.0492342	0.000170141	1.5042	0.0675246	0.000559314	1.29757	0.721245
cg02167201	0.536601	0.00192288	0.350546	0.896752	0.00256847	2.35775	1.57212
cg02167865	0.0540707	0.000632993	2.17692	1.19047	0.000307165	2.17694	0.278705
cg02169113	0.0136266	0.00071959	2.34882	1.3689	0.000203343	-2.45193	0.108199
cg02169487	0.13448	0.000340391	0.431714	0.11487	4.01548e-05	-3.13661	0.00161963
cg02172216	0.717349	0.00350903	0.0264757	1.47581	0.00041407	1.53066	0.0191681
cg02172819	0.261983	0.00066537	-3.0009	0.201577	0.00213754	1.29884	1.94792
cg02172891	0.976909	0.00127763	0.495668	2.57431	0.000443126	0.0619476	0.314414
cg02173030	0.946906	0.0013638	-0.131856	3.1888	0.000942114	1.67924	1.42306
cg02173583	0.893012	0.00237884	-0.6373	1.07028	0.000830952	-0.534927	0.131191
cg02173970	0.712919	0.0019276	1.10298	0.547055	0.00416611	0.283912	2.65746
cg02174006	0.0119882	0.00123253	-2.49855	2.09442	0.000413053	1.82037	0.2265
cg02174092	0.171944	0.00584822	2.44876	0.854262	0.00343372	0.0845468	0.299655
cg02174341	0.634451	0.0013219	0.898331	0.305092	0.00279429	1.4782	1.32
cg02175231	0.887455	0.0032433	-1.7752	0.9648	0.00342451	-3.03389	1.13478
cg02176961	0.0353799	0.000339813	0.855448	0.324679	0.000239146	-1.27159	0.157084
cg02179239	0.0382286	0.000185877	0.022392	0.084521	0.00038151	2.45159	0.348992
cg02179499	0.143662	0.000614198	-2.63734	0.15255	0.00110236	2.51351	0.491323
cg02179700	0.351292	0.00224887	2.43403	1.05751	0.0033941	-0.362909	2.44732
cg02180545	0.0124316	0.00124906	-1.18225	1.81344	0.00118756	3.06477	1.71646
cg02180915	0.970753	0.000716674	0.178952	0.650502	0.000894014	2.68677	1.00827
cg02180979	0.676616	0.00277586	-0.666223	0.729122	0.00561884	1.73697	2.84768
cg02181080	0.969236	0.000500423	0.92432	0.220621	0.00130518	0.664889	1.5111
cg02182308	0.116122	0.00117194	-0.906018	1.26702	0.00143563	2.09276	1.8731
cg02185052	0.256878	0.00142397	-2.89622	0.547659	0.000266185	-2.28171	0.0183681
cg02186597	0.85917	0.00475838	-0.0839239	1.63193	0.00160092	0.265809	0.183269
cg02187457	0.0621899	0.000612608	1.85305	0.722905	0.000128053	-1.19211	0.0314206
cg02189719	0.0732979	0.000321373	-0.104741	0.11622	0.00106605	2.22627	1.23347
cg02190253	0.00820701	0.0014346	-1.1327	2.47565	0.000613576	-1.42315	0.442477
cg02190572	0.00585173	0.000512553	2.06559	1.32456	0.000280974	-2.21295	0.393668
cg02190746	0.00413869	0.000607379	2.92609	2.53716	0.000411513	1.79569	1.09491
cg02191862	0.248508	0.0032168	1.67825	1.92279	0.00331268	0.51015	2.10696
cg02193198	0.909183	0.0010238	0.465407	0.233087	0.00187745	-0.802071	0.77323
cg02193355	0.927944	0.000938505	1.70484	0.676321	0.000747234	0.509476	0.442765
cg02193611	0.0647672	0.000155906	-2.72789	0.0303795	0.00108218	1.45939	1.38079
cg02193861	0.900199	0.00275548	-0.0694699	4.71531	0.000304279	-1.84524	0.0537088
cg02195105	0.884601	0.00110525	1.82711	0.168669	0.00482166	1.22518	3.16048
cg02200491	0.00829566	0.000471624	-2.30077	0.939772	0.000138711	-0.254072	0.0841368
cg02202246	0.440595	0.00267871	-0.517037	0.719916	0.00633744	2.37431	3.96754
cg02202923	0.681301	0.0058821	1.23676	0.499078	0.0123445	2.69637	2.30095
cg02203761	0.836857	0.00408704	-0.338084	2.3313	0.00269603	-2.66785	0.998573
cg02204096	0.00284287	0.000377873	2.89216	2.30504	0.000194292	0.161716	0.608189
cg02204442	0.425687	0.00153695	0.317917	0.334626	0.00271766	1.31297	0.984727
cg02205181	0.03125	0.00087386	3.03562	0.331165	0.00121729	-0.821834	0.62395
cg02207686	0.0962074	0.00329104	-2.44815	2.41098	0.00136772	2.81592	0.426645
cg02208820	0.951164	0.00172335	1.96609	1.41133	0.000313753	-0.527179	0.0483919
cg02208891	0.797559	0.000344855	2.58877	0.015556	0.00181332	-0.181834	0.435432
cg02209288	0.842938	0.00248096	1.43918	1.41573	0.00172598	0.690899	0.700305
cg02209504	0.0572157	0.000661971	2.95198	1.36616	0.000635903	2.1177	1.20751
cg02210151	0.460978	0.00260758	0.944878	0.98236	0.00125075	1.4899	0.219382
cg02210222	0.634095	0.00472837	-0.292697	7.24182	0.00278066	0.217327	2.49658
cg02210543	0.845876	0.00292308	0.0764197	1.78019	0.00221419	-1.44715	0.95665
cg02211449	0.0857646	0.00083909	2.96793	0.884649	0.000531427	1.73837	0.332629
cg02211574	0.0657004	0.00199136	2.38096	6.0629	0.000325926	1.87813	0.156607
cg02212491	0.845412	0.00181317	0.754904	1.89854	0.000441506	1.48242	0.108138
cg02212855	0.53507	0.00159241	-0.0964864	0.685551	0.00250791	2.71982	1.69041
cg02213663	0.398815	0.00212078	0.446301	0.8303	0.00204123	-0.444684	0.774343
cg02215776	0.877071	0.00119246	0.380931	0.974069	0.000684341	-2.67517	0.318089
cg02217247	0.175221	0.00170676	1.57228	1.0993	0.00197834	1.26531	1.46064
cg02219962	0.0143587	0.000120229	0.149101	0.0232573	0.00107578	-2.99418	1.861
cg02220418	0.865255	0.00345168	0.894814	2.14829	0.00115979	-0.883256	0.243537
cg02221546	0.872624	0.00402315	2.70321	2.05766	0.00277801	-2.47785	0.956378
cg02222290	0.00923318	0.000585385	2.09829	1.23196	0.000127554	-0.675335	0.0595883
cg02224138	0.823378	0.00431151	-0.0581264	6.26217	0.00102035	-2.23795	0.33385
cg02224394	0.97973	0.000479488	1.1862	0.444659	0.000853367	-2.92104	1.47349
cg02225096	0.0661543	0.000260308	0.972968	0.133554	0.000253973	2.43941	0.129786
cg02225485	0.0672263	0.00184684	2.55707	1.71963	0.000518682	-1.04397	0.131373
cg02227879	0.689897	0.00298021	-0.660257	1.48445	0.00290726	2.44565	1.40719
cg02228420	0.984876	0.000974742	0.97952	1.78832	0.000194826	0.347175	0.0736405
cg02229288	0.612274	0.0018135	-0.458492	0.423068	0.00269639	3.12255	0.943099
cg02230593	0.516883	0.00487199	-1.10103	2.16271	0.0045676	2.74636	1.97119
cg02230650	0.816312	0.00175165	0.713779	0.849824	0.00195104	-0.301997	1.0822
cg02231843	0.713701	0.00164624	-0.25163	0.569166	0.00201959	-1.25091	0.809631
cg02232704	0.172729	0.00149948	2.42481	0.434271	0.00360844	1.87907	2.41932
cg02233518	0.869927	0.00256871	0.44793	5.41229	0.00161802	2.93088	2.17729
cg02234281	0.488489	0.00225133	0.817455	0.922634	0.0009402	2.5679	0.164213
cg02235497	0.762104	0.00284337	-0.243192	0.991772	0.00115302	2.94727	0.163403
cg02236650	0.395048	0.00280872	1.34543	0.827907	0.00292238	-0.694473	0.927578
cg02238549	0.270988	0.00355303	0.021632	0.918215	0.00237776	-1.56158	0.3838
cg02238747	0.118131	0.000512854	-0.358452	0.11186	0.001709	-2.14462	1.18066
cg02240370	0.910631	0.00284576	0.343784	0.869489	0.00335804	-3.04597	1.21965
cg02240936	0.802482	0.00269758	1.01749	0.781804	0.00196166	-0.538185	0.427161
cg02241235	0.116909	0.00087157	2.11039	0.546252	0.000821396	-0.497444	0.499015
cg02241986	0.634615	0.00149388	1.8971	0.381875	0.00345597	-0.507154	2.12278
cg02243437	0.173159	0.000709192	3.09762	0.23746	0.00137118	1.50871	0.827455
cg02247463	0.00843805	0.000629993	2.91586	1.42994	0.000272186	-2.41316	0.257505
cg02249292	0.185949	0.000388	1.58669	0.0918581	0.000853648	1.95997	0.445498
cg02249930	0.0366886	0.000457641	1.95894	0.896455	0.000503648	2.88779	1.13513
cg02249958	0.0688749	0.000957777	1.85404	1.10696	0.00118732	-2.67619	1.75375
cg02250046	0.488254	0.00374877	-2.07207	1.08686	0.00171596	-1.19544	0.225807
cg02250553	0.985373	0.000673613	1.60238	1.5347	0.000814	-0.672262	2.32436
cg02251172	0.00592523	0.000175683	2.92238	0.139346	0.000452674	-1.39471	0.86803
cg02253552	0.535504	0.00805376	0.342175	2.37307	0.00261798	-2.44281	0.244288
cg02254605	0.573675	0.00239689	0.158234	1.24569	0.000666458	-2.53889	0.093893
cg02254798	0.0593532	0.00051242	-1.81556	0.556452	0.000866727	2.81984	1.67775
cg02255938	0.425061	0.00245906	1.7593	1.62152	0.00179015	1.73031	0.848375
cg02256560	0.0469315	0.0003077	-2.7871	0.101018	0.000793826	0.537017	0.662815
cg02257172	0.701177	0.00435088	0.956784	1.01169	0.00735944	-2.37279	2.89786
cg02257750	0.00813588	0.000756917	1.3622	2.38122	0.000104119	2.4443	0.0466362
cg02258381	0.908211	0.000248567	-2.17083	0.0110066	0.000844933	-1.95118	0.124302
cg02261018	0.0231641	0.000880616	2.1367	1.85476	0.000576986	2.20515	0.79498
cg02262662	0.125026	0.000940809	2.69742	0.911961	0.00157187	1.71076	2.40002
cg02262786	0.0413118	0.00327037	2.38635	1.55148	0.00238644	-1.10091	0.804187
cg02262873	0.895022	0.00119897	2.42976	0.215543	0.00216463	1.73937	0.671372
cg02268561	0.69994	0.00108513	2.26334	0.147636	0.00241348	1.24432	0.703321
cg02270053	0.81667	0.00183858	-0.0460232	0.538485	0.00160264	0.881833	0.390038
cg02270183	0.00564108	0.000267727	1.79052	0.470281	0.00025801	0.0795541	0.459373
cg02271227	0.33035	0.00183984	0.529	0.82373	0.00296976	2.11094	2.08992
cg02271943	0.831795	0.00117502	1.06856	0.188433	0.00235129	-1.97579	0.741602
cg02272851	0.64606	0.00392524	-1.80286	1.16841	0.000228708	-2.41914	0.00403991
cg02273922	0.509315	0.00303249	-0.403597	1.67622	0.00507641	1.87655	4.45443
cg02274361	0.954947	0.000575259	0.0787388	0.596439	0.00050182	0.587012	0.442259
cg02274509	0.0721053	0.000151797	-0.795387	0.0305449	0.00123601	1.02436	1.96063
cg02276361	0.561788	0.00557655	0.414732	0.590312	0.00635062	-1.37077	0.726908
cg02276826	0.68268	0.00188472	-2.25585	0.083438	0.00603171	-2.99894	0.88452
cg02279356	0.28991	0.00366508	0.939675	0.521428	0.00249335	-1.86625	0.23482
cg02279537	0.912338	0.00281294	1.44779	0.629639	0.00402719	-2.6321	1.33583
cg02281493	0.636236	0.000965254	0.665296	0.100384	0.00280238	-0.657501	0.851825
cg02283485	0.0255547	0.00126206	1.42476	2.51661	0.000483772	-0.560594	0.386218
cg02284273	0.313468	0.00110958	-0.36592	0.14114	0.00170363	0.210335	0.332426
cg02285155	0.580462	0.00360268	0.0927452	1.93847	0.00227496	1.91884	0.731524
cg02286335	0.0563476	0.00115024	-2.91553	3.4799	0.000280328	1.10691	0.195369
cg02286717	0.811375	0.00269438	-0.848797	2.0399	0.00299893	2.00573	2.46727
cg02289339	0.0195034	0.00050297	-2.80422	1.05701	0.000669152	0.799694	1.80928
cg02291020	0.623322	0.00558869	-0.907238	2.30506	0.0019473	2.61114	0.285389
cg02291245	0.527575	0.00138159	0.439757	0.882126	0.00118013	0.878783	0.621871
cg02291472	0.0104229	0.00062416	1.68139	1.09833	0.000612567	2.14621	1.07149
cg02292533	0.456051	0.00276522	-0.295516	0.768344	0.00416237	2.96551	1.74661
cg02292671	0.0254613	0.000585133	-2.74523	0.760678	0.000577015	-2.68905	0.734598
cg02292704	0.898176	0.000819693	-0.32785	0.258232	0.00130558	-0.68818	0.644126
cg02293775	0.204586	0.00130926	-0.189751	0.841986	0.00183607	1.54916	1.54519
cg02294146	0.0746727	0.000752257	2.62859	0.536844	0.000875564	-2.732	0.723238
cg02297879	0.174559	0.00748243	-1.38213	1.41056	0.00204793	-2.17329	0.105586
cg02299946	0.573835	0.00356714	1.59277	0.968598	0.00376835	0.0722929	1.142
cg02300379	0.574176	0.00475236	-0.273452	3.78508	0.000304941	1.30147	0.0145872
cg02302097	0.784738	0.00134533	0.607976	1.02025	0.00127449	-0.0872107	0.93688
cg02302348	0.577936	0.00194418	0.459665	0.355532	0.00392187	0.0780066	1.46573
cg02302582	0.0708894	0.00176241	2.99576	1.12345	0.000765132	2.49142	0.208028
cg02303317	0.0410199	0.000775121	1.84342	2.18723	0.000735838	-2.43158	1.99899
cg02303677	0.955804	0.000606196	0.498005	0.777563	0.000123829	-0.270653	0.0329406
cg02304033	0.635658	0.00350526	-0.285331	1.32654	0.00243675	0.856532	0.613651
cg02304285	0.0356368	0.00039082	-2.08845	0.256981	0.000618161	3.11764	0.67342
cg02306630	0.0153499	0.000758334	2.52498	1.00698	0.000471509	1.45146	0.368269
cg02307823	0.778724	0.00291332	-0.172274	0.898083	0.00359188	1.83473	1.28502
cg02308150	0.663721	0.00440998	-0.630126	2.93354	0.00169306	-2.91689	0.436469
cg02308884	0.171768	0.00208077	2.67643	0.666569	0.0040982	1.655	2.43558
cg02309725	0.885571	0.00413016	-0.0983268	1.96747	0.00254749	-2.19065	0.710366
cg02312170	0.0599828	0.000792151	2.79605	1.13239	0.000668143	-1.5824	0.754294
cg02313434	0.738107	0.0020677	0.741554	1.85335	0.00103212	-2.76485	0.469144
cg02313554	0.266304	0.00501638	0.920403	1.27109	0.00320468	-1.82334	0.50374
cg02313589	0.914741	0.00283358	0.984087	1.24414	0.00306856	0.47501	1.49284
cg02313850	0.0622089	0.0008711	-2.92059	1.2776	0.000819801	-0.565845	1.12209
cg02314201	0.841822	0.00133343	0.78607	0.623374	0.00184912	2.58949	1.22269
cg02314339	0.782721	0.00358607	0.392229	4.18253	0.00329219	-0.491524	3.53218
cg02314702	0.897781	0.00181796	0.754284	2.42365	0.000564135	-0.0148391	0.240647
cg02317321	0.0927006	0.00211403	-2.41829	2.78556	0.00148896	-2.7853	1.404
cg02317400	0.0242413	0.00104104	-2.73503	2.22761	0.00137915	-0.54546	3.90904
cg02318043	0.769267	0.00197318	-0.187531	0.493239	0.0023597	-0.0661404	0.706537
cg02320740	0.00633352	0.000484318	-2.5658	1.09402	0.000432801	-0.413853	0.886535
cg02320980	0.349505	0.000617708	-1.05694	0.0888321	0.00198783	3.0582	0.957328
cg02323003	0.766417	0.00205656	-0.620466	1.02413	0.00127499	2.00279	0.379528
cg02324221	0.889544	0.00253034	-1.34462	2.29031	0.00328889	-2.17359	3.86203
cg02324291	0.683688	0.00791913	1.2977	2.98487	0.00445111	-0.511424	0.985549
cg02324920	0.402345	0.000902769	0.579562	0.21307	0.00121818	2.90754	0.395874
cg02325540	0.062926	0.00068275	2.40445	0.681575	0.000138904	-1.99454	0.0270555
cg02326534	0.00734455	0.00072582	2.63636	2.5517	0.000180917	-2.42439	0.154364
cg02327373	0.0514546	0.000535997	-3.00062	0.835308	0.00031825	2.00922	0.280503
cg02327997	0.198605	7.80754e-05	-2.41594	0.00333775	0.00110467	2.49468	0.675409
cg02329425	0.0477894	0.000145878	3.09973	0.0579133	0.000831491	2.03606	1.79101
cg02330106	0.610708	0.00274379	1.11422	1.20801	0.00342902	1.08141	1.86528
cg02330726	0.767454	0.00157906	-0.683985	0.721701	0.00046579	1.41694	0.0596211
cg02330874	0.354085	0.00138358	-1.39452	0.280624	0.00254629	-0.0807871	1.00315
cg02332696	0.668721	0.000404474	2.1239	0.0241106	0.00226548	2.45977	0.769183
cg02333281	0.90435	0.00281633	-0.807318	0.718802	0.00255169	2.57702	0.597244
cg02334081	0.758747	0.00247201	-0.963575	1.55965	0.00409619	2.22491	4.27191
cg02334521	0.89759	0.00112373	0.665176	1.11667	0.000429663	1.07149	0.157772
cg02334915	0.0799426	0.000898425	2.47821	1.52167	0.00108404	2.12971	2.15896
cg02335909	0.857381	0.00139671	-1.29807	0.680608	0.00205731	1.94612	1.46919
cg02336542	0.0536436	0.00109681	2.28811	2.38376	0.000266789	-0.136097	0.145116
cg02337436	0.917616	0.000681018	-1.38017	0.419682	0.000602819	1.33452	0.323475
cg02338162	0.819102	0.00095114	0.304367	0.197847	0.00152655	1.00365	0.48572
cg02338345	0.860363	0.00345074	-0.165822	1.01878	0.00210089	1.83197	0.355387
cg02339742	0.805744	0.00266942	0.0947429	1.78217	0.00142758	-0.68837	0.500146
cg02343648	0.0522041	0.0021329	1.92929	0.953719	0.00260153	-1.7284	1.38559
cg02344361	0.7884	0.00249237	0.346942	1.74915	0.0010575	-0.183518	0.317942
cg02345060	0.950086	0.00160706	-0.264425	1.88293	0.000154587	2.79332	0.0174023
cg02345908	0.975966	0.00013702	0.209705	0.0154667	0.000594852	2.09355	0.279731
cg02347573	0.729394	0.00165398	-1.68989	0.667003	0.0009971	-2.49501	0.248554
cg02348430	0.882115	0.00207157	-0.0762096	1.21547	0.000522506	3.05276	0.0773997
cg02350790	0.957373	0.000612239	-1.90675	0.172304	0.000234337	-0.855505	0.0257701
cg02351056	0.0143021	0.000781481	-2.99393	1.9403	0.000464046	-0.853075	0.66452
cg02351369	0.0414812	0.000447175	-0.348145	0.417881	0.000934101	1.26447	1.71169
cg02353154	0.504681	0.00153507	2.34791	0.234094	0.00340518	-1.64605	1.10001
cg02353184	0.0597294	0.000545004	2.30639	0.535616	0.000237706	1.98184	0.0992531
cg02353418	0.0106126	0.00015687	-2.63586	0.0874316	0.000422486	-2.2361	0.613667
cg02354828	0.743658	0.00209869	0.917525	0.925595	0.00220049	-0.225855	1.05809
cg02356566	0.826336	0.00224437	0.933925	2.14159	0.00136906	0.486781	0.81266
cg02357649	0.895329	0.00158078	2.91754	0.877474	0.00306348	-0.961443	3.17199
cg02358630	0.0664378	0.000165032	1.20808	0.0521898	0.000200111	2.65404	0.0800971
cg02360101	0.0247307	0.000300636	-2.42174	0.108828	0.000920537	2.92402	1.04959
cg02360445	0.581385	0.00202148	0.381541	0.453753	0.00505042	2.01956	2.72174
cg02363630	0.412585	0.00202316	0.291128	0.859336	0.00256504	1.64724	1.29938
cg02363677	0.560715	0.00206272	-2.14687	0.451164	0.00641091	1.99648	4.31972
cg02367696	0.192789	0.00135057	2.36264	0.877653	0.00144003	1.45966	0.952004
cg02370232	0.486237	0.0032043	-0.16265	1.31234	0.00538256	0.766557	3.55976
cg02372082	0.0214425	0.000682846	2.66878	0.86595	0.000595186	1.35739	0.618912
cg02373750	0.116802	0.00100879	0.576363	0.459463	0.00160402	-1.5062	1.10705
cg02374486	0.839977	0.000514393	-0.760935	0.132226	0.000407857	0.0455577	0.0849717
cg02376426	0.759144	0.00379537	-1.71293	2.94718	0.00158587	1.58605	0.507827
cg02377114	0.808879	0.00137137	1.69289	0.237775	0.0031805	-2.65989	1.32354
cg02378006	0.439777	0.00415719	1.85577	1.60578	0.00206545	0.220683	0.414013
cg02380151	0.75841	0.00184872	0.106123	0.904495	0.00111665	-0.892035	0.319344
cg02381948	0.928786	0.00122293	0.434694	0.399081	0.000296465	2.71027	0.0236113
cg02382706	0.861209	0.00349271	1.83207	3.79183	0.00106161	-0.412958	0.366342
cg02383399	0.812674	0.00177637	0.0068135	1.28307	0.00219621	2.62441	1.94166
cg02385091	0.0694719	0.000437588	-3.07388	0.46059	0.000550706	1.99021	0.693067
cg02387380	0.886273	0.00133118	-1.53258	0.183655	0.00493686	1.52813	2.49005
cg02387403	0.832828	0.00248851	0.48544	3.48714	0.00148116	0.373174	1.23789
cg02388416	0.579513	0.00135356	-1.40153	0.267427	0.00130788	-0.394708	0.262054
cg02388849	0.883893	0.00241118	1.19157	2.19586	0.00231487	0.781718	2.04484
cg02388882	0.411006	0.0032839	0.398442	2.00722	0.00149712	-2.88197	0.418752
cg02389513	0.72346	0.00372728	-0.41717	3.23047	0.00199967	-2.64071	0.915944
cg02389931	0.69386	0.000776828	-0.306195	0.0534506	0.001617	-2.60435	0.226824
cg02390637	0.77723	0.00295365	-0.138753	3.29292	0.000498413	-2.83483	0.0928633
cg02390947	0.888081	0.00130227	2.0552	0.508528	0.00155731	2.27738	0.732982
cg02390961	0.914541	0.000559232	0.688333	0.343583	0.000964951	0.367229	1.03669
cg02392124	0.806271	0.00415969	2.02972	0.842708	0.0021636	-1.41735	0.222575
cg02393449	0.897182	0.00391192	0.233378	3.92675	0.00265299	-1.44431	1.69803
cg02393496	0.870267	0.000726002	1.67625	0.259518	0.00119388	1.95096	0.701813
cg02393606	0.590739	0.00381122	1.17514	1.86659	0.00295203	0.924371	1.11989
cg02393810	0.0378186	0.000140576	0.129248	0.0521639	0.000496722	0.864079	0.622967
cg02394395	0.819339	0.00219866	0.33557	3.04632	0.00184975	2.18491	2.09155
cg02394955	0.130015	0.000864181	0.356298	0.107996	0.00258798	-0.646106	0.960621
cg02396116	0.79345	0.00297389	0.465286	1.97574	0.00166295	-2.09622	0.591553
cg02399189	0.0155448	0.000550008	1.71921	0.344916	0.00115065	0.737113	1.53386
cg02399900	0.93851	0.00102754	-0.581128	0.920617	0.000338535	-2.60801	0.0988949
cg02401235	0.0418321	0.000468317	-0.39368	0.253726	0.000700306	2.11225	0.54581
cg02402091	0.757541	0.00121996	1.36178	0.359958	0.00265552	2.40872	1.7611
cg02402587	0.535745	0.00109273	2.11772	0.0706883	0.000668999	-2.90034	0.0273111
cg02402931	0.677327	0.000744065	-0.704963	0.14735	0.00213228	1.27404	1.15315
cg02403283	0.889214	0.00138935	-0.588802	0.420274	0.00157762	-1.23689	0.518626
cg02407266	0.339634	0.000964498	-2.18653	0.123284	0.00597828	2.48642	4.84565
cg02408538	0.640025	0.00114344	0.819802	0.193251	0.00238196	0.259924	0.86091
cg02408697	0.786433	0.00392857	0.0521188	2.03631	0.00183412	2.33895	0.431876
cg02410304	0.590555	0.00140358	0.314612	0.225934	0.00128827	1.22595	0.179572
cg02411502	0.844682	0.00200689	0.00436622	2.05278	0.000764646	1.36292	0.278067
cg02412684	0.517511	0.00291296	1.68738	1.08491	0.0021203	0.512284	0.593732
cg02413246	0.815985	0.00342499	0.151283	2.91779	0.000696802	-1.52994	0.113031
cg02413999	0.879284	0.000738118	-2.22243	0.183551	0.0016854	-0.0585366	0.996146
cg02415055	0.855935	0.00310485	-1.7397	1.8019	0.00365067	0.798037	2.52594
cg02415341	0.523494	0.00359603	-0.064612	1.91172	0.000988514	1.71388	0.135219
cg02418072	0.78958	0.00155124	1.11779	0.584557	0.000905319	-0.213869	0.20902
cg02418175	0.483939	0.00552677	1.48822	1.86534	0.0029138	-0.0908171	0.54916
cg02420010	0.0334325	0.00209753	2.23187	1.19214	0.00204246	-2.3513	1.11825
cg02420850	0.11653	0.000558028	-1.60387	0.0911953	0.00170611	-2.60725	0.880956
cg02421207	0.697402	0.00305164	-0.604169	1.74197	0.00292344	0.363712	1.60074
cg02423930	0.0578366	0.00117201	1.91509	1.43025	0.000195694	-2.37056	0.0401489
cg02427200	0.876559	0.00148124	1.17216	0.30017	0.00299501	2.87249	1.2896
cg02429622	0.00461886	7.93337e-05	-0.480958	0.0331458	0.000263345	-1.20136	0.348588
cg02430497	0.0630747	0.000666534	2.69866	0.998966	0.00106288	2.27209	2.47587
cg02430797	0.0281493	0.000859653	-0.712135	0.787155	0.000654549	0.826778	0.445379
cg02430935	0.117603	0.00239401	2.79273	3.36051	0.00158143	1.98372	1.39685
cg02432263	0.886994	0.00208015	1.577	0.391822	0.00268959	2.62335	0.685704
cg02432295	0.491278	0.00190074	0.0645492	0.891533	0.00113438	-2.5268	0.30875
cg02433139	0.963793	0.00129921	0.926363	2.11516	0.00173373	0.131737	3.90832
cg02433884	0.00446446	0.000489799	-2.24004	1.80687	9.16001e-05	-0.728309	0.0641658
cg02435427	0.848505	0.003613	2.06928	1.17129	0.000976796	-0.0523226	0.0891503
cg02436414	0.847078	0.000385591	1.35192	0.0452169	0.00166404	-0.203073	0.890218
cg02437376	0.0363007	0.000715442	1.82624	0.94359	0.000462997	-2.34467	0.398542
cg02439077	0.899178	0.00136253	1.83154	0.707394	0.00272816	1.08312	2.80899
cg02440719	0.906238	0.0013053	1.03059	1.06505	0.00159548	1.24724	1.55658
cg02441296	0.0471784	0.0010244	-2.77641	1.46761	0.000694914	-2.89688	0.677355
cg02441467	0.0285843	0.000281131	1.56637	0.167832	0.000152358	-0.111965	0.0521966
cg02443967	0.778728	0.00258063	0.259467	0.812606	0.000357299	-0.465374	0.0155463
cg02444484	0.8367	0.00159646	2.39306	0.344347	0.00344707	-2.26123	1.56417
cg02445968	0.833622	0.00372861	0.372719	3.17285	0.00106558	2.79806	0.26101
cg02446151	0.00841573	0.000704517	2.59113	1.65871	0.00064014	1.70632	1.29659
cg02447627	0.0342788	0.000315317	2.01158	0.21452	0.000911786	2.73553	1.86195
cg02448743	0.870606	0.00207247	0.873956	1.30621	0.0010056	0.249284	0.316793
cg02449166	0.632109	0.00148659	-0.157466	0.273406	0.00196407	2.94265	0.477573
cg02449762	0.724704	0.00457839	-0.32269	4.581	0.00383806	2.16431	3.10171
cg02450004	0.121423	0.00106066	-2.71497	1.0955	0.00104232	1.69734	1.00235
cg02451730	0.0247211	0.00072906	2.95058	0.500778	0.000172671	2.83466	0.0280576
cg02452627	0.0163149	0.00137223	2.53782	1.14399	0.000912679	1.2865	0.479597
cg02456226	0.0568411	0.000549127	-3.11232	0.546351	0.000824494	2.17572	1.18433
cg02458292	0.0260359	0.000216991	1.95231	0.0821823	0.00109964	1.49765	2.05857
cg02458882	0.0731727	0.00189146	3.06355	2.1949	0.00162492	-1.51075	1.51264
cg02460314	0.990335	0.000596052	0.614393	1.82634	0.000230091	2.56414	0.274526
cg02460344	0.739578	0.0019846	-1.91527	1.08678	0.00208171	-0.114929	1.26118
cg02461773	0.908645	0.00138145	0.689179	0.862352	0.00090575	-1.87626	0.355879
cg02463137	0.581322	0.003337	-1.35315	1.12953	0.00404797	0.104983	1.74711
cg02463329	0.038584	0.00065942	-2.50143	0.765772	0.000259435	-2.56033	0.118176
cg02463970	0.871302	0.00231932	0.734679	2.97447	0.00138991	1.34041	1.02627
cg02464921	0.766528	0.00158722	0.4979	0.594515	0.000688162	3.11618	0.11364
cg02464979	0.466379	0.00234784	0.563074	1.22141	0.00114645	-2.95284	0.295597
cg02465282	0.857931	0.00188663	-0.318683	1.25172	0.00284579	2.32996	2.77615
cg02465859	0.797681	0.00237359	0.902726	0.714008	0.00304855	1.8379	1.15162
cg02466572	0.517349	0.00201792	-0.764169	0.352558	0.00497159	2.15426	2.10043
cg02466926	0.0216016	0.000976371	-2.39266	3.54946	0.0003707	-0.449455	0.523443
cg02472646	0.694837	0.00191949	-0.588238	1.10709	0.00252148	1.24955	1.81107
cg02473439	0.62947	0.00175539	2.3393	0.255019	0.00607936	-0.263422	3.13268
cg02474563	0.359713	0.0013231	-0.739077	0.116254	0.0051492	0.523728	1.75794
cg02475834	0.00862728	0.000468034	2.5835	0.538987	0.00113758	1.7752	3.02367
cg02477603	0.245612	0.00330541	-0.286135	0.872396	0.000393195	-1.28074	0.0116577
cg02480970	0.815706	0.0020622	1.76275	0.265377	0.00485045	-2.79365	1.52882
cg02483043	0.866212	0.00210487	0.403115	0.790634	0.00337688	2.04862	1.96114
cg02483554	0.688076	0.0034338	-0.648411	1.76114	0.00193153	-2.27923	0.540715
cg02483596	0.0442145	0.000405494	1.92336	0.486102	0.000897104	1.58926	2.32597
cg02484745	0.920563	0.00225299	0.916183	2.41037	0.0018318	1.35527	1.54579
cg02487712	0.825319	0.00276974	0.63638	3.81755	0.00181849	2.34827	1.6391
cg02493604	0.0733199	0.000538589	0.451174	0.506857	0.000252853	2.29054	0.109747
cg02494582	0.671053	0.00502305	1.6449	1.3156	0.00475829	-0.127087	1.24883
cg02498207	0.827887	0.00116355	0.455899	0.638432	0.00209317	1.17121	1.96549
cg02499967	0.840309	0.00106816	-0.97022	0.663993	0.00125633	-1.67947	0.885893
cg02501544	0.855845	0.000371065	1.50547	0.0523703	0.00147845	-1.14851	0.835054
cg02502704	0.394543	0.00115504	-0.705933	0.236789	0.00271988	0.0666036	1.33752
cg02503501	0.00335826	0.000543337	-3.09824	2.95731	0.000126968	1.82513	0.151969
cg02503633	0.828378	0.00161617	0.215011	1.40922	0.00119113	2.76586	0.765687
cg02503850	0.093153	0.000327034	-2.06963	0.113467	0.000890964	-0.618099	0.868337
cg02505177	0.29596	0.00238015	-0.204662	1.43928	0.0038946	1.63996	3.60262
cg02505293	0.00742074	0.00073223	2.70249	2.18554	0.000560152	-1.46343	1.20434
cg02507296	0.400679	0.0016879	1.75707	0.93305	0.0013333	1.70684	0.574333
cg02507726	0.859533	0.00116379	-0.563872	0.47216	0.00126491	2.99422	0.565148
cg02509232	0.926401	0.000697463	-0.494566	0.265063	0.0012753	-2.55641	0.87059
cg02510736	0.134272	0.00150959	2.473	0.285867	0.00280336	2.51989	0.987042
cg02512226	0.419279	0.00124777	-3.05419	0.246352	0.00483056	1.28965	3.45423
cg02512540	0.909016	0.000686043	0.398781	0.354091	0.000974166	2.3865	0.704388
cg02512920	0.352068	0.00209557	0.794031	0.302351	0.00575357	-2.83619	2.3313
cg02514579	0.923462	0.0023773	1.1003	0.4918	0.00221001	-0.883391	0.430982
cg02514686	0.0664811	0.00129783	2.59422	1.3667	0.000986512	-1.76475	0.74502
cg02515899	0.874874	0.000938551	-1.59596	0.488424	0.000983869	0.8486	0.542549
cg02519037	0.0621656	0.000310915	0.969653	0.189621	0.00127135	2.41084	3.23002
cg02522627	0.0627263	0.000692639	2.87554	1.26669	0.000564791	2.34654	0.820932
cg02522760	0.977877	0.000655932	0.58322	0.457678	0.00125325	2.81985	1.7016
cg02522906	0.888616	0.000789485	-2.1221	0.23211	0.000789732	3.12461	0.242883
cg02523018	0.0667169	0.000809664	0.993581	1.6065	0.00048831	2.99476	0.610519
cg02523640	0.0187314	0.00183832	0.969898	0.871892	0.00148324	0.058041	0.591411
cg02523824	0.669283	0.00125405	1.1645	0.153717	0.00131923	-1.70905	0.166744
cg02524236	0.589008	0.00189654	-1.69045	1.04621	0.00176012	1.65901	0.890911
cg02524277	0.0901389	0.000711895	-1.8703	0.600249	0.000287173	0.825409	0.0986143
cg02524725	0.215347	0.00127035	-2.68897	0.419718	0.00216588	0.682875	1.19586
cg02526981	0.730586	0.00324166	1.1165	1.43497	0.00474408	0.79581	3.09348
cg02528908	0.936308	0.0017457	0.0915369	3.1499	0.000524673	-0.616369	0.280447
cg02528953	0.848468	0.00126855	-2.65988	0.666016	0.00155416	0.795057	0.973455
cg02529095	0.839507	0.00206193	-0.734345	1.76317	0.00158026	2.15481	1.01485
cg02531437	0.0447222	0.000301641	1.13652	0.0577728	0.000895008	1.97519	0.506611
cg02531768	0.835479	0.000874786	1.16757	0.350357	0.00207547	0.616845	2.01432
cg02533235	0.00770625	0.000199711	0.766058	0.153679	0.00103625	0.87485	4.06964
cg02535060	0.411756	0.00230152	0.14742	0.347957	0.00263894	1.79081	0.430623
cg02535684	0.819466	0.00060159	-0.870175	0.0301019	0.00179713	-0.942256	0.266081
cg02535924	0.125813	0.00384955	2.94727	0.80366	0.00490109	-1.4609	1.21904
cg02538337	0.846954	0.000468988	1.17719	0.143453	0.000338102	0.0842859	0.0783302
cg02538681	0.892577	0.000748206	-0.741702	0.150061	0.000977228	-0.938358	0.251816
cg02538783	0.707925	0.00239873	-0.610785	1.08394	0.00242387	1.24585	1.0505
cg02539530	0.889635	0.000981996	1.8166	0.846508	0.00167088	-0.708409	2.52313
cg02541125	0.936759	0.000883958	0.265237	0.343263	0.00112282	-0.421613	0.553912
cg02542748	0.875411	0.00173811	1.16556	1.62718	0.000466014	-2.63902	0.1204
cg02549645	0.218288	0.00216279	0.876786	0.667224	0.000260681	-1.32562	0.00945435
cg02549727	0.815922	0.00182836	0.118171	2.18357	0.000547554	-2.4821	0.189993
cg02550027	0.00947191	0.000198637	2.72223	0.167677	4.57963e-05	-1.19069	0.00849227
cg02550110	0.0577145	0.000801674	-1.54356	0.472843	0.00132297	1.9288	1.28765
cg02551910	0.0975112	0.000808605	3.0344	0.624106	0.00220459	2.1348	4.44574
cg02554345	0.231965	0.000965985	0.831436	0.410561	0.00107133	-0.812059	0.507869
cg02556345	0.799333	0.00146981	0.849301	0.898963	0.00202939	0.173402	1.76843
cg02557174	0.867658	0.00456955	2.34345	2.22728	0.00287975	-2.88086	0.899598
cg02560408	0.812745	0.00439193	1.67815	1.77972	0.00200235	-2.6119	0.381742
cg02560863	0.792494	0.00204938	-0.582079	1.72527	0.00119703	-2.46836	0.576905
cg02561009	0.907548	0.00188556	1.27527	1.79774	0.00195391	1.6624	1.90359
cg02562387	0.754178	0.00452645	1.15362	1.84334	0.00473338	2.12777	2.02941
cg02564536	0.0585998	0.000913764	2.99944	1.91479	0.000582264	2.75914	0.774292
cg02566518	0.0431166	0.000474205	2.04313	0.688387	0.00119113	2.33506	4.39829
cg02567119	0.18756	0.00147202	-3.09266	0.764023	0.00228702	1.19877	1.7294
cg02567788	0.0552874	0.000249202	1.23256	0.111599	0.000587921	1.60111	0.610919
cg02569613	0.0524832	0.00124717	2.39173	3.99091	0.000876543	1.41171	1.87838
cg02571204	0.963049	0.00120819	-1.20643	0.87835	0.00138161	0.801947	1.15296
cg02571436	0.901482	0.00088376	-0.574516	0.491371	0.000468819	-1.09957	0.133368
cg02572278	0.00646408	0.000341142	-1.79836	0.603611	0.00046916	-2.53405	1.17235
cg02572552	0.901506	0.000940388	0.339356	0.962209	0.000161751	1.23093	0.0268792
cg02574374	0.863499	0.00786732	1.50422	2.67243	0.00574085	2.32245	1.46222
cg02575691	0.615584	0.00454042	-0.719878	4.72577	0.001412	2.57679	0.460368
cg02576296	0.748666	0.00131795	-1.07256	0.491883	0.00118133	0.722353	0.396353
cg02576528	0.991207	0.000177988	0.153685	0.170189	0.000778244	-1.30992	3.06907
cg02577433	0.453934	0.00347007	2.42926	1.59303	0.0020721	0.0465997	0.57908
cg02577487	0.0721709	0.00134055	2.74297	2.48303	0.000718657	3.05634	0.718342
cg02577788	0.899568	0.000676442	2.07289	0.39617	0.0015979	-1.20418	2.17556
cg02577944	0.674882	0.00243902	-0.104774	0.684844	0.00202856	-1.89235	0.443127
cg02578740	0.0327997	0.000757615	2.31271	0.808996	0.00106299	-2.96087	1.62784
cg02579140	0.972222	0.00130925	0.268884	1.13128	0.0006536	0.0140261	0.283699
cg02580250	0.464157	0.00274325	-0.709753	1.14982	0.00684916	2.17184	7.02293
cg02581163	0.882973	0.00102682	0.621726	0.665573	0.000854598	2.08065	0.450264
[truncated: 63,536 more rows]
